# Supplementary material for: Atomically dispersed Pb ionic sites in PbCdSe quantum dot gels enhance room-temperature NO2 sensing
Source: Nat Commun. 2021 Aug 12;12:4895. doi: 10.1038/s41467-021-25192-4 (PMC8361172; doi:10.1038/s41467-021-25192-4)
Supplement: Supplementary file 5 — Source Data [file 41467_2021_25192_MOESM5_ESM.zip]

Archive with 51 entries (50 files):
- Source Data/
- Source Data/Figure 1a.xlsx
- Source Data/Figure 1i.xlsx
- Source Data/Figure 1j.xlsx
- Source Data/Figure 2e.xlsx
- Source Data/Figure 3a.xlsx
- Source Data/Figure 3b.xlsx
- Source Data/Figure 3c.xlsx
- Source Data/Figure 4a.xlsx
- Source Data/Figure 4b.xlsx
- Source Data/Figure 4c.xlsx
- Source Data/Figure 4d.xlsx
- Source Data/Figure 4e.xlsx
- Source Data/Figure 4f.xlsx
- Source Data/Figure 4i.xlsx
- Source Data/Figure 5a.xlsx
- Source Data/Figure 5d.xlsx
- Source Data/Figure S12.xlsx
- Source Data/Figure S13.xlsx
- Source Data/Figure S14a.xlsx
- Source Data/Figure S14b.xlsx
- Source Data/Figure S14c.xlsx
- Source Data/Figure S14d.xlsx
- Source Data/Figure S19d.xlsx
- Source Data/Figure S1a.xlsx
- Source Data/Figure S1b.xlsx
- Source Data/Figure S1c.xlsx
- Source Data/Figure S1d.xlsx
- Source Data/Figure S1e.xlsx
- Source Data/Figure S1f.xlsx
- Source Data/Figure S1g.xlsx
- Source Data/Figure S20a.xlsx
- Source Data/Figure S20b.xlsx
- Source Data/Figure S20f.xlsx
- Source Data/Figure S21b.xlsx
- Source Data/Figure S22.xlsx
- Source Data/Figure S23a.xlsx
- Source Data/Figure S23b.xlsx
- Source Data/Figure S23c.xlsx
- Source Data/Figure S24.xlsx
- Source Data/Figure S7.xlsx
- Source Data/Figure S8a.xlsx
- Source Data/Figure S8b.xlsx
- Source Data/Figure S8c.xlsx
- Source Data/Figure S8d.xlsx
- Source Data/Figure S9a.xlsx
- Source Data/Figure S9b.xlsx
- Source Data/Figure S9c.xlsx
- Source Data/Figure S9d.xlsx
- Source Data/Figure S9e.xlsx
- Source Data/Figure S9f.xlsx
