# Supplementary material for: Atomically dispersed Pb ionic sites in PbCdSe quantum dot gels enhance room-temperature NO2 sensing
Source: Nat Commun. 2021 Aug 12;12:4895. doi: 10.1038/s41467-021-25192-4 (PMC8361172; doi:10.1038/s41467-021-25192-4)
Supplement: Supplementary file 5 — Source Data [file 41467_2021_25192_MOESM5_ESM.zip › Source Data/Figure 1a.xlsx]

## Sheet: Sheet1
590	0.033
110	0.0075
200	0.0009
180	0.0001
200	0.014
300	0.0225
170	0.0001
200	0.0008
547	0.068
1100	0.0022
2000	0.0011
2400	0.0001
121	0.007
100	0.022
111	0.01
300	0.004
200	0.005
1000	0.075
1000	0.03
835	0.05
750	0.026
62	0.0043
1746	0.035
180	0.013
1200	0.0005
270	0.02
2400	0.006
3600	0.001
600	0.04
300	0.0003
100	0.009
900	0.06
780	0.006
300	0.001
890	0.017
900	0.0001
1800	0.01
600	0.0013
895	0.08
1800	0.09
600	0.0023
120	0.006
500	0.049
3600	0.01
162	0.0028
57	0.05
240	0.012
2400	0.031
150	0.047
250	0.015
1200	0.002
500	0.005
900	0.0054
1500	0.02
240	0.004
1000	0.07
300	0.0014
150	0.0001
3000	0.01
1200	0.052
1200	0.025
10000	0.0004
1800	0.001
1200	0.006
1800	0.0015
2000	0.003
635	0.0013
2200	0.003
1300	0.0013
45	0.0015
500	0.05
5000	0.05
1800	0.0062
850	0.0003
370	0.0017
5000	0.014
200	0.0014
58	0.05
243	0.0001
499	0.005
1552	0.0002
240	0.055
2400	0.0012
250	0.002
7200	0.031
7200	0.0019
1440	0.027
1440	0.024
240	0.012
798	0.031
180	0.016
600	0.005
960	0.0005
3600	0.01
120	0.05
3600	0.0003
1000	0.002
1620	0.0028
10000	0.0006
5700	0.0007
3600	0.026
1200	0.016
70	0.08
400	0.0009
1200	0.005
3600	0.0015
120	0.008
8640	0.0004
2700	0.0036
1500	0.0007
28	0.009
31	0.004
300	0.08
240	0.075
60	0.06
