# Supplementary material for: Atomically dispersed Pb ionic sites in PbCdSe quantum dot gels enhance room-temperature NO2 sensing
Source: Nat Commun. 2021 Aug 12;12:4895. doi: 10.1038/s41467-021-25192-4 (PMC8361172; doi:10.1038/s41467-021-25192-4)
Supplement: Supplementary file 5 — Source Data [file 41467_2021_25192_MOESM5_ESM.zip › Source Data/Figure 1i.xlsx]

## Sheet: Sheet1
0.01132	29.8645	0.99368	991.581	0.01146	28.4315	0.99129	926.379	0.01143	27.4456	0.99457	814.462	0.01131	23.5879	0.99451	537.805
0.03955	40.2291	0.97126	868.763	0.03989	38.2565	0.96991	780.935	0.03976	37.1843	0.96718	691.016	0.03955	31.8435	0.96752	459.078
0.06907	46.3025	0.95158	728.635	0.0692	43.5325	0.94874	630.04	0.0694	42.726	0.94631	559.519	0.0692	36.3843	0.94638	375.148
0.08597	48.8417	0.92892	596.575	0.08578	45.8545	0.92598	488.379	0.08606	45.1104	0.9239	435.514	0.08599	38.3727	0.9241	296.057
0.11129	52.54	0.91056	503.208	0.1115	48.4836	0.911	401.405	0.11141	48.3109	0.91106	372.272	0.11139	41.0652	0.9105	255.237
0.13661	55.5956	0.88814	399.158	0.13672	51.2811	0.88744	289.985	0.13673	51.2292	0.88801	284.96	0.13664	43.459	0.88824	204.027
0.16201	58.4501	0.86549	308.933	0.16214	53.5129	0.86596	223.925	0.16178	53.8661	0.86747	228.864	0.16196	45.5488	0.8668	171.572
0.18725	61.025	0.84383	240.932	0.18726	55.512	0.84596	184.694	0.1874	56.3734	0.84564	189.795	0.18738	47.6024	0.84608	150.015
0.21268	63.3506	0.82185	196.314	0.2127	57.4825	0.82408	157.206	0.21279	58.513	0.82429	164.546	0.21261	49.5525	0.82408	133.864
0.23783	65.6896	0.80162	170.789	0.23799	59.4459	0.80204	139.354	0.23789	60.8481	0.80245	146.419	0.2379	51.4624	0.80203	122.528
0.26324	67.9792	0.78081	153.904	0.2633	61.4974	0.78037	126.444	0.26331	62.9692	0.78049	134.015	0.26326	53.3052	0.78037	114.044
0.28801	70.2206	0.75884	141.451	0.28861	63.0786	0.75819	117.711	0.28859	65.1311	0.75876	124.995	0.28872	55.1421	0.75853	107.361
0.31381	72.454	0.73689	132.014	0.31393	64.932	0.73671	110.981	0.3139	67.2953	0.73694	118.508	0.31397	57.0239	0.73685	102.028
0.33916	74.598	0.71492	124.677	0.33933	66.6663	0.7148	105.307	0.3393	69.3687	0.7153	113.281	0.33879	58.8179	0.715	97.4178
0.36416	76.8079	0.69319	118.595	0.36439	68.2936	0.69305	100.743	0.36448	71.4175	0.69355	108.525	0.36448	60.5979	0.69336	93.4465
0.38942	79.1487	0.67136	113.547	0.3897	70.0391	0.67127	96.6361	0.38977	73.8775	0.67179	104.547	0.38967	62.5179	0.67152	89.9216
0.4148	81.4245	0.6498	109.059	0.41498	71.8622	0.64945	93.1409	0.41519	76.0031	0.65002	100.801	0.4151	64.3398	0.64947	86.7371
0.43993	83.8689	0.62793	105.221	0.44031	73.6759	0.62782	90.0714	0.44045	78.1959	0.62827	97.4409	0.44033	66.237	0.62817	83.8609
0.46535	86.3188	0.60633	101.573	0.46567	75.5929	0.60601	87.2725	0.4658	80.3406	0.60666	94.2034	0.46568	68.2776	0.60633	81.098
0.49046	88.7198	0.58449	98.2993	0.49093	77.6565	0.58401	84.45	0.49104	82.7931	0.58482	91.3117	0.49093	70.4898	0.58476	78.4062
0.51578	91.2184	0.56272	95.3461	0.51621	79.6796	0.56259	82.1595	0.51642	85.337	0.5632	88.6339	0.51622	72.7151	0.56289	76.121
0.54101	94.0306	0.54137	92.4186	0.5415	81.9246	0.54096	79.9526	0.54172	87.969	0.54156	85.6636	0.54141	74.9193	0.54139	73.8329
0.56639	96.8928	0.51917	89.689	0.56679	84.446	0.51951	77.7593	0.56702	90.6915	0.51905	83.2795	0.56683	77.3385	0.51977	71.6581
0.59151	99.9821	0.49793	87.2294	0.59211	87.0348	0.49733	75.8088	0.59221	93.4627	0.49734	80.7598	0.59218	79.9213	0.4976	69.6251
0.61686	103.13	0.47613	84.7768	0.61728	90.0448	0.47556	73.7654	0.6175	96.567	0.47612	78.5609	0.61738	82.7129	0.47568	67.6018
0.64199	106.555	0.45445	82.4093	0.6426	92.9251	0.45391	71.5442	0.64291	100.055	0.45392	76.3047	0.64279	85.7068	0.45397	65.4582
0.66727	110.425	0.43226	79.9751	0.66775	96.3511	0.41292	68.3304	0.66826	103.489	0.43238	74.3038	0.66797	88.8771	0.43211	63.706
0.69242	114.715	0.41064	77.7938	0.69312	100.162	0.39096	66.3853	0.69354	107.412	0.41044	72.0895	0.69319	92.3996	0.41039	61.9664
0.71774	119.555	0.36975	73.7772	0.7185	104.435	0.36924	64.8109	0.7189	112.022	0.3889	70.097	0.71851	96.2674	0.38886	60.2703
0.74304	124.814	0.34777	71.6219	0.74381	109.482	0.3476	63.1218	0.74425	116.845	0.34784	66.5027	0.74381	100.373	0.3479	57.2513
0.76825	130.956	0.326	69.5631	0.76918	115.3	0.3258	61.5059	0.7694	122.249	0.32589	64.4263	0.76901	105.281	0.32596	55.4715
0.79343	137.933	0.30431	67.5076	0.79428	122.64	0.30404	59.91	0.79468	128.703	0.30421	62.4671	0.79449	110.742	0.30421	53.8398
0.81858	146.315	0.28255	65.3862	0.81974	131.059	0.2824	58.3081	0.82001	136.249	0.28242	60.5041	0.81953	117.108	0.28251	52.2292
0.84392	156.395	0.26085	63.3536	0.84482	141.778	0.26066	56.5387	0.84532	145.548	0.26076	58.4706	0.84495	124.624	0.26084	50.6211
0.86906	169.304	0.23914	61.2592	0.87012	156.188	0.23896	54.7912	0.87067	157.276	0.23897	56.5936	0.87014	134.41	0.23912	48.9302
0.89427	186.783	0.21741	59.1729	0.89529	175.871	0.21724	53.0394	0.89579	173.508	0.2173	54.3701	0.89559	146.886	0.21737	47.1614
0.91899	213.185	0.19571	56.7796	0.92029	206.11	0.19551	51.2827	0.92096	197.833	0.19556	52.1854	0.92065	163.846	0.19566	45.3984
0.94375	258.746	0.17398	54.4867	0.94483	262.171	0.1738	49.2273	0.94573	241.819	0.17387	49.9012	0.94526	192.261	0.17391	43.5786
0.9673	361.517	0.15227	51.977	0.96718	389.963	0.15208	47.3383	0.96888	343.681	0.15214	47.5699	0.96965	250.587	0.15218	41.7265
0.99368	991.581	0.13056	49.2778	0.99129	926.379	0.13036	45.0609	0.99457	814.462	0.13046	44.8089	0.99451	537.805	0.13051	39.5818
