# Supplementary material for: Atomically dispersed Pb ionic sites in PbCdSe quantum dot gels enhance room-temperature NO2 sensing
Source: Nat Commun. 2021 Aug 12;12:4895. doi: 10.1038/s41467-021-25192-4 (PMC8361172; doi:10.1038/s41467-021-25192-4)
Supplement: Supplementary file 5 — Source Data [file 41467_2021_25192_MOESM5_ESM.zip › Source Data/Figure 1j.xlsx]

## Sheet: Sheet1
85.0371	1.12251	144.041	1.10556	110.627	1.17413	81.1097	0.70825
54.559	1.1771	87.8109	1.14833	65.4289	1.22224	51.6041	0.74981
37.8886	1.77855	59.0456	1.64785	44.4989	2.02408	35.8601	1.11101
30.7874	1.76921	45.3847	1.9591	35.3514	2.09791	29.0145	1.0984
25.2724	1.63745	36.4478	2.15079	28.6131	1.99571	23.8913	0.97145
21.0323	1.32127	30.0465	2.1462	23.6581	1.38339	19.8677	0.72856
18.027	0.92442	25.6178	1.79227	20.374	0.97689	17.0848	0.58016
15.7415	0.68298	22.3313	1.11768	17.8244	0.62937	14.9412	0.43351
13.9537	0.47236	19.8593	0.70398	15.7531	0.43833	13.2303	0.32884
12.503	0.31433	17.8952	0.43245	14.1056	0.26864	11.8739	0.26044
11.318	0.19367	16.2006	0.27625	12.7472	0.14756	10.7642	0.20136
10.3293	0.10911	14.7494	0.1698	11.6201	0.10133	9.83619	0.16511
9.49119	0.08618	13.5177	0.10273	10.6645	0.05029	9.04633	0.14157
8.76906	0.05851	12.4629	0.05181	9.83719	0.02172	8.36668	0.12061
8.13777	0.04144	11.5456	0.01951	9.11777	0.01197	7.77358	0.10296
7.58174	0.03461	10.7414	0.008	2.01836	0	7.24655	0.09452
7.08776	0.03026	2.02293	0	--	--	6.78508	0.09149
6.64706	0.02302	--		--	--	6.37234	0.09369
6.24839	0.01097	--		--	--	5.99826	0.08093
5.88681	0.0297	--		--	--	5.65804	0.07102
5.55804	0.03449	--		--	--	5.34831	0.07429
4.96852	0.00646	--		--	--	5.06529	0.06595
4.71349	0.00581	--		--	--	4.80009	0.06619
4.4727	0.01017	--		--	--	4.55329	0.07879
4.03714	0.00939	--		--	--	4.32615	0.0696
3.83881	0.0074	--		--	--	4.11415	0.05142
3.32266	0.0179	--		--	--	3.91546	0.05
3.15975	0.0225	--		--	--	3.72982	0.04598
3.00404	0.02779	--		--	--	3.46961	0.05593
2.8543	0.02605	--		--	--	3.24472	0.06145
2.70946	0.03949	--		--	--	3.09109	0.05498
2.56886	0.05769	--		--	--	2.94464	0.0528
2.43161	0.05809	--		--	--	2.80394	0.05959
2.29679	0.05859	--		--	--	2.66781	0.06969
2.06334	0.05582	--		--	--	2.53536	0.07275
--		--		--	--	2.40608	0.07055
--		--		--	--	2.27907	0.06876
--		--		--	--	2.15331	0.08319
--		--		--	--	2.02788	0.10213
