# Supplementary material for: Atomically dispersed Pb ionic sites in PbCdSe quantum dot gels enhance room-temperature NO2 sensing
Source: Nat Commun. 2021 Aug 12;12:4895. doi: 10.1038/s41467-021-25192-4 (PMC8361172; doi:10.1038/s41467-021-25192-4)
Supplement: Supplementary file 5 — Source Data [file 41467_2021_25192_MOESM5_ESM.zip › Source Data/Figure 2e.xlsx]

## Sheet: Sheet1
0	28003.8	0	28006.6
0.02093	27954.5	0.02631	28152.3
0.04185	28016.9	0.05262	28351.1
0.06278	27994.5	0.07893	28551
0.08371	28042.6	0.10524	28277.2
0.10463	28118.8	0.13156	28224.4
0.12556	28075	0.15787	28188.6
0.14649	27971.7	0.18418	28001.2
0.16742	28042.5	0.21049	27941.8
0.18834	28005.3	0.2368	27945.4
0.20927	28130.4	0.26311	27939.9
0.2302	28217	0.28942	28029.4
0.25112	28276.3	0.31573	28124.4
0.27205	28276.3	0.34204	28165.3
0.29298	28246.2	0.36836	28208.6
0.3139	28267.5	0.39467	28227
0.33483	28134.4	0.42098	28300
0.35576	28178.4	0.44729	28226.7
0.37669	28191.4	0.4736	28071
0.39761	28222.3	0.49991	28043.7
0.41854	28152.2	0.52622	28095.5
0.43947	28073.4	0.55253	28020.4
0.46039	27951.2	0.57884	28114.9
0.48132	27935.9	0.60516	28202
0.50225	27933.9	0.63147	28362.2
0.52317	28126.5	0.65778	28716.7
0.5441	28162.9	0.68409	28926.2
0.56503	28266.7	0.7104	28830.8
0.58595	28271.3	0.73671	28672
0.60688	28396.2	0.76302	28535
0.62781	28611.3	0.78933	28248.8
0.64874	28767.6	0.81564	28137.4
0.66966	28813.9	0.84196	28173.3
0.69059	28798.2	0.86827	28271.6
0.71152	28588.8	0.89458	28260.2
0.73244	28138.7	0.92089	28186.8
0.75337	27897.9	0.9472	28097.9
0.7743	27988.2	0.97351	28106.5
0.79522	28031.6	0.99982	28052.8
0.81615	27989.3	1.02613	28111
0.83708	27959.4	1.05245	28208.1
0.85801	28010.1	1.07876	28198.2
0.87893	27934.6	1.10507	28148
0.89986	27946.5	1.13138	28034.3
0.92079	28021.6	1.15769	28138.4
0.94171	28031.9	1.184	28107.3
0.96264	28144.2	1.21031	28020.8
0.98357	28243.7	1.23662	27996
1.00449	28283.5	1.26293	27924.4
1.02542	28161.7	1.28925	27987.9
1.04635	28031.2	--	--
1.06727	27927.8	--	--
1.0882	27943.1	--	--
1.10913	27873.9	--	--
1.13006	27843.2	--	--
1.15098	27793.8	--	--
1.17191	27863.5	--	--
1.19284	27873.7	--	--
1.21376	27886.2	--	--
1.23469	27922	--	--
1.25562	27909.1	--	--
1.27654	27863.2	--	--
1.29747	27894.3	--	--
1.3184	27906.8	--	--
1.33933	27931.4	--	--
1.36025	27932.9	--	--
1.38118	27928.9	--	--
1.40211	27918.5	--	--
1.42303	27895	--	--
1.44396	27795.4	--	--
1.46489	27773.6	--	--
--	--	--	--
--	--	--	--
--	--	--	--
--	--	--	--
--	--	--	--
--	--	--	--
--	--	--	--
--	--	--	--
--	--	--	--
--	--	--	--
--	--	--	--
--	--	--	--
--	--	--	--
--	--	--	--
--	--	--	--
--	--	--	--
--	--	--	--
--	--	--	--
--	--	--	--
--	--	--	--
--	--	--	--
--	--	--	--
--	--	--	--
--	--	--	--
--	--	--	--
--	--	--	--
--	--	--	--
--	--	--	--
--	--	--	--
--	--	--	--
--	--	--	--
--	--	--	--
--	--	--	--
--	--	--	--
--	--	--	--
--	--	--	--
--	--	--	--
--	--	--	--
--	--	--	--
--	--	--	--
--	--	--	--
--	--	--	--
--	--	--	--
--	--	--	--
--	--	--	--
--	--	--	--
--	--	--	--
--	--	--	--
--	--	--	--
--	--	--	--
--	--	--	--
--	--	--	--
--	--	--	--
--	--	--	--
--	--	--	--
--	--	--	--
--	--	--	--
--	--	--	--
--	--	--	--
--	--	--	--
--	--	--	--
--	--	--	--
--	--	--	--
--	--	--	--
--	--	--	--
--	--	--	--
--	--	--	--
--	--	--	--
--	--	--	--
--	--	--	--
--	--	--	--
--	--	--	--
--	--	--	--
--	--	--	--
--	--	--	--
--	--	--	--
--	--	--	--
--	--	--	--
--	--	--	--
--	--	--	--
--	--	--	--
--	--	--	--
--	--	--	--
--	--	--	--
--	--	--	--
--	--	--	--
--	--
--	--
--	--
--	--
--	--
--	--
--	--
--	--
--	--
--	--
--	--
--	--
--	--
