# Supplementary material for: Atomically dispersed Pb ionic sites in PbCdSe quantum dot gels enhance room-temperature NO2 sensing
Source: Nat Commun. 2021 Aug 12;12:4895. doi: 10.1038/s41467-021-25192-4 (PMC8361172; doi:10.1038/s41467-021-25192-4)
Supplement: Supplementary file 5 — Source Data [file 41467_2021_25192_MOESM5_ESM.zip › Source Data/Figure 3a.xlsx]

## Sheet: Sheet1
19.9975	0.25597	0.32573	0.26014	0.30769	0.23105	0.40284	0.34058	0.27972		23.9008	100	25.1643	30
20.0178	0.24946	0.28423	0.21538	0.32073	0.28466	0.36019	0.42754	0.26923		25.3538	70	29.1398	100
20.0381	0.33406	0.32365	0.23077	0.29987	0.25323	0.41706	0.41667	0.2028		27.0804	75	41.6834	70
20.0584	0.27766	0.30913	0.24336	0.34159	0.22736	0.39336	0.36232	0.24825		35.1072	35	49.3247	18
20.0787	0.25813	0.29046	0.2979	0.2751	0.27357	0.44076	0.43841	0.23427		41.9675	85	51.657	20
20.099	0.24295	0.39419	0.27133	0.31943	0.2403	0.36493	0.41667	0.25874		45.7884	70	60.4136	14
20.1194	0.27983	0.37137	0.23776	0.35463	0.1793	0.43602	0.38406	0.22378		48.845	12	66.493	6
20.1397	0.282	0.32988	0.22238	0.34289	0.28651	0.45024	0.38043	0.36014		49.6692	50	68.4797	25
20.16	0.24946	0.26556	0.28392	0.35332	0.24954	0.40758	0.44928	0.24476		50.673	12	76.0818	16
20.1803	0.27549	0.30498	0.25594	0.33377	0.27172	0.3981	0.31522	0.25524		55.8422	8
20.2006	0.30803	0.27593	0.20979	0.32986	0.26433	0.50237	0.42754	0.17832		63.881	20
20.2209	0.34273	0.26349	0.2	0.27771	0.24399	0.3981	0.43116	0.1993		66.3862	88
20.2412	0.28633	0.32158	0.23077	0.3116	0.25139	0.44076	0.36957	0.25524		67.8592	14
20.2615	0.32321	0.33195	0.22937	0.35593	0.23475	0.45024	0.39493	0.11189		71.9035	6
20.2818	0.23644	0.29461	0.27133	0.38853	0.23105	0.40758	0.43116	0.28671		72.2922	10
20.3021	0.24946	0.29046	0.27413	0.28422	0.21442	0.45498	0.42754	0.22028		76.7262	1
20.3224	0.26464	0.30083	0.26294	0.34289	0.21627	0.37915	0.39493	0.18182		78.1662	18
20.3427	0.27549	0.33817	0.26154	0.37027	0.2366	0.39336	0.4529	0.11538		79.4303	8
20.3631	0.27766	0.28008	0.24056	0.36506	0.25139	0.35071	0.42754	0.18531
20.3834	0.25597	0.34647	0.26294	0.35854	0.25693	0.44076	0.39493	0.25524
20.4037	0.29718	0.29668	0.23077	0.29987	0.22736	0.39336	0.48913	0.22378
20.424	0.28633	0.35477	0.28671	0.34159	0.22921	0.37915	0.42754	0.20629
20.4443	0.24512	0.37137	0.28531	0.33377	0.25323	0.48815	0.38406	0.1993
20.4646	0.23644	0.27178	0.25175	0.35984	0.24584	0.49763	0.40942	0.27622
20.4849	0.30586	0.29461	0.24336	0.34941	0.23475	0.46919	0.32609	0.28322
20.5052	0.27115	0.24689	0.21678	0.32855	0.24214	0.40284	0.5	0.24476
20.5255	0.2256	0.30498	0.25175	0.33638	0.22551	0.45972	0.38768	0.13986
20.5458	0.27766	0.3029	0.26154	0.32464	0.27172	0.38863	0.46014	0.22028
20.5661	0.33189	0.32365	0.25315	0.33898	0.21442	0.62559	0.39493	0.18881
20.5864	0.26464	0.32573	0.26434	0.3116	0.24769	0.36019	0.42029	0.25175
20.6068	0.22126	0.30498	0.21119	0.36636	0.27172	0.40758	0.42754	0.22028
20.6271	0.2256	0.32573	0.25734	0.32595	0.25323	0.40758	0.51812	0.11538
20.6474	0.28416	0.26141	0.26713	0.35072	0.31054	0.50237	0.46739	0.27622
20.6677	0.23861	0.29253	0.26573	0.32595	0.28281	0.43128	0.32971	0.28322
20.688	0.31887	0.39212	0.28392	0.3103	0.25878	0.46919	0.42029	0.18531
20.7083	0.29935	0.34025	0.25455	0.36115	0.2939	0.30332	0.44565	0.27273
20.7286	0.2885	0.31328	0.22657	0.31943	0.25139	0.50237	0.38768	0.1958
20.7489	0.24946	0.3527	0.25455	0.34811	0.25508	0.46919	0.40942	0.25874
20.7692	0.26464	0.32573	0.24895	0.3116	0.21072	0.44076	0.42391	0.26923
20.7895	0.31453	0.30913	0.25874	0.31812	0.25139	0.47393	0.39855	0.20979
20.8098	0.22126	0.28216	0.22098	0.3455	0.25323	0.5545	0.50362	0.15385
20.8301	0.27766	0.20747	0.26853	0.34029	0.24399	0.40758	0.36957	0.21678
20.8504	0.27115	0.361	0.2993	0.32464	0.2902	0.51185	0.35507	0.15035
20.8708	0.27983	0.28008	0.26294	0.34681	0.26063	0.47393	0.33696	0.15385
20.8911	0.27115	0.31535	0.23916	0.32203	0.27172	0.45972	0.49275	0.17832
20.9114	0.27766	0.33817	0.26853	0.38331	0.20148	0.41706	0.35507	0.26224
20.9317	0.26898	0.3195	0.26154	0.32986	0.21811	0.53081	0.40217	0.17832
20.952	0.25813	0.27386	0.3035	0.34811	0.26617	0.44076	0.42391	0.2028
20.9723	0.3102	0.3444	0.24056	0.35854	0.28281	0.36967	0.38768	0.1958
20.9926	0.27983	0.28216	0.24476	0.30378	0.28651	0.48341	0.43116	0.20629
21.0129	0.282	0.31328	0.24196	0.34159	0.2329	0.34123	0.34058	0.15734
21.0332	0.28633	0.27593	0.25455	0.37288	0.22921	0.47393	0.37681	0.17483
21.0535	0.28633	0.34232	0.26294	0.34029	0.26987	0.43602	0.28986	0.22028
21.0738	0.31236	0.31328	0.24755	0.32464	0.2366	0.50237	0.29348	0.16434
21.0941	0.30586	0.28423	0.3035	0.3781	0.27357	0.37915	0.38043	0.18182
21.1144	0.29067	0.35477	0.25175	0.34159	0.26433	0.4218	0.44928	0.18881
21.1348	0.34056	0.35062	0.28531	0.31943	0.27542	0.40758	0.42754	0.25874
21.1551	0.29284	0.3278	0.24615	0.36897	0.25139	0.29858	0.3913	0.20629
21.1754	0.33623	0.35477	0.27692	0.34029	0.27172	0.41232	0.38043	0.20629
21.1957	0.30152	0.30705	0.25455	0.40548	0.32163	0.44076	0.41667	0.29021
21.216	0.29067	0.30498	0.28531	0.36767	0.26617	0.47867	0.36594	0.18531
21.2363	0.33623	0.29461	0.31888	0.31943	0.24769	0.48815	0.38406	0.21678
21.2566	0.29718	0.31328	0.2979	0.42764	0.2329	0.47867	0.38406	0.21678
21.2769	0.27115	0.33817	0.26993	0.39635	0.24769	0.51185	0.34783	0.20979
21.2972	0.37527	0.29668	0.27552	0.34941	0.30314	0.40284	0.40942	0.16783
21.3175	0.22343	0.38382	0.29091	0.37027	0.2366	0.44076	0.27536	0.24825
21.3378	0.32972	0.39419	0.3007	0.37158	0.27542	0.59716	0.35507	0.29021
21.3581	0.33839	0.34025	0.2979	0.35463	0.30499	0.40284	0.46377	0.27273
21.3785	0.22777	0.31743	0.28951	0.36506	0.2976	0.44076	0.39493	0.25524
21.3987	0.2603	0.30498	0.25315	0.33898	0.27911	0.43602	0.31522	0.23427
21.4191	0.34273	0.30705	0.28811	0.31682	0.24954	0.53555	0.32609	0.23077
21.4394	0.32972	0.3195	0.30629	0.36375	0.25323	0.37915	0.34783	0.15385
21.4597	0.29284	0.3112	0.30909	0.36636	0.25878	0.41232	0.38406	0.24126
21.48	0.30803	0.38382	0.29371	0.40808	0.27172	0.36019	0.31522	0.17133
21.5003	0.26464	0.33402	0.2951	0.38331	0.26987	0.43128	0.38768	0.16434
21.5206	0.31236	0.32988	0.26573	0.33377	0.26617	0.38389	0.44203	0.22028
21.5409	0.30369	0.36929	0.27972	0.3794	0.30314	0.37915	0.42029	0.21329
21.5612	0.29718	0.35062	0.2951	0.38592	0.26802	0.48815	0.42391	0.19231
21.5815	0.37744	0.38589	0.3035	0.34941	0.30684	0.51659	0.42754	0.1958
21.6018	0.29935	0.26763	0.32867	0.38331	0.28096	0.40284	0.33696	0.21678
21.6221	0.31453	0.31328	0.31189	0.40026	0.22736	0.40284	0.41304	0.17133
21.6425	0.29284	0.3444	0.30629	0.36506	0.30314	0.43128	0.39493	0.17483
21.6628	0.33623	0.42946	0.31608	0.41199	0.32902	0.56398	0.38768	0.17832
21.6831	0.34707	0.30913	0.2951	0.36115	0.24769	0.47867	0.44203	0.23077
21.7034	0.3167	0.32573	0.26434	0.37027	0.29575	0.42654	0.32971	0.17832
21.7237	0.31236	0.35477	0.2993	0.40548	0.24214	0.40284	0.30435	0.14336
21.744	0.33189	0.38589	0.32308	0.40156	0.2902	0.52133	0.33696	0.22028
21.7643	0.39696	0.40249	0.27972	0.40287	0.24769	0.4455	0.42391	0.25175
21.7846	0.29718	0.40041	0.31329	0.41721	0.29205	0.4218	0.35507	0.1958
21.8049	0.34273	0.28423	0.29091	0.40939	0.27542	0.45972	0.38406	0.21678
21.8252	0.33623	0.31535	0.32308	0.40808	0.31054	0.54502	0.3913	0.2028
21.8455	0.39913	0.31328	0.32867	0.45372	0.28096	0.54028	0.41667	0.24825
21.8658	0.32538	0.36722	0.32448	0.39765	0.32717	0.38389	0.33696	0.23077
21.8861	0.30803	0.32988	0.32028	0.40156	0.33457	0.51185	0.3442	0.2028
21.9064	0.33839	0.37759	0.36364	0.37419	0.31238	0.44076	0.30797	0.1993
21.9268	0.3449	0.34647	0.33986	0.41069	0.28281	0.62085	0.42754	0.25175
21.9471	0.34056	0.40041	0.38042	0.3781	0.30869	0.40758	0.41304	0.18531
21.9674	0.30152	0.39627	0.31469	0.43025	0.38078	0.3981	0.41304	0.16084
21.9877	0.42082	0.35685	0.33287	0.40417	0.25878	0.45024	0.35145	0.16783
22.008	0.35141	0.32158	0.35105	0.42634	0.29575	0.34597	0.43478	0.21329
22.0283	0.37527	0.42116	0.34126	0.39244	0.31793	0.51659	0.41304	0.27273
22.0486	0.3449	0.38174	0.36364	0.43286	0.30129	0.49289	0.44203	0.22028
22.0689	0.41649	0.31743	0.33986	0.42503	0.30869	0.43128	0.42391	0.23077
22.0892	0.38612	0.39419	0.32587	0.39244	0.26433	0.47867	0.4058	0.21329
22.1095	0.36876	0.38174	0.34406	0.39244	0.33641	0.34597	0.42391	0.22727
22.1298	0.36443	0.42324	0.34406	0.41851	0.30869	0.37441	0.36232	0.15385
22.1502	0.42516	0.40871	0.31888	0.42373	0.33641	0.46445	0.37319	0.15385
22.1704	0.37961	0.39834	0.30629	0.44329	0.30129	0.45024	0.36594	0.22727
22.1908	0.34056	0.30498	0.33427	0.43286	0.30499	0.56398	0.36232	0.23776
22.2111	0.36876	0.34855	0.36503	0.40678	0.32532	0.40284	0.3913	0.17483
22.2314	0.37961	0.36307	0.37343	0.46154	0.36229	0.54976	0.4058	0.29371
22.2517	0.35792	0.38382	0.36224	0.41199	0.34935	0.53555	0.38406	0.21329
22.272	0.39913	0.41494	0.35804	0.53064	0.36969	0.53081	0.42754	0.28671
22.2923	0.42082	0.3444	0.38042	0.43546	0.31238	0.47867	0.39855	0.16084
22.3126	0.36009	0.41286	0.43357	0.44068	0.32902	0.39336	0.31522	0.23077
22.3329	0.39696	0.45021	0.34545	0.45241	0.3475	0.57346	0.35145	0.18531
22.3532	0.42299	0.34232	0.36783	0.45372	0.38262	0.46445	0.5	0.2028
22.3735	0.37744	0.39212	0.39441	0.49022	0.33457	0.51659	0.36957	0.29371
22.3938	0.37093	0.41701	0.35524	0.44329	0.34566	0.47867	0.46014	0.25524
22.4141	0.4013	0.42531	0.34685	0.47197	0.29575	0.55924	0.42391	0.26923
22.4345	0.40781	0.39004	0.38462	0.43807	0.2939	0.49763	0.4058	0.25175
22.4548	0.40564	0.39627	0.41958	0.44459	0.2939	0.36967	0.30072	0.25524
22.4751	0.44035	0.43568	0.37762	0.45111	0.34566	0.46445	0.36957	0.26224
22.4954	0.38829	0.42946	0.35524	0.46284	0.35675	0.46445	0.39493	0.27972
22.5157	0.43818	0.36307	0.43497	0.48501	0.41035	0.54502	0.43478	0.25874
22.536	0.4013	0.42946	0.41678	0.46806	0.34196	0.58768	0.44928	0.3007
22.5563	0.45553	0.45021	0.36224	0.47849	0.36599	0.55924	0.3913	0.26573
22.5766	0.40998	0.33195	0.42378	0.45893	0.31608	0.56398	0.41304	0.29021
22.5969	0.38829	0.38589	0.46154	0.45502	0.38262	0.40758	0.49638	0.21329
22.6172	0.41215	0.40664	0.4042	0.49674	0.41774	0.3981	0.49275	0.23427
22.6375	0.41866	0.45643	0.41818	0.44589	0.38262	0.5782	0.43841	0.23427
22.6578	0.45553	0.41701	0.40699	0.43546	0.37893	0.50711	0.45652	0.21329
22.6781	0.49024	0.43568	0.44755	0.43025	0.37523	0.52607	0.40942	0.31119
22.6985	0.44469	0.45643	0.43357	0.50847	0.41405	0.41232	0.49275	0.28671
22.7188	0.49675	0.42116	0.43217	0.50456	0.37338	0.49763	0.42391	0.26923
22.7391	0.45119	0.43983	0.37343	0.50456	0.39002	0.5782	0.37681	0.24476
22.7594	0.35141	0.46473	0.42797	0.46675	0.41959	0.54502	0.50362	0.3042
22.7797	0.49024	0.39419	0.48112	0.55932	0.46026	0.45498	0.49638	0.27273
22.8	0.45119	0.43776	0.49091	0.51369	0.42884	0.54502	0.49638	0.23776
22.8203	0.50542	0.47925	0.44196	0.56323	0.39741	0.49763	0.51449	0.27972
22.8406	0.44035	0.45021	0.46014	0.52542	0.41774	0.52607	0.48551	0.24476
22.8609	0.40781	0.44191	0.40979	0.51239	0.40665	0.59716	0.44203	0.23776
22.8812	0.47939	0.5332	0.44615	0.48501	0.34935	0.59242	0.4058	0.23077
22.9015	0.46855	0.45643	0.48671	0.53846	0.43438	0.53081	0.50725	0.3007
22.9218	0.51193	0.49793	0.41399	0.59583	0.44362	0.52607	0.5942	0.22378
22.9422	0.40998	0.4834	0.5049	0.48501	0.41405	0.5782	0.5471	0.23776
22.9625	0.40347	0.42116	0.55105	0.53455	0.42699	0.49289	0.53986	0.22378
22.9828	0.44685	0.49793	0.45315	0.53194	0.43623	0.54028	0.47464	0.35315
23.0031	0.49024	0.43568	0.46853	0.53846	0.4732	0.59242	0.55797	0.27622
23.0234	0.47072	0.41909	0.5049	0.47066	0.42699	0.54976	0.58333	0.31818
23.0437	0.57918	0.53942	0.46434	0.57106	0.41405	0.60664	0.76812	0.29371
23.064	0.46421	0.44398	0.45175	0.58018	0.45656	0.62559	0.63043	0.40559
23.0843	0.5141	0.47095	0.51608	0.52673	0.48059	0.43128	0.5	0.34965
23.1046	0.52495	0.45228	0.49091	0.57627	0.50832	0.4218	0.60507	0.31818
23.1249	0.53362	0.44398	0.48112	0.58279	0.54159	0.66351	0.59058	0.38811
23.1452	0.54013	0.4751	0.4951	0.57888	0.42144	0.6019	0.61594	0.37063
23.1655	0.52278	0.57261	0.48811	0.52021	0.46396	0.45972	0.59783	0.33217
23.1858	0.51844	0.5166	0.4951	0.57366	0.46396	0.51185	0.63043	0.3951
23.2062	0.54447	0.47303	0.42657	0.59713	0.42699	0.62085	0.58333	0.30769
23.2265	0.52495	0.51037	0.52867	0.51499	0.49168	0.52607	0.54348	0.29021
23.2468	0.46638	0.5166	0.52308	0.57888	0.47689	0.59716	0.74275	0.40559
23.2671	0.48373	0.48548	0.49371	0.53194	0.5305	0.63981	0.7029	0.46503
23.2874	0.45119	0.4668	0.49091	0.61538	0.49168	0.59716	0.59058	0.39161
23.3077	0.50542	0.54357	0.4979	0.53064	0.52311	0.49763	0.6413	0.32867
23.328	0.53145	0.54979	0.4993	0.56975	0.46211	0.70616	0.66304	0.37762
23.3483	0.50325	0.5083	0.53147	0.60104	0.50462	0.59716	0.58696	0.34615
23.3686	0.5141	0.4917	0.55245	0.58149	0.4732	0.61611	0.67754	0.27972
23.3889	0.54664	0.54149	0.4993	0.54889	0.49353	0.58768	0.69565	0.25874
23.4092	0.46638	0.51452	0.53147	0.55671	0.47505	0.5782	0.63768	0.36014
23.4295	0.60954	0.57884	0.52587	0.56063	0.46765	0.56872	0.53986	0.30769
23.4499	0.45119	0.50207	0.45594	0.55411	0.44362	0.58768	0.67391	0.26573
23.4702	0.53362	0.52905	0.53566	0.56975	0.56562	0.59242	0.6558	0.27273
23.4905	0.52061	0.52075	0.52448	0.61538	0.43808	0.63981	0.68841	0.44406
23.5108	0.52495	0.50622	0.51748	0.54498	0.56377	0.62559	0.60507	0.34615
23.5311	0.59653	0.52075	0.56643	0.59974	0.51017	0.58768	0.56884	0.24825
23.5514	0.52061	0.56639	0.52308	0.53716	0.51201	0.74882	0.64493	0.29371
23.5717	0.48807	0.48548	0.54126	0.61017	0.47135	0.62559	0.71014	0.38112
23.592	0.57701	0.57054	0.56084	0.64016	0.53604	0.69668	0.72101	0.33916
23.6123	0.57267	0.53734	0.54406	0.61017	0.59704	0.63981	0.63768	0.35315
23.6326	0.64642	0.55602	0.51888	0.5854	0.55638	0.5545	0.57609	0.33916
23.6529	0.50976	0.59751	0.58601	0.6193	0.5305	0.63981	0.72101	0.3007
23.6732	0.54447	0.56224	0.53846	0.58279	0.60813	0.65877	0.57971	0.41958
23.6935	0.57701	0.56432	0.62098	0.55671	0.57486	0.61137	0.55797	0.29021
23.7139	0.61171	0.56846	0.57622	0.60235	0.54159	0.53081	0.53623	0.4021
23.7342	0.56616	0.56224	0.54825	0.62581	0.60074	0.61137	0.52536	0.36364
23.7545	0.51193	0.53527	0.53846	0.56323	0.54898	0.59242	0.65217	0.37413
23.7748	0.67679	0.60373	0.60839	0.61147	0.55823	0.66825	0.63043	0.5035
23.7951	0.56399	0.59959	0.54545	0.67014	0.56747	0.62559	0.58696	0.49301
23.8154	0.55098	0.56639	0.57343	0.64668	0.61738	0.63507	0.5471	0.47552
23.8357	0.53796	0.47925	0.5958	0.60365	0.61553	0.64455	0.68116	0.52448
23.856	0.62907	0.52075	0.60559	0.59583	0.62477	0.58294	0.56159	0.5
23.8763	0.64208	0.57469	0.55245	0.64146	0.59704	0.54502	0.55072	0.40909
23.8966	0.61388	0.56846	0.55105	0.70535	0.51017	0.61611	0.65942	0.40909
23.9169	0.6269	0.66805	0.62098	0.62321	0.60444	0.53555	0.59058	0.37063
23.9372	0.67028	0.57884	0.58322	0.64928	0.68022	0.59716	0.69565	0.38811
23.9576	0.59436	0.58921	0.61678	0.6545	0.61368	0.58294	0.57246	0.47203
23.9779	0.61605	0.59129	0.65455	0.67145	0.62847	0.66351	0.6413	0.5
23.9982	0.59219	0.63485	0.56643	0.6206	0.57486	0.54502	0.76449	0.37413
24.0185	0.59002	0.64938	0.57203	0.66232	0.63586	0.53555	0.61594	0.31818
24.0388	0.59002	0.62241	0.58881	0.66493	0.61183	0.7109	0.62681	0.43357
24.0591	0.59436	0.69295	0.60839	0.67666	0.57301	0.61137	0.6558	0.38811
24.0794	0.62039	0.59751	0.63077	0.63233	0.68946	0.62085	0.61232	0.35664
24.0997	0.61605	0.59959	0.70769	0.67145	0.66359	0.63507	0.55435	0.34266
24.12	0.69848	0.59544	0.64196	0.67797	0.71165	0.74882	0.65217	0.38112
24.1403	0.58785	0.6556	0.60559	0.66362	0.57301	0.75355	0.69928	0.34615
24.1606	0.58785	0.6639	0.69091	0.69622	0.66359	0.6872	0.71377	0.41259
24.1809	0.6898	0.58921	0.65594	0.70535	0.65989	0.65403	0.60507	0.4021
24.2012	0.61605	0.67842	0.67552	0.67275	0.69871	0.54976	0.69565	0.33916
24.2216	0.56616	0.67842	0.57063	0.66102	0.5915	0.65403	0.57246	0.36364
24.2419	0.63557	0.67842	0.64615	0.69492	0.70425	0.66351	0.67029	0.36713
24.2622	0.5987	0.59751	0.74406	0.72099	0.67468	0.54976	0.66667	0.45105
24.2825	0.63991	0.63071	0.60979	0.70143	0.72274	0.63033	0.71377	0.36713
24.3028	0.57701	0.65145	0.65594	0.64798	0.69686	0.67773	0.67391	0.46853
24.3231	0.67028	0.62656	0.65315	0.62973	0.69316	0.58768	0.69565	0.34615
24.3434	0.69414	0.67635	0.63636	0.75098	0.65804	0.66351	0.62319	0.5035
24.3637	0.61822	0.63071	0.64615	0.67275	0.68577	0.68246	0.66667	0.39161
24.384	0.65727	0.69295	0.67133	0.70795	0.79113	0.69194	0.55072	0.44755
24.4043	0.67896	0.64523	0.62378	0.71969	0.72089	0.68246	0.69928	0.38112
24.4246	0.75054	0.6639	0.70909	0.74316	0.74307	0.62559	0.63043	0.41608
24.4449	0.70282	0.60581	0.67692	0.70143	0.71165	0.63981	0.69928	0.36364
24.4652	0.73753	0.6888	0.69231	0.65189	0.69131	0.58768	0.73188	0.47552
24.4855	0.74837	0.64938	0.68392	0.70274	0.69131	0.66351	0.72464	0.34266
24.5059	0.68113	0.6473	0.73986	0.76793	0.68207	0.7109	0.81884	0.41259
24.5262	0.72885	0.6722	0.72168	0.63494	0.77449	0.61137	0.71739	0.4021
24.5465	0.72668	0.59129	0.71748	0.71056	0.73383	0.82464	0.77899	0.43706
24.5668	0.74187	0.75311	0.68951	0.71969	0.87616	0.70142	0.59783	0.46853
24.5871	0.64642	0.69087	0.7035	0.65319	0.72089	0.76777	0.68478	0.43706
24.6074	0.64642	0.64315	0.71189	0.70535	0.78558	0.70616	0.65217	0.47203
24.6277	0.74837	0.70539	0.71748	0.70926	0.8244	0.72986	0.78986	0.33566
24.648	0.77007	0.63485	0.72867	0.74446	0.7024	0.64929	0.6558	0.47203
24.6683	0.65944	0.70124	0.75105	0.69883	0.78189	0.88152	0.73188	0.59091
24.6886	0.6833	0.70747	0.71748	0.76402	0.74307	0.59716	0.80072	0.42308
24.7089	0.67028	0.65975	0.71608	0.73794	0.76155	0.71564	0.73551	0.44755
24.7292	0.7462	0.74896	0.77902	0.67797	0.8817	0.83886	0.8442	0.53147
24.7495	0.81128	0.70332	0.76084	0.77184	0.83364	0.79147	0.75362	0.51748
24.7699	0.90456	0.68257	0.79301	0.77445	0.81701	0.80569	0.68841	0.55944
24.7902	0.80911	0.73444	0.67692	0.80052	0.80037	0.76777	0.64855	0.52098
24.8105	0.80477	0.6971	0.77343	0.794	0.78928	0.82464	0.7029	0.50699
24.8308	0.81779	0.80705	0.78881	0.7575	0.83364	0.7109	0.8442	0.54545
24.8511	0.87419	0.67012	0.8042	0.78227	0.80037	0.7109	0.67029	0.51399
24.8714	0.73536	0.64108	0.76643	0.77184	0.7634	0.891	0.82609	0.56294
24.8917	0.77874	0.75104	0.81958	0.83312	0.86506	0.6872	0.74275	0.47902
24.912	0.83948	0.80498	0.86993	0.73794	0.87616	0.66825	0.79348	0.57692
24.9323	0.73536	0.76141	0.8	0.79922	0.80407	0.77251	0.91667	0.47902
24.9526	0.82646	0.66598	0.80559	0.80965	0.84104	0.72986	0.89855	0.60839
24.9729	0.92408	0.68672	0.77902	0.79791	0.81146	0.78673	0.88406	0.47552
24.9932	0.76139	0.8195	0.82098	0.85528	0.87985	0.75355	0.81884	0.52797
25.0135	0.85466	0.84647	0.87273	0.84746	0.85582	0.80095	0.80072	0.48601
25.0339	0.84816	0.80498	0.79161	0.77966	0.77634	0.75829	0.96377	0.66084
25.0542	0.8308	0.76349	0.7958	0.8292	0.87061	0.64455	0.96377	0.63287
25.0745	0.85683	0.78216	0.77902	0.88005	0.76895	0.79621	0.81522	0.56643
25.0948	0.87852	0.75726	0.81958	0.78488	0.79113	0.80095	0.93478	0.68182
25.1151	0.86985	0.78838	0.92168	0.84485	0.80591	1	0.8913	0.57343
25.1354	0.8243	0.74481	0.82797	0.84746	0.84658	0.82464	1	0.6049
25.1557	0.84382	0.71577	0.87552	0.78748	0.88725	0.80095	0.77899	0.67832
25.176	0.83948	0.76556	0.82657	0.89831	0.86322	0.74882	0.92029	0.68531
25.1963	0.90239	0.87552	0.84056	0.87614	0.89649	0.87678	0.96739	0.7972
25.2166	0.93275	0.79668	0.88392	0.91786	0.89834	0.85308	0.78623	0.75874
25.2369	0.90239	0.84855	0.9049	0.81617	0.83549	0.891	0.89855	0.66434
25.2572	0.89154	0.8444	0.86993	0.83833	0.86876	0.83886	0.99275	0.76224
25.2776	0.8308	0.89627	0.84056	0.92829	0.92237	0.85308	0.97464	0.64336
25.2979	0.84816	0.90041	0.90769	0.87744	0.80961	0.80095	0.77174	0.58741
25.3182	0.91106	0.8527	0.82378	0.86962	0.82625	0.89573	0.96739	0.61888
25.3385	0.96963	0.89004	1	0.90222	0.8244	0.8436	0.98188	0.78322
25.3588	0.99566	0.88797	0.93007	0.91786	0.88355	0.82938	0.84058	0.59441
25.3791	0.94794	0.84232	0.92028	0.92568	0.85582	0.85782	0.86232	0.52797
25.3994	0.87419	0.93983	0.85175	0.90743	0.85213	0.86256	0.9058	0.62937
25.4197	0.99349	0.85685	0.90629	0.98044	0.91312	0.75829	0.8587	0.63636
25.44	0.96746	0.89212	0.91329	0.95176	0.95933	0.74408	0.76087	0.61538
25.4603	0.89371	0.96473	0.88392	0.95437	0.84843	0.67299	0.88043	0.62238
25.4806	0.95228	0.87344	0.94685	0.91265	0.91682	0.80569	0.90217	0.62587
25.5009	0.92408	0.96266	0.93427	0.88005	0.93715	0.81517	0.84783	0.61538
25.5212	0.80694	0.88382	0.85315	0.89961	0.9464	0.84834	0.96014	0.64336
25.5416	0.95879	0.87967	0.95105	0.9309	0.89834	0.78199	0.89855	0.67832
25.5619	0.88069	0.94606	0.83776	0.95306	1	0.78199	0.81884	0.75524
25.5822	0.93709	0.89212	0.94266	0.95567	0.82625	0.891	0.87319	0.67483
25.6025	0.91974	1	0.94685	0.95567	0.8281	0.85782	0.76812	0.7972
25.6228	0.95662	0.93776	0.90769	0.90613	0.81516	0.84834	0.89493	0.68881
25.6431	0.91323	0.82365	0.84615	0.88787	0.90388	0.86256	0.71739	0.73776
25.6634	0.87419	0.91701	0.88112	0.90743	0.79852	0.91943	0.86594	0.56993
25.6837	0.9154	0.9834	0.87133	0.96349	0.91312	0.82464	0.72826	0.59441
25.704	0.86768	0.89834	0.9007	0.93742	0.8281	0.90047	0.7971	0.67133
25.7243	1	0.88589	0.92028	0.90613	0.86322	0.84834	0.67029	0.7028
25.7446	0.86334	0.86929	0.96643	1	0.88355	0.77251	0.73913	0.69231
25.7649	0.93926	0.77801	0.91608	0.92568	0.85028	0.82464	0.72826	0.67483
25.7853	0.94143	0.85685	0.87413	0.95698	0.77819	0.8436	0.67391	0.54895
25.8056	0.90889	0.84025	0.88252	0.94394	0.83549	0.80095	0.77899	0.71678
25.8259	0.92625	0.90664	0.90769	0.93611	0.86506	0.79147	0.88043	0.73776
25.8462	0.87419	0.88382	0.83217	0.86832	0.82255	0.72038	0.82246	0.51748
25.8665	0.95662	0.94398	0.84476	0.97653	0.92237	0.91943	0.82609	0.60839
25.8868	0.83297	0.82365	0.87552	0.96741	0.78373	0.80569	0.75	0.63986
25.9071	0.86768	0.78631	0.83357	0.96219	0.83364	0.84834	0.74638	0.60839
25.9274	0.88937	0.8112	0.84615	0.94654	0.878	0.85308	0.84058	0.61888
25.9477	0.81128	0.79046	0.88392	0.87875	0.75416	0.89573	0.77899	0.53497
25.968	0.86334	0.86515	0.73986	0.8631	0.83549	0.80569	0.76087	0.65385
25.9883	0.859	0.89834	0.85315	0.92699	0.73752	0.81043	0.71014	0.53846
26.0086	0.859	0.8112	0.80839	0.99348	0.81701	0.79621	0.72464	0.65734
26.0289	0.78742	0.82573	0.76783	0.95046	0.78743	0.75829	0.70652	0.67133
26.0493	0.79393	0.69917	0.8042	0.8605	0.85952	0.79147	0.71377	0.56294
26.0696	0.80043	0.8361	0.74825	0.8631	0.75416	0.76303	0.78623	0.54895
26.0899	0.74403	0.78838	0.75385	0.82138	0.79298	0.80095	0.75362	0.59441
26.1102	0.859	0.79253	0.7972	0.82399	0.74861	0.80569	0.78261	0.52797
26.1305	0.73319	0.72407	0.76783	0.7927	0.73567	0.79621	0.78261	0.46853
26.1508	0.69414	0.69295	0.78741	0.85137	0.74122	0.76303	0.68478	0.53846
26.1711	0.81562	0.74689	0.84615	0.81356	0.74861	0.81991	0.78986	0.48951
26.1914	0.73536	0.73651	0.76783	0.89309	0.72643	0.70616	0.65217	0.47552
26.2117	0.75054	0.72199	0.76224	0.87353	0.75046	0.79621	0.72464	0.44406
26.232	0.7462	0.71992	0.75804	0.84485	0.75601	0.72986	0.76812	0.44755
26.2523	0.73102	0.70954	0.78881	0.85528	0.75601	0.78673	0.56522	0.53846
26.2726	0.81996	0.68465	0.72727	0.80313	0.83734	0.75355	0.75362	0.50699
26.293	0.78742	0.70332	0.73986	0.8292	0.71719	0.73934	0.61232	0.45455
26.3133	0.7115	0.73029	0.72168	0.82138	0.77079	0.76303	0.66304	0.51748
26.3336	0.69414	0.65768	0.74266	0.80834	0.75231	0.89573	0.69928	0.48951
26.3539	0.74837	0.65145	0.72587	0.74446	0.68022	0.69194	0.76087	0.49301
26.3742	0.79393	0.67427	0.77063	0.80704	0.7098	0.69668	0.73551	0.46853
26.3945	0.7462	0.67427	0.71748	0.79009	0.75786	0.70616	0.6558	0.48601
26.4148	0.70499	0.6473	0.74406	0.81877	0.71719	0.74882	0.55797	0.52448
26.4351	0.73536	0.66598	0.69091	0.7575	0.66543	0.66351	0.7029	0.54545
26.4554	0.69414	0.58921	0.72028	0.77705	0.71904	0.74408	0.60145	0.48601
26.4757	0.70499	0.61618	0.72867	0.78618	0.66543	0.84834	0.58696	0.43007
26.496	0.6833	0.6639	0.71469	0.74446	0.68762	0.76303	0.67029	0.3986
26.5163	0.65076	0.62863	0.67692	0.71186	0.63031	0.61137	0.65217	0.42308
26.5366	0.70933	0.6888	0.68531	0.75228	0.66728	0.73934	0.77174	0.34615
26.557	0.70716	0.62241	0.67832	0.69231	0.60998	0.69194	0.52899	0.3951
26.5773	0.62039	0.68465	0.66573	0.71317	0.6488	0.67773	0.62681	0.46154
26.5976	0.65076	0.59959	0.62517	0.70013	0.68207	0.78673	0.63768	0.35315
26.6179	0.71367	0.67635	0.7035	0.72881	0.63771	0.73934	0.89493	0.35315
26.6382	0.68547	0.66183	0.57622	0.74055	0.67098	0.72986	0.76812	0.38462
26.6585	0.68547	0.67842	0.67273	0.73272	0.6488	0.74882	0.60507	0.44406
26.6788	0.72885	0.58714	0.63776	0.71838	0.67837	0.63981	0.63768	0.37063
26.6991	0.6833	0.56432	0.66154	0.73142	0.63586	0.66351	0.60507	0.44056
26.7194	0.64642	0.56224	0.65035	0.71317	0.59704	0.53081	0.6558	0.38811
26.7397	0.67462	0.63693	0.62517	0.68188	0.69316	0.7346	0.73913	0.4021
26.76	0.58134	0.62033	0.64615	0.68709	0.63401	0.69194	0.69928	0.39161
26.7803	0.66377	0.59544	0.6028	0.78096	0.65619	0.72512	0.6558	0.34615
26.8007	0.67028	0.58299	0.64196	0.6545	0.64695	0.71564	0.67029	0.40909
26.8209	0.63991	0.62863	0.62378	0.73794	0.55638	0.69668	0.52899	0.41608
26.8413	0.59002	0.56432	0.65594	0.66493	0.58965	0.63033	0.69203	0.33916
26.8616	0.66811	0.53527	0.6042	0.65059	0.57671	0.65403	0.65217	0.38112
26.8819	0.64208	0.61203	0.57622	0.72229	0.52495	0.6019	0.63043	0.3986
26.9022	0.68764	0.62241	0.63077	0.67014	0.60259	0.62559	0.64493	0.32517
26.9225	0.65293	0.55809	0.5958	0.69622	0.56562	0.54502	0.51087	0.36713
26.9428	0.56399	0.5249	0.63916	0.68318	0.58595	0.63981	0.58696	0.35315
26.9631	0.61605	0.52697	0.5958	0.65971	0.6488	0.64455	0.5	0.36014
26.9834	0.58568	0.54564	0.61259	0.73924	0.62477	0.57346	0.56884	0.35315
27.0037	0.56616	0.61203	0.61259	0.64928	0.58041	0.64929	0.63406	0.36014
27.024	0.5987	0.55187	0.53007	0.65841	0.57116	0.53555	0.5	0.34965
27.0443	0.60521	0.59336	0.62098	0.72229	0.54529	0.59716	0.60507	0.32867
27.0647	0.64642	0.60788	0.64336	0.71838	0.61368	0.64455	0.56522	0.46154
27.085	0.60087	0.57261	0.6014	0.68579	0.51017	0.72512	0.52536	0.45455
27.1053	0.5705	0.53112	0.57762	0.69752	0.54898	0.5545	0.62681	0.33217
27.1256	0.67245	0.5249	0.6042	0.64668	0.52865	0.48341	0.58333	0.30769
27.1459	0.59002	0.51867	0.56643	0.71447	0.57856	0.62085	0.56159	0.35664
27.1662	0.5705	0.58091	0.57203	0.62973	0.49538	0.59242	0.5471	0.36014
27.1865	0.57701	0.54772	0.66853	0.69231	0.48614	0.50711	0.61594	0.38462
27.2068	0.57701	0.54357	0.54266	0.63885	0.59335	0.45972	0.43478	0.33566
27.2271	0.59653	0.57054	0.59021	0.64668	0.56192	0.59242	0.56522	0.24476
27.2474	0.55965	0.54979	0.6	0.62321	0.56562	0.52607	0.55072	0.32867
27.2677	0.60521	0.57884	0.52028	0.66884	0.56932	0.68246	0.56159	0.28322
27.288	0.62256	0.57054	0.60559	0.60626	0.54344	0.54502	0.5471	0.33916
27.3083	0.5423	0.52697	0.53706	0.691	0.54898	0.60664	0.54348	0.41259
27.3286	0.59002	0.57261	0.6042	0.61147	0.54898	0.48815	0.51087	0.36014
27.349	0.62256	0.53942	0.59021	0.65971	0.48244	0.56872	0.55435	0.40559
27.3693	0.56616	0.53527	0.56643	0.59844	0.47135	0.53081	0.50362	0.26224
27.3896	0.60087	0.59336	0.53846	0.64798	0.50832	0.56398	0.40942	0.38811
27.4099	0.52495	0.49378	0.54266	0.61538	0.54713	0.56398	0.58333	0.37762
27.4302	0.55531	0.59544	0.59021	0.70535	0.51017	0.48815	0.58333	0.28322
27.4505	0.5987	0.54564	0.55105	0.64146	0.47505	0.53081	0.47464	0.25524
27.4708	0.51193	0.56224	0.51329	0.65319	0.5305	0.53555	0.43116	0.25874
27.4911	0.46421	0.50415	0.51748	0.61147	0.50462	0.68246	0.57246	0.32517
27.5114	0.50976	0.56639	0.5035	0.64798	0.49538	0.66351	0.48188	0.31119
27.5317	0.52711	0.51452	0.54406	0.67145	0.49168	0.50711	0.46377	0.33217
27.552	0.49892	0.52905	0.52867	0.70143	0.48244	0.53081	0.60145	0.37413
27.5723	0.55531	0.5	0.51329	0.61799	0.47135	0.60664	0.58333	0.41259
27.5926	0.40564	0.49793	0.55105	0.5867	0.47689	0.58768	0.52899	0.34965
27.613	0.53145	0.5166	0.53007	0.66754	0.62292	0.54976	0.51087	0.28322
27.6333	0.45336	0.52075	0.51608	0.63755	0.47505	0.57346	0.48551	0.44406
27.6536	0.45119	0.51245	0.52727	0.57106	0.48059	0.46445	0.49638	0.33566
27.6739	0.53579	0.53112	0.55804	0.6206	0.44547	0.56872	0.47826	0.31119
27.6942	0.57484	0.54357	0.54266	0.60887	0.48429	0.64455	0.49275	0.35315
27.7145	0.50759	0.52905	0.53147	0.56584	0.4658	0.58294	0.43478	0.31119
27.7348	0.51627	0.47925	0.51329	0.63494	0.4085	0.59242	0.55797	0.33217
27.7551	0.40998	0.45021	0.5049	0.62842	0.4658	0.61137	0.52174	0.35664
27.7754	0.46204	0.50622	0.52168	0.59713	0.4732	0.41232	0.56159	0.3007
27.7957	0.51627	0.51867	0.50909	0.59322	0.42329	0.51185	0.51449	0.40559
27.816	0.41866	0.42116	0.56643	0.61538	0.51201	0.55924	0.51449	0.42657
27.8363	0.47289	0.47718	0.51888	0.52934	0.42514	0.49763	0.5	0.38462
27.8566	0.42516	0.51037	0.5049	0.57106	0.48614	0.45972	0.4529	0.33217
27.877	0.43601	0.45851	0.55804	0.61799	0.49168	0.50237	0.52536	0.41259
27.8973	0.49892	0.42116	0.51748	0.5867	0.46765	0.61611	0.39493	0.38112
27.9176	0.43167	0.44606	0.54825	0.52542	0.40296	0.53555	0.46377	0.33217
27.9379	0.48156	0.53942	0.44196	0.57888	0.46026	0.61611	0.48551	0.37762
27.9582	0.57918	0.44606	0.42937	0.60365	0.4085	0.46445	0.54348	0.34965
27.9785	0.52278	0.42324	0.46993	0.58018	0.46026	0.5545	0.48913	0.42308
27.9988	0.47289	0.41909	0.48112	0.54889	0.45656	0.54976	0.44565	0.25874
28.0191	0.45119	0.42946	0.48811	0.60235	0.41959	0.51659	0.57971	0.31469
28.0394	0.47289	0.39627	0.55245	0.53194	0.40665	0.51659	0.3442	0.41259
28.0597	0.41432	0.41494	0.45315	0.46806	0.39187	0.36493	0.43478	0.31469
28.08	0.40347	0.4751	0.5021	0.5528	0.38078	0.56398	0.42754	0.32517
28.1003	0.44902	0.46058	0.45315	0.54889	0.43808	0.63033	0.52174	0.33566
28.1207	0.47722	0.39419	0.46573	0.58931	0.45471	0.49763	0.42029	0.42657
28.141	0.44035	0.42116	0.44336	0.51108	0.37338	0.49289	0.47101	0.31469
28.1613	0.43818	0.44191	0.50909	0.5176	0.44362	0.44076	0.38043	0.32517
28.1816	0.47072	0.42739	0.48671	0.53585	0.36784	0.46445	0.3913	0.32517
28.2019	0.4859	0.39212	0.44196	0.52934	0.33087	0.4455	0.33333	0.35664
28.2222	0.40781	0.40871	0.43776	0.53064	0.38817	0.49763	0.41304	0.33217
28.2425	0.47505	0.38589	0.42797	0.46545	0.39741	0.46445	0.47101	0.38811
28.2628	0.41432	0.47303	0.45035	0.53716	0.3586	0.54028	0.37319	0.38112
28.2831	0.43384	0.46888	0.44615	0.50847	0.40665	0.4455	0.47826	0.45105
28.3034	0.41866	0.39212	0.48671	0.57497	0.38078	0.4218	0.36232	0.42308
28.3237	0.42733	0.36515	0.48112	0.5528	0.34935	0.3981	0.4529	0.43706
28.344	0.44035	0.41079	0.49231	0.53325	0.37893	0.51659	0.36594	0.42308
28.3644	0.35792	0.38797	0.45315	0.53846	0.37338	0.43128	0.41667	0.34965
28.3847	0.4013	0.39419	0.46154	0.50847	0.42699	0.37441	0.41304	0.43007
28.405	0.4295	0.38589	0.5007	0.52934	0.33641	0.43128	0.50725	0.41958
28.4253	0.4295	0.34855	0.44476	0.51108	0.33641	0.45972	0.36594	0.45455
28.4456	0.43601	0.37759	0.46014	0.54628	0.33457	0.44076	0.4058	0.45455
28.4659	0.44469	0.41079	0.47832	0.57106	0.36784	0.41232	0.39493	0.5
28.4862	0.37961	0.40041	0.44895	0.48501	0.39002	0.51185	0.29348	0.54196
28.5065	0.37744	0.39419	0.47273	0.49413	0.36229	0.36493	0.31522	0.50699
28.5268	0.42299	0.39212	0.42797	0.48631	0.3512	0.42654	0.42391	0.53497
28.5471	0.39913	0.44606	0.42937	0.50587	0.34011	0.39336	0.30797	0.3986
28.5674	0.39913	0.361	0.4	0.4837	0.35305	0.44076	0.4529	0.58741
28.5877	0.37744	0.40456	0.43077	0.46545	0.36784	0.48341	0.43478	0.53497
28.608	0.38395	0.43776	0.41678	0.51108	0.3586	0.43128	0.51087	0.5035
28.6284	0.39262	0.35892	0.4	0.49413	0.36599	0.51185	0.48551	0.5
28.6487	0.44252	0.35062	0.42378	0.48501	0.31423	0.40758	0.42754	0.59441
28.669	0.36876	0.38174	0.46993	0.47979	0.36044	0.38389	0.40942	0.47902
28.6893	0.33406	0.42116	0.38462	0.51499	0.2366	0.50237	0.44203	0.56643
28.7096	0.37527	0.46058	0.38182	0.47588	0.36229	0.38863	0.44203	0.63287
28.7299	0.4295	0.3444	0.42937	0.49413	0.30499	0.3981	0.51087	0.71329
28.7502	0.39046	0.3444	0.36643	0.51369	0.3512	0.47867	0.42029	0.56993
28.7705	0.33189	0.37759	0.4042	0.42894	0.31423	0.46919	0.40217	0.58042
28.7908	0.37093	0.36515	0.40559	0.47066	0.33826	0.45972	0.46014	0.67133
28.8111	0.41432	0.39212	0.38322	0.47979	0.38078	0.36493	0.57971	0.75874
28.8314	0.30803	0.35062	0.40839	0.42764	0.34566	0.39336	0.48188	0.7028
28.8517	0.32972	0.3195	0.38741	0.52151	0.31793	0.32227	0.63043	0.72378
28.8721	0.31887	0.31743	0.42378	0.42112	0.34935	0.4218	0.47826	0.8007
28.8924	0.32755	0.35477	0.37203	0.43025	0.31793	0.37441	0.51812	0.8007
28.9127	0.32755	0.36515	0.34685	0.45763	0.33087	0.36493	0.53623	0.86014
28.933	0.36443	0.30498	0.37483	0.45893	0.27911	0.40284	0.57246	0.88811
28.9533	0.26898	0.3361	0.41259	0.44329	0.31978	0.46919	0.59783	0.71678
28.9736	0.35141	0.35062	0.41538	0.46806	0.36414	0.32701	0.6087	0.78671
28.9939	0.29284	0.33402	0.37483	0.42112	0.31238	0.43602	0.71014	0.83566
29.0142	0.39913	0.3527	0.37902	0.51499	0.2939	0.39336	0.67754	0.96853
29.0345	0.35575	0.361	0.38042	0.41982	0.27172	0.40284	0.70652	0.96853
29.0548	0.29284	0.33817	0.39021	0.41199	0.2902	0.35545	0.65942	0.85315
29.0751	0.36226	0.32365	0.36923	0.51108	0.31238	0.45024	0.66667	0.90559
29.0954	0.32972	0.33195	0.37622	0.44459	0.34196	0.3981	0.62319	0.88462
29.1157	0.32321	0.33402	0.31608	0.39896	0.25693	0.45024	0.56522	0.89161
29.1361	0.30152	0.3029	0.38741	0.39505	0.31423	0.41232	0.64855	0.84266
29.1564	0.29284	0.33195	0.35245	0.41851	0.34196	0.33175	0.77174	0.82517
29.1767	0.36659	0.30913	0.34825	0.4485	0.33272	0.29858	0.60145	0.83566
29.197	0.42082	0.29046	0.33147	0.4133	0.24769	0.33649	0.54348	0.88112
29.2173	0.29935	0.28838	0.32168	0.40417	0.32717	0.26066	0.70652	0.98252
29.2376	0.35141	0.29876	0.37622	0.43286	0.30684	0.36019	0.67754	0.91958
29.2579	0.27332	0.3195	0.33007	0.43677	0.31238	0.34123	0.66667	0.9021
29.2782	0.31887	0.26349	0.30769	0.43155	0.32717	0.41706	0.53623	0.96853
29.2985	0.30152	0.30083	0.36364	0.44068	0.25878	0.32701	0.56159	0.74825
29.3188	0.29501	0.26141	0.33007	0.4133	0.3512	0.35545	0.54348	0.93706
29.3391	0.27549	0.3112	0.33007	0.44068	0.26802	0.33175	0.61232	0.87063
29.3594	0.29718	0.33817	0.36643	0.40156	0.26802	0.38863	0.59058	0.92657
29.3797	0.24729	0.26349	0.34266	0.3781	0.28651	0.40284	0.5942	0.97552
29.4001	0.26464	0.30705	0.32308	0.41591	0.26987	0.29384	0.65217	0.88112
29.4204	0.30586	0.28631	0.35804	0.44198	0.31054	0.36493	0.65217	0.83566
29.4407	0.3167	0.27593	0.27133	0.38462	0.26433	0.36019	0.78623	0.86713
29.461	0.3102	0.29253	0.35524	0.35724	0.24954	0.38863	0.55797	0.98951
29.4813	0.34056	0.3361	0.34825	0.39244	0.28096	0.31754	0.66667	1
29.5016	0.36443	0.31535	0.32448	0.41851	0.26248	0.35545	0.71739	0.95105
29.5219	0.31887	0.3278	0.31608	0.33638	0.2976	0.35545	0.74275	0.99301
29.5422	0.26464	0.24066	0.39301	0.38592	0.28651	0.26066	0.76087	0.89161
29.5625	0.28416	0.29668	0.32308	0.42243	0.31054	0.38389	0.53623	0.91259
29.5828	0.33406	0.25519	0.31888	0.4133	0.26617	0.35071	0.72826	0.79021
29.6031	0.3167	0.29668	0.31329	0.35984	0.25878	0.30806	0.81159	0.88811
29.6234	0.21475	0.31743	0.33287	0.43286	0.26433	0.32701	0.5942	0.7972
29.6438	0.27549	0.34025	0.32308	0.3807	0.24584	0.36019	0.68841	0.79371
29.664	0.24946	0.27801	0.3049	0.37679	0.28835	0.36493	0.72101	0.85664
29.6844	0.24512	0.28631	0.3035	0.35593	0.22181	0.30806	0.8587	0.75175
29.7047	0.29718	0.27178	0.31469	0.37158	0.25139	0.30332	0.63406	0.70629
29.725	0.31887	0.29668	0.33287	0.39896	0.25878	0.35545	0.55072	0.7972
29.7453	0.33189	0.28216	0.33566	0.41199	0.26063	0.27488	0.5471	0.87063
29.7656	0.32104	0.27386	0.33147	0.42112	0.24214	0.35071	0.55435	0.78322
29.7859	0.282	0.31535	0.28811	0.43807	0.26248	0.40758	0.48551	0.65385
29.8062	0.24078	0.21162	0.26154	0.39505	0.26617	0.27962	0.56522	0.73427
29.8265	0.2885	0.26556	0.3021	0.3807	0.24584	0.43602	0.6087	0.61189
29.8468	0.2603	0.28216	0.28671	0.39635	0.17375	0.23223	0.49638	0.68182
29.8671	0.27549	0.26141	0.27552	0.35593	0.26433	0.24645	0.46014	0.62937
29.8874	0.26464	0.25311	0.34266	0.39374	0.26063	0.3128	0.52174	0.66434
29.9078	0.27549	0.19087	0.26853	0.38592	0.26987	0.31754	0.40217	0.56643
29.9281	0.2885	0.26763	0.29371	0.38331	0.24584	0.31754	0.41667	0.61888
29.9484	0.27332	0.25726	0.29231	0.3442	0.2329	0.2891	0.44203	0.54895
29.9687	0.21258	0.25519	0.28531	0.32334	0.23105	0.34123	0.36957	0.6049
29.989	0.282	0.24481	0.2993	0.3794	0.26248	0.21801	0.46377	0.57692
30.0093	0.26681	0.26141	0.25594	0.34941	0.27911	0.28436	0.40942	0.59091
30.0296	0.1757	0.29461	0.30769	0.33898	0.25878	0.35545	0.39493	0.63986
30.0499	0.23861	0.28838	0.2993	0.34681	0.31793	0.36967	0.49275	0.63287
30.0702	0.26247	0.25934	0.26853	0.33507	0.25323	0.2654	0.3913	0.56643
30.0905	0.28633	0.28216	0.28811	0.35072	0.30499	0.29858	0.47826	0.54196
30.1108	0.2538	0.23444	0.24615	0.35593	0.21811	0.27962	0.4058	0.53147
30.1311	0.24729	0.24689	0.3021	0.35202	0.25878	0.31754	0.25362	0.43706
30.1514	0.25813	0.24481	0.23916	0.3794	0.23105	0.27014	0.33696	0.51049
30.1717	0.24078	0.22614	0.28531	0.31812	0.2403	0.24645	0.29348	0.42657
30.1921	0.30152	0.28631	0.29231	0.3455	0.27172	0.23223	0.31522	0.44406
30.2124	0.27983	0.23444	0.28392	0.33246	0.21442	0.29858	0.3587	0.44056
30.2327	0.26247	0.26141	0.32028	0.32464	0.26433	0.19431	0.25362	0.5
30.253	0.24078	0.1971	0.2951	0.32855	0.25693	0.32701	0.30435	0.37413
30.2733	0.22993	0.26556	0.28951	0.309	0.22181	0.30806	0.26812	0.43706
30.2936	0.21041	0.26349	0.2993	0.35463	0.21627	0.32227	0.24275	0.37762
30.3139	0.21258	0.22822	0.26294	0.36767	0.26987	0.2654	0.36232	0.31818
30.3342	0.2603	0.24896	0.28951	0.3442	0.22736	0.24171	0.30072	0.34965
30.3545	0.22777	0.20124	0.2965	0.35854	0.22921	0.32227	0.32246	0.32517
30.3748	0.19306	0.25519	0.27133	0.38592	0.26248	0.32227	0.28261	0.3042
30.3951	0.23644	0.25311	0.29371	0.32334	0.2329	0.21801	0.2971	0.18881
30.4154	0.19957	0.22614	0.26573	0.3455	0.24399	0.27014	0.25	0.37063
30.4357	0.27766	0.21369	0.26573	0.34811	0.26987	0.24645	0.30435	0.26573
30.4561	0.22777	0.24066	0.27832	0.31812	0.22366	0.29858	0.27899	0.34615
30.4764	0.24078	0.23237	0.28252	0.30769	0.20333	0.27962	0.30435	0.33217
30.4967	0.27115	0.1888	0.25035	0.35202	0.2403	0.25118	0.30435	0.22378
30.517	0.25597	0.25311	0.24615	0.35463	0.21257	0.3128	0.28623	0.33566
30.5373	0.2256	0.23651	0.26434	0.32855	0.18854	0.1564	0.30435	0.20979
30.5576	0.16269	0.22614	0.26713	0.34289	0.21811	0.2891	0.29348	0.25175
30.5779	0.22993	0.23237	0.27692	0.30639	0.2403	0.28436	0.30797	0.23776
30.5982	0.23644	0.21784	0.24895	0.32595	0.19778	0.27488	0.27174	0.23776
30.6185	0.21475	0.20539	0.2951	0.31551	0.21627	0.23697	0.21014	0.25874
30.6388	0.27766	0.25519	0.25594	0.33768	0.19039	0.29858	0.31884	0.22028
30.6591	0.19523	0.25519	0.25035	0.31291	0.19039	0.33175	0.2029	0.25524
30.6794	0.19957	0.24274	0.26014	0.3116	0.18854	0.18957	0.21014	0.17832
30.6998	0.23427	0.23237	0.24895	0.32855	0.2403	0.33649	0.32246	0.19231
30.7201	0.2321	0.19917	0.28112	0.32595	0.24584	0.23223	0.19203	0.22028
30.7404	0.2603	0.20124	0.31049	0.28292	0.20148	0.25118	0.21377	0.20629
30.7607	0.19523	0.21369	0.24895	0.34941	0.25693	0.33175	0.18841	0.18881
30.781	0.19089	0.23237	0.24755	0.33898	0.18854	0.22275	0.27536	0.18182
30.8013	0.24512	0.20747	0.2979	0.35072	0.21996	0.24645	0.16304	0.22028
30.8216	0.2885	0.1888	0.32448	0.29205	0.24214	0.32227	0.19203	0.18182
30.8419	0.2039	0.19295	0.28252	0.30248	0.19593	0.33175	0.21739	0.17832
30.8622	0.2321	0.24481	0.25175	0.30508	0.22736	0.36019	0.2971	0.21678
30.8825	0.19089	0.1971	0.29371	0.28422	0.24214	0.28436	0.22826	0.16783
30.9028	0.1757	0.22407	0.26294	0.29596	0.23845	0.32701	0.2971	0.15734
30.9231	0.29067	0.25519	0.27972	0.31421	0.20887	0.20853	0.18478	0.12937
30.9434	0.22343	0.21162	0.29371	0.28683	0.19593	0.28436	0.19203	0.24476
30.9638	0.27115	0.22407	0.25035	0.28944	0.20148	0.28436	0.25725	0.1993
30.9841	0.27115	0.24481	0.2951	0.33898	0.22921	0.27962	0.22826	0.17133
31.0044	0.20824	0.28216	0.28951	0.3455	0.23105	0.22749	0.18116	0.21678
31.0247	0.24295	0.21577	0.24336	0.28553	0.22551	0.23697	0.27899	0.15385
31.045	0.23427	0.25519	0.22657	0.30117	0.2403	0.27488	0.2029	0.16783
31.0653	0.19957	0.21992	0.26713	0.30769	0.1793	0.22275	0.17391	0.11538
31.0856	0.24946	0.22614	0.24196	0.32203	0.21811	0.21801	0.20652	0.16434
31.1059	0.25813	0.22407	0.25594	0.30378	0.21996	0.24171	0.21014	0.1958
31.1262	0.2256	0.17635	0.24196	0.3116	0.19593	0.17536	0.23188	0.1993
31.1465	0.21041	0.23029	0.26294	0.30378	0.2403	0.29858	0.15217	0.20979
31.1668	0.18655	0.23029	0.23497	0.30117	0.22736	0.36019	0.2029	0.14685
31.1871	0.22777	0.20332	0.24336	0.3103	0.22366	0.23223	0.2971	0.14685
31.2075	0.19306	0.23029	0.26713	0.32334	0.21072	0.25118	0.2029	0.25175
31.2278	0.21692	0.22407	0.25455	0.31943	0.21257	0.19431	0.21739	0.14685
31.2481	0.24512	0.1556	0.26853	0.3103	0.2403	0.24645	0.22101	0.15734
31.2684	0.2538	0.21162	0.27692	0.25815	0.20518	0.3128	0.19565	0.12238
31.2887	0.19089	0.23444	0.27133	0.30248	0.17745	0.24171	0.25	0.2028
31.309	0.2321	0.20747	0.22098	0.29335	0.24214	0.26066	0.22101	0.24126
31.3293	0.19957	0.22614	0.26713	0.34289	0.15342	0.3128	0.17754	0.15734
31.3496	0.1974	0.19295	0.22937	0.29335	0.18299	0.36967	0.14493	0.16434
31.3699	0.2321	0.19917	0.28112	0.28814	0.24214	0.26066	0.17754	0.19231
31.3902	0.1974	0.24066	0.25594	0.309	0.20148	0.25118	0.22826	0.20629
31.4105	0.25163	0.1805	0.26993	0.31291	0.20702	0.24171	0.23551	0.1958
31.4308	0.26898	0.1971	0.24895	0.31812	0.15527	0.31754	0.1413	0.11538
31.4511	0.22343	0.23029	0.27832	0.29596	0.21442	0.28436	0.23551	0.15035
31.4715	0.21692	0.28216	0.25175	0.31812	0.19963	0.24645	0.18841	0.27622
31.4918	0.19306	0.19087	0.27972	0.27249	0.16821	0.27014	0.13768	0.17483
31.5121	0.22343	0.24274	0.21119	0.30508	0.16081	0.29384	0.26812	0.17133
31.5324	0.19089	0.20747	0.24755	0.31291	0.19409	0.2891	0.22101	0.15385
31.5527	0.2538	0.25311	0.25455	0.29857	0.18299	0.3128	0.24275	0.02448
31.573	0.18438	0.21577	0.26853	0.29465	0.20333	0.23223	0.18478	0.23427
31.5933	0.22126	0.22822	0.27133	0.28553	0.15896	0.35545	0.2029	0.15035
31.6136	0.26898	0.18257	0.2014	0.29335	0.23845	0.26066	0.24275	0.1993
31.6339	0.21475	0.17635	0.23776	0.27901	0.21811	0.32227	0.30797	0.13636
31.6542	0.2321	0.21577	0.24336	0.25554	0.20148	0.26066	0.16304	0.14685
31.6745	0.20607	0.19502	0.23776	0.28422	0.1756	0.25592	0.19928	0.17133
31.6948	0.2256	0.22822	0.26294	0.28683	0.18115	0.30806	0.16667	0.25175
31.7152	0.19957	0.20747	0.23776	0.29857	0.1719	0.2654	0.24638	0.17133
31.7355	0.21692	0.20539	0.24615	0.29987	0.18115	0.29384	0.24275	0.22028
31.7558	0.18438	0.22614	0.23217	0.31291	0.1756	0.31754	0.26449	0.15734
31.7761	0.19523	0.19295	0.26573	0.27249	0.18115	0.30806	0.30072	0.14336
31.7964	0.20607	0.16805	0.29091	0.30639	0.19409	0.30332	0.23913	0.14685
31.8167	0.20174	0.25311	0.25734	0.24902	0.19039	0.3128	0.18116	0.15385
31.837	0.24512	0.23651	0.26853	0.25554	0.19593	0.27962	0.19203	0.13287
31.8573	0.23644	0.19502	0.22378	0.30508	0.24584	0.22749	0.23913	0.13636
31.8776	0.13232	0.1888	0.27273	0.29857	0.16636	0.21327	0.19203	0.12238
31.8979	0.14317	0.23444	0.24196	0.27771	0.23475	0.23223	0.23551	0.15035
31.9182	0.21041	0.20539	0.26014	0.28553	0.22366	0.23697	0.22464	0.18881
31.9385	0.24295	0.17842	0.19161	0.26728	0.21442	0.23223	0.25	0.1958
31.9588	0.18438	0.20539	0.23497	0.27771	0.17745	0.20379	0.21377	0.17133
31.9792	0.20824	0.23651	0.25315	0.28944	0.16266	0.28436	0.25362	0.17832
31.9995	0.22993	0.16183	0.22657	0.31682	0.15527	0.25118	0.22464	0.13636
32.0198	0.13666	0.17635	0.27133	0.29074	0.1793	0.22275	0.25725	0.11888
32.0401	0.16052	0.17012	0.25315	0.30248	0.19224	0.25118	0.25362	0.13287
32.0604	0.12581	0.20954	0.21678	0.26858	0.19963	0.26066	0.23551	0.12238
32.0807	0.19089	0.20954	0.26434	0.28553	0.21627	0.17536	0.17391	0.16783
32.101	0.16269	0.20332	0.25035	0.29987	0.17375	0.20853	0.21014	0.22028
32.1213	0.2256	0.21162	0.27692	0.31551	0.16636	0.2891	0.29348	0.15385
32.1416	0.14534	0.19502	0.21818	0.25424	0.19593	0.27962	0.26087	0.13287
32.1619	0.18221	0.22407	0.24196	0.32073	0.24584	0.28436	0.25	0.2028
32.1822	0.18221	0.18465	0.23916	0.27771	0.19224	0.22275	0.22101	0.14685
32.2025	0.1757	0.17842	0.2951	0.30378	0.20702	0.30806	0.25	0.12937
32.2228	0.23427	0.19502	0.25035	0.26206	0.21996	0.30806	0.30072	0.19231
32.2431	0.17137	0.19502	0.22378	0.29596	0.1793	0.25592	0.29348	0.09441
32.2635	0.20174	0.19917	0.28112	0.2751	0.23845	0.22275	0.25362	0.10839
32.2838	0.17137	0.1888	0.26993	0.26076	0.1719	0.22275	0.19928	0.12937
32.3041	0.21258	0.20539	0.22517	0.28162	0.13863	0.21327	0.26812	0.1049
32.3244	0.17354	0.18672	0.20699	0.26206	0.1793	0.27488	0.18478	0.14685
32.3447	0.12798	0.17427	0.23916	0.309	0.1719	0.21801	0.18841	0.0979
32.365	0.11497	0.19295	0.27133	0.28292	0.17375	0.24645	0.23551	0.12587
32.3853	0.17137	0.17842	0.23217	0.27901	0.20887	0.34123	0.23551	0.11538
32.4056	0.18872	0.17842	0.20699	0.29987	0.16266	0.2654	0.24638	0.09091
32.4259	0.13015	0.25726	0.24056	0.32855	0.16821	0.32701	0.25362	0.15734
32.4462	0.19306	0.1805	0.24336	0.25033	0.1756	0.2654	0.18478	0.1014
32.4665	0.20824	0.25311	0.23357	0.29074	0.17745	0.29858	0.15942	0.14336
32.4868	0.141	0.19502	0.24056	0.28162	0.23845	0.32701	0.28261	0.17133
32.5072	0.18438	0.22614	0.2042	0.26467	0.14603	0.24645	0.18841	0.12587
32.5275	0.22126	0.15768	0.24755	0.29596	0.1719	0.27962	0.1413	0.08392
32.5478	0.1974	0.1971	0.22797	0.29205	0.24214	0.21327	0.23188	0.17133
32.5681	0.18004	0.17427	0.23357	0.24772	0.1793	0.14692	0.20652	0.15385
32.5884	0.18655	0.20539	0.24615	0.23859	0.17006	0.27014	0.18116	0.11189
32.6087	0.14751	0.16183	0.22657	0.27249	0.18484	0.26066	0.24638	0.18881
32.629	0.15835	0.24066	0.21958	0.27379	0.19963	0.3128	0.2029	0.13287
32.6493	0.20607	0.16183	0.23217	0.25554	0.18115	0.22749	0.19565	0.16434
32.6696	0.19523	0.17012	0.23916	0.2425	0.17006	0.24171	0.19928	0.2028
32.6899	0.29067	0.21992	0.25594	0.23207	0.17745	0.26066	0.26087	0.1049
32.7102	0.19523	0.1805	0.22937	0.28944	0.14787	0.23223	0.13406	0.09441
32.7305	0.20174	0.21369	0.24196	0.28031	0.20333	0.19905	0.21377	0.14685
32.7508	0.22993	0.21369	0.23077	0.29335	0.14048	0.23223	0.18478	0.14685
32.7712	0.1757	0.1639	0.20979	0.25554	0.15712	0.21327	0.17391	0.18182
32.7915	0.15835	0.20954	0.25734	0.23077	0.19963	0.21327	0.13768	0.22028
32.8118	0.22993	0.15768	0.20979	0.26728	0.17375	0.19905	0.17029	0.18881
32.8321	0.21692	0.17842	0.18601	0.26728	0.15342	0.26066	0.19565	0.09441
32.8524	0.14317	0.1722	0.26713	0.24381	0.20333	0.17062	0.15942	0.17133
32.8727	0.18438	0.20954	0.25455	0.28944	0.18669	0.33175	0.17391	0.08741
32.893	0.19306	0.11203	0.23776	0.25945	0.18484	0.15166	0.21014	0.18182
32.9133	0.19089	0.21577	0.23357	0.24641	0.24214	0.21801	0.18841	0.18881
32.9336	0.15401	0.1722	0.21119	0.25945	0.17745	0.15166	0.21739	0.11888
32.9539	0.15401	0.22822	0.27692	0.24772	0.17745	0.27014	0.19565	0.17483
32.9742	0.20174	0.1805	0.27133	0.28292	0.18115	0.25592	0.14493	0.09441
32.9945	0.1757	0.15768	0.22797	0.24772	0.19039	0.23697	0.17029	0.11538
33.0149	0.16703	0.20539	0.24755	0.22034	0.20887	0.27488	0.15942	0.10839
33.0352	0.16486	0.19087	0.18182	0.27379	0.16081	0.20379	0.15942	0.13986
33.0555	0.13666	0.16598	0.23077	0.2399	0.19593	0.24645	0.09058	0.12937
33.0758	0.18872	0.14938	0.23776	0.28553	0.22921	0.3128	0.17391	0.09091
33.0961	0.19089	0.16598	0.20699	0.24381	0.19409	0.28436	0.14493	0.1049
33.1164	0.21909	0.18257	0.25734	0.24772	0.21072	0.23697	0.23913	0.15035
33.1367	0.16486	0.17635	0.17063	0.27771	0.20887	0.27014	0.21377	0.08741
33.157	0.13015	0.14938	0.22378	0.26206	0.21442	0.2654	0.14493	0.1049
33.1773	0.25813	0.23237	0.22378	0.3116	0.19409	0.30806	0.23913	0.11189
33.1976	0.19089	0.21784	0.23357	0.25815	0.19778	0.3128	0.21014	0.11538
33.2179	0.19306	0.18465	0.24196	0.2751	0.14418	0.27014	0.22826	0.12937
33.2382	0.19523	0.20124	0.25734	0.23338	0.22551	0.29858	0.2029	0.16783
33.2585	0.20607	0.18465	0.2028	0.2764	0.17745	0.35545	0.18116	0.13636
33.2788	0.21041	0.19295	0.24336	0.2751	0.19039	0.27962	0.19928	0.11189
33.2992	0.18872	0.23444	0.23077	0.28683	0.18669	0.22275	0.24275	0.18531
33.3195	0.1974	0.15353	0.20979	0.25684	0.18484	0.22749	0.21014	0.11189
33.3398	0.23644	0.22822	0.22657	0.22816	0.21072	0.23697	0.18478	0.1014
33.3601	0.16052	0.18672	0.21818	0.29465	0.20148	0.24645	0.16667	0.17133
33.3804	0.1974	0.18465	0.20559	0.24511	0.1719	0.22275	0.17391	0.15035
33.4007	0.21909	0.13485	0.22378	0.21382	0.17745	0.25592	0.14493	0.11888
33.421	0.15401	0.15975	0.21259	0.23859	0.18854	0.25118	0.14493	0.2028
33.4413	0.19957	0.1639	0.19021	0.26988	0.16821	0.14692	0.15217	0.13986
33.4616	0.1974	0.1971	0.26434	0.30378	0.21811	0.16114	0.09783	0.12937
33.4819	0.18004	0.17842	0.24056	0.26467	0.24769	0.16114	0.16304	0.17133
33.5022	0.14751	0.17842	0.21119	0.28814	0.13863	0.16588	0.16667	0.17832
33.5226	0.19957	0.1556	0.2014	0.27249	0.15157	0.21801	0.19565	0.13986
33.5429	0.20607	0.20954	0.22238	0.25945	0.21257	0.17536	0.11594	0.13986
33.5632	0.21475	0.17635	0.2014	0.27771	0.22366	0.21327	0.23913	0.11538
33.5835	0.18004	0.22614	0.22378	0.25945	0.21811	0.23223	0.19928	0.13287
33.6038	0.19523	0.20124	0.22937	0.24641	0.13863	0.20379	0.17754	0.12238
33.6241	0.15618	0.15975	0.22517	0.23468	0.23845	0.17536	0.23913	0.09091
33.6444	0.18221	0.15145	0.21119	0.29857	0.19963	0.22275	0.13768	0.13287
33.6647	0.20824	0.24274	0.23776	0.26858	0.16266	0.23697	0.23188	0.1993
33.685	0.141	0.17012	0.23357	0.26076	0.19224	0.20379	0.17754	0.12587
33.7053	0.18221	0.16598	0.23217	0.28422	0.16821	0.21801	0.2029	0.15035
33.7256	0.18221	0.20332	0.25455	0.26858	0.1793	0.20853	0.27174	0.10839
33.7459	0.2039	0.22199	0.20559	0.27119	0.17745	0.21801	0.21014	0.1049
33.7662	0.15401	0.18465	0.25874	0.25815	0.19224	0.27962	0.16667	0.14685
33.7865	0.18438	0.21992	0.23077	0.26858	0.18669	0.22275	0.27174	0.13287
33.8069	0.16052	0.20539	0.25455	0.29726	0.21257	0.33649	0.1558	0.1014
33.8272	0.18872	0.21992	0.20979	0.28292	0.15896	0.20379	0.1413	0.17483
33.8475	0.18872	0.1722	0.25455	0.30378	0.15157	0.19431	0.19928	0.05594
33.8678	0.15401	0.23444	0.26014	0.26467	0.15342	0.27488	0.16304	0.20979
33.8881	0.22126	0.18465	0.21119	0.2764	0.19409	0.20853	0.19928	0.15385
33.9084	0.22993	0.20954	0.23357	0.23859	0.18854	0.28436	0.17391	0.12937
33.9287	0.16703	0.17427	0.24056	0.25815	0.20333	0.23697	0.19565	0.14685
33.949	0.18221	0.17635	0.28671	0.23598	0.19963	0.18483	0.28261	0.12238
33.9693	0.19957	0.19087	0.20699	0.26076	0.19778	0.18483	0.22464	0.2028
33.9896	0.17354	0.23029	0.1986	0.28031	0.19593	0.19431	0.16667	0.18182
34.0099	0.18438	0.20332	0.26434	0.25554	0.17006	0.25592	0.23913	0.22727
34.0302	0.18655	0.18465	0.24336	0.27379	0.19593	0.18483	0.2029	0.14685
34.0506	0.1757	0.17635	0.24755	0.27771	0.1793	0.33175	0.31522	0.24825
34.0709	0.18221	0.1639	0.27972	0.26988	0.18854	0.23697	0.19565	0.24476
34.0912	0.21909	0.1888	0.21678	0.26076	0.19224	0.24645	0.30072	0.18881
34.1115	0.1974	0.17427	0.24056	0.28292	0.18669	0.25118	0.28261	0.31119
34.1318	0.21909	0.16183	0.25594	0.26076	0.20148	0.22749	0.22464	0.12238
34.1521	0.2039	0.22822	0.32867	0.26988	0.22181	0.29858	0.22826	0.1993
34.1724	0.22993	0.20954	0.27972	0.29205	0.19778	0.25118	0.1413	0.16084
34.1927	0.2039	0.21992	0.2993	0.24511	0.19593	0.30806	0.25362	0.20979
34.213	0.17354	0.1722	0.23357	0.28162	0.19224	0.37915	0.24638	0.23776
34.2333	0.21258	0.17842	0.24476	0.25554	0.20333	0.25592	0.25	0.24126
34.2536	0.21041	0.20124	0.22098	0.30378	0.21442	0.16588	0.19928	0.3042
34.2739	0.17354	0.1639	0.25175	0.23207	0.18854	0.2654	0.25362	0.18881
34.2942	0.12798	0.19917	0.28811	0.26597	0.20333	0.27014	0.24638	0.24476
34.3145	0.19523	0.17427	0.24336	0.29205	0.18484	0.17536	0.24275	0.21678
34.3349	0.19089	0.20954	0.24336	0.30508	0.20148	0.29384	0.18478	0.20979
34.3552	0.2039	0.17012	0.24895	0.24772	0.18669	0.24171	0.1558	0.18531
34.3755	0.22126	0.14108	0.26014	0.25815	0.19593	0.25118	0.30072	0.22028
34.3958	0.20174	0.17842	0.24615	0.26988	0.18299	0.30332	0.25	0.28322
34.4161	0.2039	0.17842	0.23636	0.25424	0.19963	0.19905	0.24275	0.3042
34.4364	0.18438	0.15975	0.26573	0.24381	0.16821	0.19905	0.17754	0.18182
34.4567	0.16486	0.24481	0.25035	0.25554	0.20148	0.22275	0.22101	0.1958
34.477	0.18438	0.1971	0.23217	0.30639	0.19224	0.32701	0.1558	0.26224
34.4973	0.21692	0.15768	0.22098	0.27249	0.20148	0.25118	0.29348	0.25874
34.5176	0.18221	0.20332	0.27273	0.25163	0.19039	0.30806	0.22826	0.23427
34.5379	0.24078	0.20539	0.27273	0.26858	0.20887	0.21801	0.24275	0.31469
34.5583	0.22777	0.21992	0.3021	0.24511	0.19039	0.19431	0.16304	0.33566
34.5785	0.27549	0.22822	0.26154	0.29465	0.18669	0.27962	0.17029	0.32517
34.5989	0.1974	0.15353	0.25874	0.29074	0.17375	0.26066	0.19928	0.28671
34.6192	0.2039	0.14523	0.2979	0.28162	0.1719	0.27014	0.19203	0.27972
34.6395	0.24295	0.17012	0.27552	0.26597	0.20333	0.23697	0.18478	0.23077
34.6598	0.24078	0.23859	0.24755	0.24641	0.25508	0.20853	0.24638	0.1958
34.6801	0.22777	0.22822	0.28811	0.26336	0.19409	0.27488	0.19565	0.29371
34.7004	0.20824	0.20954	0.23077	0.24902	0.24584	0.26066	0.17029	0.13287
34.7207	0.18438	0.25726	0.22517	0.26336	0.19963	0.27962	0.18116	0.24476
34.741	0.21475	0.21369	0.24476	0.28944	0.20702	0.22749	0.15217	0.23776
34.7613	0.20607	0.21577	0.23217	0.26336	0.24769	0.36019	0.20652	0.25874
34.7816	0.21909	0.21162	0.23916	0.27119	0.21257	0.24645	0.22826	0.20979
34.8019	0.22126	0.17842	0.20559	0.28292	0.21257	0.19905	0.22464	0.18881
34.8222	0.1974	0.21369	0.24336	0.26728	0.17375	0.23223	0.24275	0.20979
34.8426	0.19306	0.19917	0.23357	0.26467	0.21072	0.27488	0.19203	0.22727
34.8629	0.17137	0.19087	0.26573	0.27119	0.20702	0.2654	0.19928	0.10839
34.8832	0.18872	0.20747	0.22657	0.30248	0.17375	0.30806	0.22464	0.11538
34.9035	0.22343	0.19917	0.24895	0.27249	0.19963	0.21327	0.1558	0.18182
34.9238	0.19306	0.22407	0.26434	0.29074	0.16821	0.25592	0.19928	0.15035
34.9441	0.24512	0.24274	0.24196	0.31421	0.21627	0.32227	0.23188	0.12937
34.9644	0.19523	0.20954	0.30769	0.23598	0.18484	0.18483	0.11594	0.26573
34.9847	0.16703	0.23237	0.24895	0.29205	0.17745	0.29858	0.15217	0.14685
35.005	0.17354	0.19502	0.23217	0.26858	0.22366	0.36493	0.19928	0.15734
35.0253	0.2256	0.18257	0.26713	0.25554	0.18115	0.21801	0.1558	0.15035
35.0456	0.18004	0.1971	0.23497	0.27771	0.2329	0.30332	0.17754	0.16434
35.0659	0.141	0.24066	0.27552	0.25424	0.24214	0.27962	0.17754	0.12587
35.0862	0.22343	0.22614	0.22238	0.25815	0.18854	0.31754	0.11232	0.14336
35.1066	0.16703	0.22822	0.27972	0.21904	0.21442	0.24171	0.17029	0.2028
35.1269	0.2039	0.22199	0.27413	0.26988	0.24584	0.21327	0.17391	0.12238
35.1472	0.2256	0.23651	0.22378	0.26336	0.24769	0.32227	0.26087	0.10839
35.1675	0.2039	0.1639	0.25175	0.31682	0.20148	0.21801	0.19565	0.17483
35.1878	0.19957	0.16598	0.23217	0.29857	0.20148	0.30332	0.21014	0.16434
35.2081	0.20824	0.19087	0.24196	0.26336	0.20887	0.25118	0.21739	0.19231
35.2284	0.22993	0.22822	0.23217	0.26597	0.18299	0.25592	0.20652	0.17133
35.2487	0.19957	0.16183	0.23077	0.23729	0.20702	0.25592	0.19565	0.12587
35.269	0.18004	0.23859	0.24476	0.23207	0.21996	0.2654	0.18841	0.13287
35.2893	0.20607	0.17012	0.24476	0.23468	0.18115	0.2654	0.20652	0.0979
35.3096	0.20607	0.20539	0.26434	0.26467	0.20518	0.2891	0.27174	0.1958
35.3299	0.16052	0.20332	0.27972	0.23598	0.22921	0.22275	0.18841	0.13636
35.3503	0.21041	0.17635	0.25874	0.27119	0.16451	0.25592	0.23913	0.16084
35.3706	0.24295	0.21784	0.23636	0.24772	0.19963	0.18009	0.17391	0.14336
35.3909	0.21909	0.19295	0.25874	0.24641	0.16821	0.27488	0.1558	0.1958
35.4112	0.24295	0.18672	0.21818	0.24641	0.19593	0.20853	0.19565	0.16084
35.4315	0.26464	0.1722	0.22238	0.28162	0.23475	0.23697	0.24275	0.1958
35.4518	0.22126	0.21784	0.26434	0.29987	0.21996	0.17536	0.17754	0.1958
35.4721	0.21258	0.20954	0.22098	0.27379	0.18854	0.23697	0.21014	0.12587
35.4924	0.26464	0.21369	0.26294	0.2764	0.17745	0.20379	0.17391	0.12238
35.5127	0.21692	0.20539	0.24196	0.28031	0.22181	0.27962	0.21377	0.18881
35.533	0.24078	0.23859	0.23357	0.24511	0.20333	0.2654	0.25	0.18881
35.5533	0.22126	0.22199	0.23357	0.25945	0.2329	0.20853	0.20652	0.12937
35.5736	0.20824	0.18257	0.23077	0.26206	0.21072	0.23223	0.22464	0.12238
35.5939	0.22343	0.21784	0.25874	0.31551	0.18669	0.23223	0.19203	0.23077
35.6143	0.17787	0.20747	0.22098	0.26988	0.22181	0.30332	0.14493	0.21678
35.6346	0.19089	0.18257	0.23077	0.28944	0.18115	0.21327	0.20652	0.15734
35.6549	0.18872	0.19087	0.23077	0.23729	0.16266	0.20379	0.16304	0.19231
35.6752	0.2603	0.17635	0.21818	0.28683	0.16636	0.23697	0.15217	0.18531
35.6955	0.19089	0.17012	0.25594	0.29857	0.20333	0.16588	0.17391	0.18182
35.7158	0.17354	0.1556	0.20979	0.25815	0.17375	0.2891	0.21014	0.25874
35.7361	0.21258	0.27593	0.21538	0.28292	0.21627	0.21801	0.22101	0.20629
35.7564	0.17137	0.11203	0.26294	0.28683	0.16451	0.27962	0.18478	0.19231
35.7767	0.21692	0.19502	0.22517	0.29465	0.17375	0.22275	0.19203	0.18182
35.797	0.21041	0.17012	0.27832	0.24511	0.15896	0.29858	0.1558	0.22378
35.8173	0.16703	0.12863	0.25455	0.26467	0.18115	0.21801	0.12319	0.12587
35.8376	0.1692	0.15768	0.20699	0.25424	0.20148	0.2654	0.23188	0.18881
35.858	0.17354	0.20124	0.18881	0.25945	0.19039	0.24645	0.22464	0.18531
35.8783	0.19089	0.20747	0.20699	0.27119	0.16451	0.23697	0.15942	0.13287
35.8986	0.19306	0.19502	0.23357	0.26206	0.17375	0.23223	0.19203	0.16783
35.9189	0.17787	0.22199	0.24336	0.26206	0.19593	0.28436	0.21014	0.13636
35.9392	0.18221	0.21162	0.22657	0.25684	0.15896	0.34597	0.23551	0.13287
35.9595	0.19089	0.23029	0.22238	0.25684	0.16821	0.19431	0.17754	0.10839
35.9798	0.19306	0.16598	0.26294	0.24381	0.18669	0.27962	0.1413	0.13636
36.0001	0.24946	0.1888	0.23357	0.23468	0.15527	0.19431	0.18841	0.18531
36.0204	0.21041	0.1556	0.23217	0.23729	0.21996	0.26066	0.24638	0.21678
36.0407	0.18221	0.20124	0.23916	0.23859	0.22736	0.27488	0.1558	0.13986
36.061	0.19306	0.20124	0.24615	0.24772	0.21072	0.18483	0.11232	0.13287
36.0813	0.1974	0.17635	0.18601	0.28292	0.18115	0.24645	0.22101	0.23427
36.1016	0.1974	0.19295	0.21119	0.27379	0.14972	0.20853	0.1558	0.11888
36.1219	0.2039	0.1888	0.18881	0.24381	0.18669	0.16114	0.16667	0.15385
36.1423	0.2321	0.18257	0.23217	0.22425	0.24399	0.22749	0.18116	0.15035
36.1626	0.17137	0.1722	0.17762	0.20339	0.14603	0.25118	0.15217	0.15385
36.1829	0.19089	0.19295	0.23077	0.26206	0.1793	0.29858	0.14855	0.14685
36.2032	0.19523	0.16183	0.22378	0.27771	0.15527	0.19905	0.25	0.1958
36.2235	0.21909	0.20539	0.25035	0.25684	0.18854	0.22275	0.19928	0.11538
36.2438	0.17354	0.1639	0.1972	0.25424	0.19224	0.23697	0.21014	0.15734
36.2641	0.22777	0.20332	0.22937	0.29074	0.20148	0.23223	0.0942	0.13636
36.2844	0.19957	0.17842	0.22517	0.22947	0.19409	0.33649	0.17754	0.16084
36.3047	0.1974	0.12241	0.18322	0.26728	0.13863	0.1564	0.18841	0.14336
36.325	0.18438	0.16598	0.20559	0.2425	0.15527	0.25592	0.14493	0.13986
36.3453	0.1757	0.17842	0.19021	0.2412	0.16081	0.32701	0.26812	0.15385
36.3657	0.13883	0.18465	0.22937	0.206	0.19039	0.33175	0.19565	0.13986
36.386	0.14967	0.17635	0.21958	0.24511	0.16081	0.27488	0.22101	0.15035
36.4063	0.15401	0.18672	0.18881	0.17862	0.14787	0.21327	0.23913	0.18881
36.4266	0.18655	0.18672	0.17343	0.25815	0.18669	0.23223	0.26812	0.15385
36.4469	0.11714	0.16598	0.22378	0.21643	0.18115	0.24645	0.1413	0.15734
36.4672	0.2321	0.19295	0.18741	0.21382	0.15896	0.25592	0.14855	0.13287
36.4875	0.17787	0.17012	0.20979	0.24772	0.22366	0.25118	0.21014	0.16783
36.5078	0.16486	0.1971	0.19161	0.22164	0.1719	0.27488	0.10507	0.11189
36.5281	0.18221	0.1888	0.23217	0.21773	0.1793	0.24171	0.19565	0.08392
36.5484	0.15618	0.20332	0.2042	0.22555	0.19593	0.26066	0.18116	0.13986
36.5687	0.16269	0.22407	0.21259	0.2751	0.19593	0.25592	0.23913	0.06294
36.589	0.14317	0.14523	0.18462	0.2399	0.15342	0.23697	0.15217	0.11538
36.6093	0.18004	0.14108	0.21958	0.24902	0.1719	0.26066	0.19565	0.18182
36.6296	0.16703	0.15353	0.18741	0.23468	0.15157	0.21327	0.17029	0.18531
36.65	0.13015	0.16183	0.15804	0.24641	0.15157	0.20379	0.1413	0.16084
36.6703	0.15618	0.18257	0.2	0.23077	0.19593	0.29858	0.25725	0.15734
36.6906	0.1757	0.17842	0.18881	0.22034	0.16081	0.31754	0.09058	0.1049
36.7109	0.19306	0.13485	0.16783	0.2086	0.15896	0.24645	0.15942	0.13986
36.7312	0.16052	0.17427	0.19161	0.22425	0.21257	0.28436	0.09058	0.14685
36.7515	0.14751	0.16183	0.18322	0.2073	0.18484	0.23697	0.17754	0.08042
36.7718	0.16703	0.18465	0.19021	0.22555	0.18299	0.24645	0.18116	0.12238
36.7921	0.14751	0.14523	0.18182	0.22816	0.13678	0.16588	0.16304	0.1049
36.8124	0.15618	0.21992	0.23077	0.22816	0.1719	0.21801	0.17391	0.13636
36.8327	0.17354	0.139	0.17343	0.22034	0.18299	0.27962	0.18116	0.11189
36.853	0.15835	0.1556	0.18741	0.19817	0.12939	0.20853	0.12681	0.08042
36.8733	0.14317	0.20747	0.2014	0.20339	0.21072	0.21327	0.05072	0.13636
36.8937	0.18438	0.14523	0.16503	0.21382	0.14233	0.24645	0.09783	0.11189
36.914	0.16486	0.13693	0.18322	0.23077	0.19778	0.21801	0.15942	0.16783
36.9343	0.17354	0.1722	0.16364	0.22034	0.21072	0.19431	0.19203	0.12238
36.9546	0.17354	0.16805	0.22378	0.24381	0.14048	0.25118	0.17391	0.20629
36.9749	0.16486	0.10996	0.21119	0.21773	0.15712	0.2654	0.1558	0.11538
36.9952	0.15184	0.139	0.2042	0.23077	0.1793	0.23223	0.18116	0.09091
37.0155	0.13232	0.09129	0.18881	0.22034	0.14233	0.18483	0.19565	0.13287
37.0358	0.17787	0.1805	0.19161	0.17471	0.12015	0.23223	0.17391	0.15734
37.0561	0.14317	0.14938	0.18322	0.21382	0.14233	0.24645	0.17391	0.15035
37.0764	0.1692	0.11411	0.18462	0.21512	0.11645	0.23223	0.16667	0.15035
37.0967	0.13883	0.14938	0.17762	0.22295	0.15896	0.18009	0.11957	0.23077
37.117	0.14317	0.16183	0.16364	0.20991	0.1793	0.23697	0.14855	0.16783
37.1373	0.1692	0.13278	0.1958	0.21773	0.16266	0.22275	0.10145	0.13287
37.1576	0.18221	0.1556	0.17343	0.24772	0.16821	0.22275	0.12319	0.11189
37.178	0.16703	0.12656	0.16503	0.23207	0.14972	0.19431	0.13043	0.15385
37.1983	0.11714	0.18465	0.1958	0.25163	0.18669	0.20379	0.18116	0.13287
37.2186	0.17787	0.1722	0.18741	0.18253	0.15896	0.21327	0.13406	0.15385
37.2389	0.13449	0.1888	0.17483	0.22425	0.16081	0.18009	0.12319	0.20979
37.2592	0.14967	0.11618	0.18462	0.17992	0.18484	0.23697	0.1558	0.15734
37.2795	0.11714	0.17012	0.16503	0.2073	0.15342	0.18483	0.17391	0.1049
37.2998	0.14317	0.14523	0.17203	0.2073	0.16821	0.28436	0.17754	0.11538
37.3201	0.12581	0.139	0.16643	0.24381	0.12384	0.16114	0.21377	0.13636
37.3404	0.14534	0.13278	0.17203	0.21643	0.16636	0.109	0.12319	0.09441
37.3607	0.10846	0.1722	0.17483	0.21643	0.14048	0.18483	0.19203	0.16084
37.381	0.13883	0.19917	0.17063	0.21252	0.12939	0.24171	0.18478	0.14336
37.4014	0.11497	0.11411	0.14825	0.18774	0.15157	0.16114	0.11232	0.17133
37.4216	0.13883	0.1722	0.16224	0.18774	0.20702	0.23697	0.13768	0.1049
37.442	0.10629	0.15145	0.1986	0.19687	0.12384	0.19431	0.19928	0.12587
37.4623	0.16269	0.14938	0.18462	0.20078	0.16636	0.20379	0.14493	0.12238
37.4826	0.16486	0.12656	0.18462	0.19166	0.13124	0.18957	0.1413	0.11189
37.5029	0.13666	0.12656	0.14825	0.22034	0.14418	0.1564	0.14493	0.13287
37.5232	0.13883	0.14108	0.15804	0.22295	0.11645	0.12796	0.17029	0.16434
37.5435	0.15401	0.15145	0.17483	0.16688	0.13678	0.12322	0.13043	0.18182
37.5638	0.13883	0.13071	0.17483	0.23468	0.17006	0.25118	0.24638	0.20979
37.5841	0.14534	0.1639	0.16084	0.19426	0.12569	0.18009	0.13043	0.14685
37.6044	0.14751	0.12863	0.15804	0.23207	0.21257	0.21327	0.16667	0.0979
37.6247	0.19089	0.13071	0.15664	0.17731	0.17006	0.16588	0.12319	0.09091
37.645	0.14317	0.13485	0.16364	0.20078	0.14972	0.19905	0.13768	0.16084
37.6653	0.15618	0.08506	0.16923	0.17601	0.15712	0.109	0.23188	0.12937
37.6857	0.15835	0.12448	0.17343	0.19948	0.21442	0.12796	0.13043	0.04196
37.706	0.13666	0.13485	0.11748	0.20209	0.17745	0.24645	0.1558	0.1049
37.7263	0.141	0.10996	0.17762	0.21643	0.15157	0.21327	0.22464	0.13636
37.7466	0.13015	0.13278	0.16923	0.17862	0.16636	0.20853	0.10145	0.16783
37.7669	0.10846	0.11411	0.11888	0.21773	0.15712	0.07583	0.22464	0.17483
37.7872	0.06508	0.11411	0.14825	0.20078	0.14972	0.26066	0.18841	0.09091
37.8075	0.12798	0.13693	0.14965	0.16949	0.11275	0.17062	0.22464	0.24825
37.8278	0.16486	0.1722	0.15804	0.16819	0.16821	0.22749	0.19928	0.17832
37.8481	0.13232	0.14108	0.16923	0.16819	0.14048	0.22275	0.21377	0.2028
37.8684	0.12364	0.1556	0.16084	0.18253	0.18484	0.19431	0.23188	0.23776
37.8887	0.1974	0.11618	0.17902	0.16167	0.14048	0.19905	0.25	0.14336
37.909	0.11497	0.09129	0.16503	0.16428	0.1719	0.25118	0.23551	0.2972
37.9293	0.12581	0.12033	0.18741	0.19948	0.14418	0.1327	0.22826	0.20629
37.9497	0.19306	0.13693	0.17902	0.19035	0.21627	0.11374	0.28623	0.18881
37.97	0.15618	0.1888	0.17483	0.18514	0.13494	0.16588	0.18478	0.29021
37.9903	0.18872	0.13071	0.18322	0.22164	0.16081	0.19905	0.18116	0.25874
38.0106	0.19089	0.11411	0.13986	0.19166	0.15712	0.14692	0.22101	0.23077
38.0309	0.05423	0.14523	0.12308	0.18514	0.15896	0.21327	0.21377	0.23776
38.0512	0.11714	0.13485	0.15105	0.23077	0.16266	0.1564	0.23188	0.21678
38.0715	0.16052	0.15145	0.14825	0.21121	0.14787	0.24645	0.26087	0.16783
38.0918	0.13666	0.12448	0.13846	0.206	0.17375	0.20379	0.22101	0.21329
38.1121	0.09328	0.07884	0.15524	0.19166	0.12569	0.17062	0.27174	0.24476
38.1324	0.14967	0.10788	0.12028	0.18644	0.09797	0.19905	0.31884	0.20629
38.1527	0.14967	0.15768	0.13566	0.19687	0.14972	0.23697	0.23188	0.1958
38.1731	0.12148	0.11203	0.15944	0.19296	0.16821	0.17062	0.21377	0.16084
38.1934	0.16052	0.13071	0.13287	0.20991	0.09982	0.26066	0.1558	0.22028
38.2137	0.10195	0.13485	0.14685	0.18644	0.15896	0.1564	0.18841	0.20979
38.234	0.13449	0.13278	0.17483	0.20078	0.15712	0.09005	0.13406	0.25524
38.2543	0.13883	0.17427	0.16783	0.206	0.1756	0.16588	0.28261	0.19231
38.2746	0.13232	0.14523	0.2028	0.206	0.15342	0.16114	0.1558	0.1993
38.2949	0.13015	0.13485	0.16923	0.2412	0.1719	0.19431	0.20652	0.18531
38.3152	0.13015	0.16805	0.16643	0.21512	0.16451	0.12796	0.09783	0.18182
38.3355	0.13232	0.15353	0.14266	0.17992	0.15896	0.16588	0.18478	0.23077
38.3558	0.141	0.13693	0.10769	0.18644	0.15157	0.20379	0.17754	0.21329
38.3761	0.17137	0.15145	0.18182	0.19426	0.15157	0.23223	0.19565	0.15734
38.3964	0.09761	0.13071	0.16224	0.16819	0.14972	0.09953	0.19565	0.15385
38.4167	0.16703	0.10996	0.15664	0.16428	0.18669	0.22275	0.23188	0.13636
38.437	0.13666	0.13278	0.16224	0.16819	0.17375	0.23697	0.18841	0.13986
38.4574	0.141	0.12863	0.13427	0.22816	0.17745	0.16588	0.16304	0.14336
38.4777	0.15401	0.11203	0.15524	0.16819	0.15712	0.21801	0.16667	0.14685
38.498	0.14534	0.14108	0.14406	0.17731	0.19409	0.21801	0.13406	0.15035
38.5183	0.09544	0.139	0.13147	0.2086	0.20518	0.10427	0.22464	0.07692
38.5386	0.15835	0.12656	0.13427	0.18644	0.15896	0.17062	0.10145	0.15035
38.5589	0.07809	0.12241	0.14965	0.19166	0.13863	0.18483	0.2029	0.22727
38.5792	0.11063	0.13485	0.17063	0.19948	0.19039	0.13744	0.25362	0.16434
38.5995	0.13015	0.14938	0.16503	0.19817	0.18484	0.17536	0.19565	0.12587
38.6198	0.1128	0.1556	0.11049	0.17471	0.17745	0.24645	0.15942	0.17832
38.6401	0.12364	0.17842	0.17343	0.2073	0.16821	0.27014	0.13406	0.17483
38.6604	0.13449	0.1473	0.13427	0.20209	0.19224	0.20853	0.22101	0.22378
38.6807	0.19089	0.17012	0.15664	0.15645	0.15342	0.1327	0.17029	0.12587
38.7011	0.09978	0.12656	0.16084	0.18123	0.17006	0.22275	0.18478	0.15385
38.7214	0.15618	0.14108	0.17622	0.15776	0.19963	0.21327	0.14855	0.14685
38.7417	0.10846	0.12033	0.15804	0.18514	0.21072	0.27014	0.13768	0.21678
38.762	0.1757	0.14108	0.14965	0.24641	0.16636	0.16588	0.1558	0.11189
38.7823	0.1128	0.14938	0.16503	0.19557	0.15342	0.23223	0.09783	0.15385
38.8026	0.14534	0.139	0.14685	0.21512	0.13494	0.20379	0.1087	0.09091
38.8229	0.10846	0.12863	0.14406	0.20339	0.14418	0.09953	0.18116	0.12587
38.8432	0.18655	0.15975	0.13706	0.20991	0.14048	0.21801	0.18841	0.12937
38.8635	0.09328	0.10373	0.17483	0.22686	0.1793	0.20379	0.07609	0.10839
38.8838	0.15401	0.11618	0.14545	0.18123	0.17745	0.18957	0.1087	0.12937
38.9041	0.10846	0.12863	0.14266	0.18644	0.2403	0.23223	0.19565	0.13986
38.9244	0.15401	0.13485	0.15245	0.20339	0.21811	0.14218	0.1087	0.19231
38.9447	0.14967	0.139	0.17902	0.19166	0.16081	0.18483	0.23188	0.16434
38.965	0.14317	0.08091	0.13287	0.16167	0.1793	0.18957	0.18116	0.12238
38.9854	0.18872	0.11203	0.13846	0.18514	0.18484	0.1564	0.15942	0.13636
39.0057	0.16703	0.11826	0.13566	0.16037	0.14972	0.13744	0.13768	0.12937
39.026	0.11714	0.13071	0.12587	0.21643	0.22736	0.19431	0.19203	0.12238
39.0463	0.16269	0.11411	0.13566	0.19687	0.14972	0.21327	0.19203	0.20629
39.0666	0.15835	0.20954	0.12448	0.18514	0.18299	0.18009	0.11957	0.12587
39.0869	0.13883	0.12241	0.16364	0.2086	0.13863	0.27014	0.16304	0.1049
39.1072	0.1692	0.12656	0.16084	0.18253	0.19963	0.12796	0.15942	0.17483
39.1275	0.16052	0.15353	0.16364	0.18253	0.16081	0.16588	0.16667	0.25524
39.1478	0.17354	0.11618	0.17203	0.19817	0.19039	0.22749	0.18478	0.15035
39.1681	0.0846	0.15145	0.18322	0.206	0.15896	0.20379	0.16304	0.12937
39.1884	0.1692	0.12863	0.15664	0.21121	0.20148	0.29384	0.16304	0.16783
39.2088	0.13449	0.15145	0.18741	0.2086	0.19409	0.16588	0.25362	0.16783
39.2291	0.18872	0.15145	0.2	0.15385	0.14972	0.28436	0.14855	0.15734
39.2494	0.19089	0.1473	0.2	0.19948	0.18854	0.22275	0.21014	0.15734
39.2697	0.12581	0.17427	0.14545	0.19948	0.15896	0.27962	0.21739	0.13287
39.29	0.13015	0.11618	0.17622	0.18123	0.18299	0.25118	0.11594	0.16783
39.3103	0.19957	0.1639	0.14685	0.20209	0.15157	0.22275	0.16667	0.16783
39.3306	0.19523	0.16598	0.16783	0.22164	0.1756	0.27014	0.22101	0.19231
39.3509	0.18438	0.11411	0.14685	0.22947	0.21811	0.24645	0.21377	0.1049
39.3712	0.19089	0.14938	0.17203	0.17731	0.16636	0.17536	0.13768	0.16434
39.3915	0.18004	0.12863	0.13706	0.17862	0.17375	0.17062	0.12319	0.17832
39.4118	0.1692	0.13278	0.16503	0.23077	0.21442	0.2891	0.23551	0.1014
39.4321	0.18004	0.13485	0.17063	0.19296	0.17006	0.18957	0.15217	0.12238
39.4524	0.13232	0.1805	0.17483	0.21252	0.18115	0.22749	0.12319	0.23776
39.4727	0.1757	0.14108	0.16643	0.21121	0.1793	0.23223	0.19565	0.19231
39.4931	0.2039	0.13693	0.18601	0.21904	0.1719	0.25118	0.23913	0.14336
39.5134	0.11931	0.17012	0.2	0.2412	0.22366	0.21327	0.23188	0.2028
39.5337	0.16486	0.1639	0.2014	0.18383	0.20333	0.15166	0.20652	0.19231
39.554	0.20174	0.20332	0.14965	0.20339	0.17375	0.24171	0.07246	0.23776
39.5743	0.18872	0.12033	0.17063	0.22686	0.14418	0.22749	0.15942	0.27622
39.5946	0.18872	0.16183	0.20699	0.16297	0.16636	0.29858	0.23188	0.23077
39.6149	0.22777	0.1971	0.17483	0.21643	0.2403	0.21327	0.25362	0.22378
39.6352	0.141	0.1473	0.15524	0.19296	0.18854	0.27488	0.23188	0.18531
39.6555	0.21909	0.139	0.16643	0.19948	0.21072	0.29858	0.28623	0.25175
39.6758	0.16269	0.17012	0.18042	0.19948	0.20518	0.30332	0.23188	0.18881
39.6961	0.14534	0.1722	0.18881	0.18905	0.18854	0.20379	0.22101	0.19231
39.7164	0.17137	0.13485	0.18601	0.23207	0.21996	0.24645	0.20652	0.26573
39.7368	0.18438	0.17842	0.19161	0.22425	0.21072	0.24171	0.21014	0.22378
39.7571	0.19523	0.17842	0.19021	0.21382	0.26063	0.20853	0.23188	0.1958
39.7774	0.24295	0.15145	0.21399	0.22425	0.20887	0.32701	0.24638	0.18531
39.7977	0.20607	0.13071	0.16783	0.20469	0.20887	0.25592	0.27536	0.24476
39.818	0.2039	0.139	0.22517	0.23207	0.19039	0.25118	0.13406	0.17133
39.8383	0.19523	0.18672	0.2	0.2425	0.19963	0.19905	0.28623	0.19231
39.8586	0.15835	0.1805	0.17483	0.22816	0.23475	0.23223	0.2029	0.23427
39.8789	0.21041	0.19917	0.16084	0.22816	0.23105	0.2654	0.25725	0.17483
39.8992	0.20824	0.1639	0.2014	0.22947	0.21072	0.20379	0.23551	0.23077
39.9195	0.18872	0.15145	0.20559	0.20209	0.18854	0.22749	0.19203	0.22378
39.9398	0.22777	0.21992	0.20979	0.24511	0.22736	0.1564	0.24275	0.24825
39.9601	0.20174	0.21162	0.19441	0.19426	0.21072	0.25592	0.15942	0.22028
39.9804	0.20174	0.22199	0.20839	0.21512	0.21811	0.28436	0.19928	0.27273
40.0007	0.18004	0.1805	0.1986	0.22555	0.2939	0.23697	0.23551	0.28322
40.0211	0.18221	0.18465	0.19021	0.1721	0.21996	0.32227	0.25362	0.23776
40.0414	0.15401	0.17635	0.17902	0.20991	0.2366	0.23697	0.19565	0.24126
40.0617	0.15401	0.15975	0.20699	0.23077	0.26063	0.24645	0.24275	0.2028
40.082	0.23427	0.1888	0.25734	0.24902	0.17375	0.22275	0.17391	0.23427
40.1023	0.2603	0.19087	0.2028	0.23468	0.22921	0.31754	0.20652	0.23077
40.1226	0.25597	0.16805	0.2042	0.21904	0.24769	0.3128	0.19565	0.20629
40.1429	0.21258	0.17635	0.23077	0.21643	0.22921	0.30806	0.19928	0.3042
40.1632	0.2256	0.13278	0.18601	0.23729	0.25139	0.24645	0.24275	0.2972
40.1835	0.27766	0.20954	0.22098	0.23859	0.20887	0.22275	0.22826	0.18881
40.2038	0.1692	0.22822	0.22657	0.26988	0.25323	0.25118	0.22826	0.18531
40.2241	0.21692	0.1805	0.2028	0.206	0.23105	0.29858	0.19203	0.1993
40.2445	0.22777	0.1888	0.20839	0.25684	0.29945	0.17536	0.21014	0.21678
40.2647	0.1692	0.19917	0.22797	0.23859	0.30869	0.30806	0.27899	0.24126
40.2851	0.21041	0.19502	0.24615	0.25815	0.2366	0.20379	0.26087	0.23077
40.3054	0.22777	0.21162	0.2014	0.20469	0.25139	0.32701	0.19565	0.1958
40.3257	0.23427	0.27801	0.18182	0.2412	0.24769	0.24645	0.19928	0.23427
40.346	0.24729	0.18257	0.1972	0.23859	0.23845	0.23697	0.28623	0.30769
40.3663	0.24946	0.19502	0.2042	0.2751	0.25878	0.28436	0.30797	0.22727
40.3866	0.26247	0.17842	0.18741	0.21643	0.30314	0.29384	0.16667	0.34266
40.4069	0.22343	0.19087	0.19301	0.26988	0.28096	0.25592	0.23188	0.25524
40.4272	0.24078	0.20747	0.18881	0.2412	0.30314	0.22749	0.19565	0.24126
40.4475	0.24078	0.1722	0.2042	0.23729	0.2976	0.25118	0.28261	0.22028
40.4678	0.22993	0.18257	0.23636	0.22555	0.2329	0.32227	0.30435	0.23077
40.4881	0.25163	0.24481	0.17622	0.26076	0.27911	0.36019	0.28986	0.33916
40.5085	0.29284	0.20539	0.27273	0.25815	0.26802	0.32227	0.31159	0.26224
40.5288	0.25163	0.23237	0.21678	0.25815	0.27911	0.24645	0.32609	0.15385
40.5491	0.20607	0.25311	0.19301	0.24511	0.26617	0.35071	0.32246	0.26923
40.5694	0.26247	0.21162	0.21958	0.25684	0.23845	0.36967	0.23188	0.21329
40.5897	0.2538	0.17635	0.21958	0.23729	0.22366	0.2654	0.27536	0.3042
40.61	0.18004	0.19087	0.25874	0.25424	0.31238	0.25592	0.28261	0.29371
40.6303	0.25597	0.1722	0.26294	0.25554	0.26987	0.27014	0.3587	0.38462
40.6506	0.20824	0.23651	0.21958	0.24902	0.30314	0.30806	0.21377	0.27972
40.6709	0.24512	0.27801	0.24056	0.26076	0.33826	0.34123	0.28986	0.30769
40.6912	0.30369	0.1971	0.24895	0.25684	0.28466	0.2891	0.30797	0.25874
40.7115	0.24946	0.21369	0.25035	0.25293	0.29575	0.34597	0.31884	0.34965
40.7318	0.23427	0.22822	0.22657	0.22947	0.28466	0.28436	0.25725	0.32168
40.7521	0.2538	0.23029	0.27133	0.30508	0.32717	0.2654	0.31522	0.41958
40.7724	0.2256	0.23651	0.23916	0.25945	0.28281	0.29384	0.31522	0.36014
40.7928	0.23861	0.23651	0.24476	0.2425	0.32532	0.32227	0.40217	0.38462
40.8131	0.282	0.18257	0.25734	0.2412	0.2939	0.27962	0.34783	0.3042
40.8334	0.21258	0.22614	0.22517	0.26988	0.30869	0.27488	0.32609	0.40909
40.8537	0.26464	0.24274	0.24056	0.26467	0.31978	0.17062	0.38768	0.48252
40.874	0.31236	0.22407	0.21259	0.23859	0.34196	0.36967	0.3587	0.36713
40.8943	0.2538	0.22199	0.25594	0.27771	0.26433	0.27488	0.34058	0.36364
40.9146	0.24512	0.25311	0.22098	0.26336	0.32717	0.29384	0.39493	0.48601
40.9349	0.28633	0.21992	0.23357	0.30769	0.35675	0.29858	0.38043	0.44406
40.9552	0.2538	0.16183	0.28531	0.29205	0.31608	0.27962	0.33696	0.53846
40.9755	0.27766	0.1971	0.20559	0.25424	0.33272	0.32701	0.33696	0.47902
40.9958	0.29284	0.28216	0.23357	0.26597	0.3586	0.30332	0.32246	0.46853
41.0162	0.26247	0.23444	0.22937	0.26988	0.25508	0.30806	0.3913	0.36014
41.0365	0.31887	0.22407	0.2014	0.28814	0.32532	0.27014	0.38406	0.47902
41.0568	0.25813	0.26763	0.25175	0.30508	0.28651	0.30806	0.43478	0.48252
41.0771	0.28633	0.25934	0.27273	0.28553	0.39741	0.35071	0.41667	0.51049
41.0974	0.282	0.22822	0.23636	0.26858	0.33826	0.3128	0.52536	0.51049
41.1177	0.30152	0.22822	0.24336	0.26597	0.2976	0.38389	0.40217	0.48601
41.138	0.31887	0.24481	0.22098	0.29857	0.3475	0.41706	0.35507	0.52797
41.1583	0.24078	0.28838	0.22517	0.32073	0.33272	0.38863	0.43841	0.48601
41.1786	0.29935	0.24689	0.20979	0.32203	0.33457	0.23223	0.43478	0.59091
41.1989	0.34273	0.26971	0.24336	0.28292	0.32348	0.39336	0.40942	0.57692
41.2192	0.27766	0.26971	0.22937	0.27901	0.29945	0.27488	0.40942	0.54196
41.2395	0.25163	0.25311	0.28252	0.27771	0.38447	0.36493	0.46739	0.6049
41.2598	0.31887	0.24689	0.23217	0.28683	0.34196	0.29858	0.41667	0.70979
41.2801	0.32104	0.27801	0.23497	0.2751	0.3586	0.45024	0.42029	0.6993
41.3005	0.34924	0.28631	0.26573	0.33246	0.32532	0.37915	0.50362	0.67133
41.3208	0.282	0.25726	0.25594	0.27901	0.32163	0.36493	0.40942	0.72378
41.3411	0.282	0.24274	0.21399	0.33638	0.31793	0.40758	0.53261	0.65385
41.3614	0.282	0.24274	0.23776	0.28553	0.32348	0.22275	0.52174	0.66434
41.3817	0.26898	0.23029	0.23497	0.26597	0.3512	0.18009	0.47464	0.65385
41.402	0.27549	0.26349	0.26853	0.27901	0.33826	0.23223	0.52536	0.70629
41.4223	0.30369	0.21784	0.25594	0.27901	0.3512	0.36967	0.46739	0.67133
41.4426	0.31453	0.22199	0.23217	0.30117	0.36969	0.22749	0.53986	0.78671
41.4629	0.33406	0.23651	0.26573	0.28944	0.37893	0.47867	0.58696	0.76923
41.4832	0.27983	0.22822	0.28392	0.33246	0.31238	0.36019	0.52899	0.83566
41.5035	0.30369	0.26349	0.23217	0.30117	0.36969	0.35545	0.59783	0.92657
41.5238	0.32755	0.25726	0.26294	0.27771	0.38817	0.41232	0.62319	0.7972
41.5442	0.26681	0.26349	0.25315	0.35724	0.29945	0.42654	0.54348	0.74825
41.5645	0.2885	0.29876	0.27413	0.28031	0.3549	0.37441	0.49275	0.8007
41.5848	0.29718	0.29876	0.25594	0.28031	0.35675	0.3981	0.57246	0.78322
41.6051	0.31887	0.26763	0.26573	0.34159	0.4085	0.36019	0.55072	0.92657
41.6254	0.27115	0.27801	0.25874	0.28553	0.40665	0.40758	0.55072	0.81818
41.6457	0.27983	0.21162	0.22517	0.29465	0.34381	0.27488	0.62319	0.85664
41.666	0.33189	0.25311	0.26014	0.29335	0.31793	0.2891	0.55797	0.91958
41.6863	0.32538	0.24689	0.24895	0.3103	0.40111	0.33175	0.63768	0.9021
41.7066	0.33839	0.20124	0.26713	0.35072	0.34011	0.33649	0.6558	0.86364
41.7269	0.23861	0.21577	0.27832	0.29335	0.3586	0.35545	0.55797	0.83217
41.7472	0.36009	0.24066	0.29231	0.30117	0.41774	0.33649	0.63768	0.7972
41.7675	0.24729	0.29668	0.25455	0.32986	0.40296	0.36967	0.65942	0.88462
41.7878	0.30152	0.27593	0.25035	0.30248	0.42329	0.30332	0.56884	0.88112
41.8081	0.29284	0.26556	0.26154	0.32464	0.36969	0.44076	0.59783	0.93357
41.8285	0.25163	0.21369	0.25035	0.30117	0.35675	0.41706	0.6413	0.82517
41.8488	0.29501	0.23859	0.21958	0.28814	0.36414	0.23223	0.63043	0.90559
41.8691	0.33623	0.26141	0.22098	0.32986	0.42144	0.45972	0.52899	0.90909
41.8894	0.32321	0.28838	0.23497	0.33507	0.3475	0.36493	0.52536	0.82867
41.9097	0.31887	0.29876	0.27273	0.26206	0.3512	0.36019	0.53261	0.85664
41.93	0.32755	0.25311	0.27552	0.33638	0.36599	0.30332	0.52174	0.90909
41.9503	0.30369	0.26763	0.25594	0.31682	0.40665	0.36019	0.53261	0.94056
41.9706	0.36009	0.27178	0.3035	0.25033	0.29575	0.39336	0.52174	0.93007
41.9909	0.32321	0.25934	0.26014	0.31551	0.35675	0.32701	0.48913	0.81119
42.0112	0.23861	0.25934	0.26573	0.35332	0.39187	0.33649	0.47101	0.83566
42.0315	0.32972	0.23444	0.24056	0.33246	0.36229	0.44076	0.46377	0.87762
42.0519	0.35141	0.29668	0.24755	0.29987	0.41405	0.39336	0.56159	0.97902
42.0722	0.31453	0.28631	0.22937	0.30508	0.39741	0.2891	0.56884	0.81119
42.0925	0.32104	0.28008	0.28811	0.32073	0.33457	0.43602	0.48913	0.83566
42.1128	0.34273	0.30083	0.29231	0.28944	0.36229	0.38389	0.39855	0.75524
42.1331	0.27549	0.25934	0.24895	0.29726	0.37893	0.27962	0.5	0.75524
42.1534	0.34924	0.25311	0.23776	0.29726	0.31238	0.4218	0.49275	0.75175
42.1737	0.36876	0.25726	0.25175	0.29596	0.32902	0.34123	0.40942	0.75175
42.194	0.38395	0.31535	0.25035	0.29465	0.36044	0.43128	0.47464	0.59441
42.2143	0.34056	0.27178	0.23636	0.31682	0.34935	0.3128	0.38768	0.72028
42.2346	0.3167	0.27593	0.23776	0.309	0.39556	0.35545	0.48913	0.62937
42.2549	0.34707	0.28008	0.28392	0.30378	0.40481	0.39336	0.56159	0.63986
42.2752	0.30803	0.23029	0.26713	0.25684	0.37338	0.25118	0.40217	0.58392
42.2955	0.27332	0.25311	0.25315	0.3116	0.37338	0.32701	0.44928	0.6993
42.3158	0.3449	0.25519	0.23497	0.31421	0.39002	0.41706	0.45652	0.64685
42.3362	0.30803	0.26141	0.24476	0.3116	0.34381	0.44076	0.52536	0.68531
42.3565	0.282	0.30083	0.24755	0.28292	0.38262	0.34123	0.45652	0.64336
42.3768	0.32104	0.26763	0.26154	0.29205	0.32902	0.34597	0.40217	0.58392
42.3971	0.30803	0.24066	0.26014	0.31943	0.33826	0.45024	0.36957	0.65385
42.4174	0.31236	0.22407	0.20839	0.29596	0.37893	0.3981	0.32971	0.60839
42.4377	0.30803	0.29046	0.25175	0.30508	0.32532	0.27962	0.50362	0.52098
42.458	0.28416	0.26763	0.23217	0.31682	0.33272	0.2891	0.5	0.57343
42.4783	0.28633	0.28423	0.23497	0.31812	0.37153	0.30332	0.44928	0.51748
42.4986	0.30803	0.19502	0.21958	0.26728	0.3549	0.49289	0.39855	0.52448
42.5189	0.29284	0.27386	0.22657	0.26597	0.3512	0.42654	0.35145	0.5035
42.5392	0.32538	0.28631	0.24056	0.31682	0.30684	0.26066	0.4058	0.54196
42.5595	0.34707	0.25519	0.20699	0.29857	0.33087	0.36493	0.37681	0.44755
42.5799	0.32321	0.23859	0.24476	0.28162	0.3512	0.4218	0.38768	0.44755
42.6002	0.35575	0.27178	0.27832	0.29205	0.36414	0.46445	0.47464	0.41608
42.6205	0.31887	0.24066	0.21958	0.28683	0.39741	0.37441	0.42029	0.53846
42.6408	0.29501	0.25311	0.27133	0.29074	0.45287	0.23223	0.41304	0.37762
42.6611	0.26464	0.26349	0.22238	0.34159	0.31793	0.36493	0.31522	0.47203
42.6814	0.36226	0.27178	0.27692	0.31421	0.41774	0.27488	0.43841	0.46853
42.7017	0.30152	0.27178	0.23497	0.26467	0.3512	0.42654	0.36594	0.34965
42.722	0.28416	0.29876	0.23776	0.29465	0.32902	0.34123	0.41667	0.42308
42.7423	0.2603	0.28838	0.20979	0.28422	0.39926	0.24645	0.40217	0.55245
42.7626	0.3167	0.28423	0.23497	0.32725	0.28651	0.40284	0.4058	0.38811
42.7829	0.27766	0.25519	0.24196	0.31682	0.3586	0.32701	0.38043	0.48601
42.8032	0.27332	0.30705	0.27133	0.31943	0.36599	0.36493	0.44203	0.40559
42.8235	0.3167	0.25519	0.23636	0.26858	0.38817	0.25592	0.47101	0.32168
42.8439	0.26464	0.28423	0.27413	0.28422	0.35305	0.33175	0.4058	0.38112
42.8642	0.2885	0.24274	0.26993	0.28683	0.37338	0.40284	0.32971	0.3951
42.8845	0.33839	0.21784	0.22657	0.26858	0.39556	0.36967	0.42391	0.41608
42.9048	0.28416	0.27386	0.22378	0.30508	0.31978	0.51185	0.41304	0.36014
42.9251	0.28416	0.25726	0.25175	0.22947	0.36599	0.27014	0.41304	0.3951
42.9454	0.30369	0.28423	0.24056	0.26467	0.36044	0.4455	0.34783	0.45804
42.9657	0.32538	0.27178	0.24895	0.28031	0.39741	0.33175	0.43116	0.34965
42.986	0.24512	0.27593	0.22378	0.2764	0.34381	0.34597	0.42754	0.40559
43.0063	0.26681	0.27386	0.24755	0.27901	0.34381	0.35545	0.44203	0.45455
43.0266	0.31453	0.25311	0.26014	0.32203	0.31608	0.36019	0.4058	0.40909
43.0469	0.26464	0.29253	0.21678	0.24511	0.36414	0.32227	0.3587	0.3951
43.0672	0.282	0.24896	0.24336	0.26858	0.30869	0.36019	0.44565	0.3986
43.0876	0.29501	0.23029	0.24196	0.24381	0.34935	0.32701	0.44565	0.30769
43.1078	0.29284	0.28216	0.22937	0.27379	0.33826	0.36493	0.34783	0.36014
43.1282	0.27549	0.3278	0.21119	0.30117	0.31978	0.34123	0.35507	0.32168
43.1485	0.24512	0.26763	0.27832	0.25815	0.36229	0.30806	0.46014	0.33566
43.1688	0.26464	0.28008	0.23217	0.28814	0.38447	0.25592	0.38043	0.36364
43.1891	0.24512	0.23237	0.25594	0.28553	0.34196	0.35545	0.42391	0.32517
43.2094	0.27766	0.25311	0.1986	0.25684	0.30499	0.2654	0.41667	0.36014
43.2297	0.33406	0.21577	0.18601	0.26336	0.31238	0.38389	0.39855	0.33916
43.25	0.29067	0.21784	0.22238	0.26858	0.33272	0.37915	0.4529	0.38112
43.2703	0.29284	0.21992	0.22797	0.27379	0.33457	0.33649	0.42029	0.34965
43.2906	0.2603	0.24689	0.24196	0.24381	0.3475	0.27962	0.3913	0.33566
43.3109	0.26464	0.24896	0.23497	0.26858	0.31238	0.36019	0.55072	0.33566
43.3312	0.3102	0.25934	0.24336	0.25033	0.35305	0.35071	0.41667	0.36014
43.3516	0.33189	0.25726	0.1986	0.27379	0.3475	0.32701	0.4529	0.36713
43.3719	0.282	0.22199	0.22517	0.23598	0.34381	0.25118	0.38043	0.34266
43.3922	0.2538	0.24896	0.18881	0.25424	0.32717	0.34123	0.40942	0.3042
43.4125	0.29284	0.23237	0.20839	0.28814	0.32348	0.36493	0.4058	0.42308
43.4328	0.27766	0.25519	0.20699	0.27379	0.31238	0.36019	0.42391	0.3986
43.4531	0.24946	0.22614	0.24056	0.23207	0.3475	0.25118	0.48913	0.36364
43.4734	0.27766	0.23859	0.23776	0.24511	0.2939	0.38863	0.53986	0.37063
43.4937	0.29718	0.25311	0.22238	0.29726	0.30314	0.38863	0.5942	0.42657
43.514	0.26247	0.24689	0.19441	0.2412	0.37338	0.32227	0.47101	0.31818
43.5343	0.2603	0.20954	0.21538	0.24772	0.32348	0.37441	0.48188	0.2972
43.5546	0.24512	0.24481	0.21259	0.2412	0.29945	0.30806	0.50362	0.31818
43.5749	0.31236	0.28631	0.2	0.27771	0.31054	0.41232	0.50725	0.2972
43.5952	0.26464	0.25311	0.19301	0.25033	0.36599	0.37915	0.48551	0.40559
43.6155	0.27549	0.26349	0.2042	0.23859	0.32348	0.27488	0.5942	0.33217
43.6359	0.29718	0.26556	0.21119	0.25293	0.30684	0.32227	0.52536	0.30769
43.6562	0.32538	0.18465	0.18462	0.28031	0.31238	0.3128	0.47101	0.34615
43.6765	0.27983	0.24066	0.18182	0.2412	0.30129	0.27488	0.47464	0.38811
43.6968	0.22126	0.20747	0.22098	0.26988	0.28835	0.36019	0.5	0.43007
43.7171	0.26247	0.21162	0.18601	0.23077	0.2902	0.3128	0.43841	0.31818
43.7374	0.26898	0.22199	0.20979	0.26467	0.29575	0.4218	0.44565	0.34965
43.7577	0.24295	0.18465	0.21399	0.22425	0.27357	0.38389	0.54348	0.34266
43.778	0.25163	0.21784	0.1972	0.23729	0.31054	0.29384	0.37319	0.36014
43.7983	0.26681	0.23029	0.21399	0.23338	0.31978	0.35545	0.5	0.33566
43.8186	0.25597	0.24066	0.2042	0.24641	0.2939	0.24171	0.43841	0.28322
43.8389	0.24729	0.25104	0.19441	0.19557	0.31793	0.38389	0.41304	0.31469
43.8593	0.27766	0.1971	0.18182	0.21904	0.32348	0.35545	0.48188	0.39161
43.8796	0.28416	0.21162	0.21958	0.2399	0.26802	0.30806	0.40217	0.43007
43.8999	0.2538	0.24481	0.24615	0.20209	0.28651	0.35071	0.43478	0.33916
43.9202	0.24946	0.23859	0.22098	0.25033	0.30684	0.37441	0.3587	0.4021
43.9405	0.27332	0.23444	0.16783	0.23859	0.28651	0.30332	0.39855	0.34266
43.9608	0.29501	0.24066	0.17902	0.24381	0.25693	0.33649	0.46739	0.27273
43.9811	0.26681	0.24896	0.23217	0.25554	0.33826	0.36019	0.39855	0.41608
44.0014	0.282	0.21992	0.20559	0.22034	0.30684	0.32701	0.37681	0.34965
44.0217	0.2538	0.19917	0.18182	0.22555	0.28096	0.36967	0.41667	0.33217
44.042	0.24078	0.20332	0.20559	0.25293	0.34566	0.35545	0.35507	0.36364
44.0623	0.24729	0.22822	0.22238	0.21121	0.28651	0.32701	0.47464	0.31818
44.0826	0.22993	0.24274	0.18042	0.23859	0.28835	0.30806	0.38043	0.45105
44.1029	0.26898	0.21577	0.22238	0.21252	0.26802	0.21801	0.38768	0.27273
44.1232	0.32972	0.1805	0.18881	0.20209	0.29575	0.29384	0.39493	0.38462
44.1436	0.24512	0.18465	0.22657	0.21773	0.32532	0.30332	0.48913	0.45455
44.1639	0.27332	0.21992	0.21399	0.24511	0.31793	0.34597	0.37681	0.4021
44.1842	0.22343	0.22614	0.20979	0.23859	0.30314	0.32701	0.35145	0.40559
44.2045	0.26681	0.22407	0.16923	0.22295	0.30869	0.36019	0.44928	0.38462
44.2248	0.25163	0.25104	0.15245	0.2073	0.30684	0.34123	0.36232	0.37063
44.2451	0.2885	0.23651	0.21119	0.20469	0.28466	0.37915	0.30797	0.33217
44.2654	0.26464	0.22407	0.19301	0.23859	0.24584	0.32227	0.43116	0.38462
44.2857	0.21041	0.21784	0.19161	0.23859	0.30869	0.33175	0.38406	0.29371
44.306	0.22777	0.22614	0.18462	0.25163	0.2939	0.33649	0.44928	0.33566
44.3263	0.23427	0.21162	0.18601	0.21382	0.28835	0.35071	0.45652	0.33566
44.3466	0.25813	0.23444	0.17063	0.21643	0.32902	0.33649	0.38043	0.44406
44.3669	0.24946	0.24689	0.22378	0.25033	0.28466	0.32227	0.3913	0.37413
44.3873	0.25813	0.25726	0.2014	0.19948	0.32163	0.2891	0.3442	0.34615
44.4076	0.26247	0.22822	0.21818	0.22295	0.27357	0.24171	0.36232	0.30769
44.4279	0.26898	0.1888	0.17762	0.25163	0.33272	0.32701	0.3913	0.36014
44.4482	0.2538	0.22822	0.18741	0.19426	0.26063	0.38863	0.33696	0.34615
44.4685	0.22777	0.26556	0.20699	0.26206	0.30869	0.33175	0.32971	0.33566
44.4888	0.32104	0.23444	0.22797	0.23598	0.28466	0.39336	0.26449	0.35315
44.5091	0.27332	0.20954	0.17762	0.23207	0.27911	0.2654	0.37681	0.33916
44.5294	0.22993	0.20124	0.18462	0.23207	0.26617	0.25592	0.34058	0.37762
44.5497	0.26681	0.21784	0.1986	0.23468	0.27172	0.38389	0.38768	0.3042
44.57	0.26681	0.21577	0.20839	0.22164	0.31238	0.31754	0.42029	0.37762
44.5903	0.26247	0.18672	0.17622	0.25163	0.25139	0.38863	0.34058	0.29021
44.6106	0.25597	0.18257	0.22098	0.25684	0.30869	0.33649	0.30072	0.35315
44.6309	0.19523	0.18257	0.18462	0.2086	0.2976	0.29858	0.42029	0.29371
44.6512	0.21041	0.22822	0.17483	0.23598	0.30314	0.2891	0.34783	0.4021
44.6716	0.24295	0.17842	0.1958	0.24381	0.32163	0.27962	0.28986	0.37063
44.6919	0.32538	0.21992	0.17203	0.20339	0.30314	0.30806	0.3442	0.2972
44.7122	0.26464	0.24896	0.21678	0.2425	0.30684	0.2654	0.44928	0.37063
44.7325	0.20824	0.23651	0.2	0.23859	0.26433	0.29858	0.4058	0.33916
44.7528	0.2321	0.27801	0.20979	0.23859	0.25693	0.3128	0.29348	0.26573
44.7731	0.23644	0.25519	0.16783	0.21252	0.26617	0.44076	0.38768	0.32867
44.7934	0.26898	0.26349	0.2042	0.24641	0.31793	0.34597	0.40217	0.26573
44.8137	0.26464	0.1805	0.18042	0.24511	0.31978	0.20379	0.33696	0.34965
44.834	0.26247	0.21784	0.25734	0.25163	0.22921	0.36493	0.31522	0.2972
44.8543	0.29718	0.22614	0.20979	0.21512	0.27357	0.41232	0.30435	0.32517
44.8746	0.30152	0.24481	0.2028	0.23859	0.25693	0.34123	0.3442	0.29021
44.895	0.22126	0.23444	0.21399	0.26076	0.29205	0.3128	0.36594	0.31119
44.9153	0.26464	0.25311	0.22378	0.24511	0.28651	0.36019	0.25362	0.26923
44.9356	0.2256	0.18257	0.16224	0.26336	0.28466	0.31754	0.36957	0.32517
44.9559	0.36876	0.21577	0.20979	0.25424	0.27172	0.38863	0.30072	0.31119
44.9762	0.27983	0.23859	0.1972	0.2751	0.30684	0.33649	0.30435	0.2972
44.9965	0.29067	0.27801	0.2028	0.26206	0.23845	0.46445	0.32971	0.3007
45.0168	0.26247	0.23029	0.22937	0.26076	0.2939	0.35071	0.30072	0.26573
45.0371	0.26247	0.26141	0.19161	0.23468	0.26617	0.33175	0.25725	0.27273
45.0574	0.26247	0.23237	0.19441	0.25424	0.26248	0.43128	0.33333	0.32867
45.0777	0.23861	0.22822	0.1986	0.24381	0.26802	0.34597	0.33696	0.35664
45.098	0.29718	0.25726	0.1986	0.25033	0.29205	0.41706	0.31522	0.41958
45.1183	0.2603	0.22614	0.2014	0.25293	0.30869	0.36967	0.3587	0.27972
45.1386	0.26464	0.26556	0.21119	0.29074	0.3512	0.37441	0.38406	0.34266
45.1589	0.30152	0.21784	0.16224	0.22164	0.23105	0.36019	0.3442	0.3951
45.1793	0.32104	0.21162	0.22937	0.22947	0.25139	0.22749	0.40217	0.35315
45.1996	0.31236	0.22614	0.23776	0.26336	0.28835	0.44076	0.42391	0.27622
45.2199	0.31453	0.25934	0.22517	0.25945	0.31238	0.32701	0.30797	0.22727
45.2402	0.26681	0.23029	0.21119	0.22425	0.30314	0.36019	0.3442	0.31119
45.2605	0.22993	0.23237	0.22797	0.29857	0.28651	0.4218	0.36232	0.31119
45.2808	0.27115	0.25311	0.18881	0.26858	0.2902	0.40284	0.38768	0.27273
45.3011	0.282	0.26349	0.20979	0.29205	0.26802	0.45024	0.41667	0.23427
45.3214	0.32538	0.19917	0.22657	0.26076	0.32902	0.35545	0.41304	0.30769
45.3417	0.31887	0.24274	0.18881	0.22425	0.33272	0.36019	0.3442	0.27273
45.362	0.27115	0.24689	0.22378	0.27119	0.34011	0.35545	0.35507	0.34266
45.3823	0.28633	0.26349	0.24755	0.23338	0.26617	0.30806	0.30797	0.35315
45.4026	0.23861	0.24066	0.25734	0.22164	0.28835	0.35545	0.37319	0.31818
45.423	0.27983	0.21784	0.26294	0.27901	0.28096	0.35545	0.42754	0.28322
45.4433	0.29935	0.20124	0.24615	0.28814	0.2902	0.39336	0.39855	0.24476
45.4636	0.24729	0.24066	0.1958	0.32073	0.2902	0.33649	0.35507	0.26573
45.4839	0.27115	0.24066	0.1972	0.25424	0.30314	0.32701	0.28986	0.34266
45.5042	0.25597	0.3029	0.25734	0.26076	0.33087	0.36019	0.30072	0.31818
45.5245	0.32321	0.24896	0.22238	0.26728	0.27172	0.51185	0.30797	0.28322
45.5448	0.24295	0.26349	0.22937	0.25293	0.26987	0.32701	0.30797	0.32168
45.5651	0.24295	0.28423	0.22238	0.29074	0.30499	0.34123	0.39855	0.27622
45.5854	0.27549	0.23029	0.1986	0.25424	0.2403	0.36019	0.37319	0.32168
45.6057	0.282	0.25104	0.21399	0.2751	0.24954	0.37441	0.3442	0.32867
45.626	0.29501	0.22614	0.20839	0.25163	0.31608	0.37441	0.28623	0.29021
45.6463	0.34924	0.22614	0.22238	0.26206	0.25508	0.39336	0.28261	0.26923
45.6666	0.26681	0.20954	0.20559	0.25293	0.25878	0.34597	0.25725	0.25175
45.687	0.24729	0.23859	0.24615	0.29335	0.28281	0.3981	0.35507	0.22727
45.7073	0.32972	0.22822	0.21678	0.25945	0.30499	0.30806	0.30797	0.28322
45.7276	0.29501	0.28631	0.2028	0.28553	0.25693	0.45024	0.38406	0.31119
45.7479	0.29284	0.25311	0.23357	0.27771	0.2939	0.38863	0.23913	0.29371
45.7682	0.32104	0.27386	0.22657	0.27771	0.29945	0.45024	0.39493	0.23427
45.7885	0.26898	0.23444	0.21119	0.26858	0.28466	0.33175	0.28261	0.24476
45.8088	0.29284	0.25726	0.25734	0.28292	0.29205	0.30806	0.33333	0.3007
45.8291	0.27983	0.27178	0.19021	0.26988	0.28835	0.41232	0.37319	0.3007
45.8494	0.24512	0.26141	0.20699	0.30639	0.25508	0.30332	0.33333	0.32867
45.8697	0.24078	0.28216	0.22238	0.28162	0.30129	0.25118	0.33696	0.33217
45.89	0.27332	0.26763	0.22797	0.30117	0.25878	0.32701	0.32246	0.25175
45.9103	0.3102	0.24689	0.23497	0.2751	0.29205	0.36019	0.32246	0.3007
45.9306	0.27766	0.27593	0.22517	0.29205	0.30129	0.31754	0.36594	0.29371
45.9509	0.28416	0.18465	0.23636	0.25945	0.26617	0.48815	0.34058	0.34615
45.9713	0.33623	0.29253	0.20559	0.25684	0.28835	0.33649	0.28261	0.28671
45.9916	0.32972	0.23444	0.19161	0.28162	0.24954	0.40758	0.36594	0.27622
46.0119	0.32104	0.28631	0.24755	0.29074	0.28835	0.36493	0.26812	0.37063
46.0322	0.25813	0.23237	0.18741	0.27379	0.27357	0.43602	0.28623	0.26224
46.0525	0.29284	0.27386	0.24336	0.26206	0.28466	0.27962	0.33333	0.24476
46.0728	0.26247	0.19087	0.22098	0.2764	0.2939	0.2891	0.27536	0.23427
46.0931	0.282	0.24689	0.20979	0.24641	0.29205	0.37441	0.23913	0.28671
46.1134	0.27983	0.25104	0.19021	0.26076	0.24584	0.36019	0.36957	0.31469
46.1337	0.33839	0.26349	0.17622	0.26076	0.29575	0.33649	0.29348	0.32168
46.154	0.31453	0.23651	0.24056	0.27379	0.31608	0.27014	0.32246	0.25524
46.1743	0.29935	0.21577	0.22098	0.27901	0.30314	0.48815	0.27899	0.27273
46.1947	0.25163	0.32988	0.24615	0.28031	0.25508	0.2654	0.32609	0.23776
46.215	0.26681	0.23651	0.23357	0.23729	0.28096	0.42654	0.30072	0.26923
46.2353	0.29284	0.21162	0.24476	0.23207	0.27172	0.38389	0.27899	0.27972
46.2556	0.29501	0.26763	0.22797	0.28031	0.31423	0.32227	0.29348	0.32168
46.2759	0.30369	0.26349	0.19021	0.2425	0.24214	0.34597	0.28623	0.28322
46.2962	0.27115	0.22407	0.23077	0.2764	0.26987	0.35071	0.26449	0.34266
46.3165	0.28416	0.24066	0.21399	0.28031	0.27172	0.43602	0.30072	0.32867
46.3368	0.28633	0.24689	0.22238	0.2399	0.29205	0.36019	0.38043	0.21678
46.3571	0.30586	0.27178	0.2042	0.23598	0.28466	0.37441	0.30797	0.36014
46.3774	0.30586	0.30705	0.2	0.23207	0.25693	0.27962	0.33696	0.22727
46.3977	0.282	0.26971	0.21678	0.24641	0.2939	0.30806	0.27174	0.24825
46.418	0.22777	0.24274	0.19441	0.25815	0.27357	0.34597	0.26087	0.20629
46.4383	0.25597	0.3029	0.19301	0.26858	0.29575	0.34597	0.26812	0.3007
46.4586	0.31887	0.23237	0.1986	0.21904	0.26433	0.2654	0.25362	0.29371
46.479	0.27549	0.29876	0.15804	0.2073	0.24584	0.34123	0.31884	0.26224
46.4993	0.2538	0.21992	0.19161	0.23468	0.2403	0.23697	0.25362	0.27273
46.5196	0.33189	0.20332	0.24056	0.25945	0.26433	0.3128	0.30797	0.29021
46.5399	0.25813	0.19502	0.18741	0.26206	0.26802	0.36019	0.21739	0.34965
46.5602	0.26247	0.26556	0.18741	0.20078	0.29205	0.37915	0.27899	0.27273
46.5805	0.2885	0.22407	0.1972	0.22555	0.26617	0.33175	0.23188	0.28671
46.6008	0.23644	0.20747	0.22098	0.2751	0.27542	0.35545	0.3587	0.36014
46.6211	0.24729	0.21784	0.1972	0.22816	0.25139	0.36019	0.2971	0.24476
46.6414	0.27766	0.25934	0.22517	0.26597	0.27911	0.36019	0.31522	0.26923
46.6617	0.31887	0.28008	0.22098	0.23859	0.27172	0.3128	0.23913	0.27622
46.682	0.22343	0.25104	0.18601	0.21382	0.30129	0.36019	0.25362	0.37413
46.7024	0.30586	0.21577	0.2028	0.22295	0.2403	0.31754	0.24275	0.29021
46.7227	0.32972	0.22614	0.21399	0.22686	0.2902	0.27962	0.26449	0.26573
46.743	0.27549	0.23237	0.2	0.23077	0.27172	0.37441	0.34058	0.26573
46.7633	0.282	0.22822	0.1972	0.21252	0.25693	0.38389	0.31159	0.23427
46.7836	0.29067	0.22199	0.21538	0.23207	0.26802	0.30332	0.23913	0.28322
46.8039	0.26464	0.26349	0.18741	0.24381	0.24399	0.36967	0.32971	0.24126
46.8242	0.26898	0.19917	0.15385	0.22555	0.25693	0.37441	0.28261	0.26224
46.8445	0.25813	0.23029	0.20559	0.25033	0.26617	0.25118	0.31522	0.26224
46.8648	0.31236	0.20747	0.15804	0.22034	0.27726	0.33649	0.28261	0.20629
46.8851	0.282	0.23237	0.21119	0.22947	0.27911	0.44076	0.23551	0.21678
46.9054	0.24946	0.26141	0.17203	0.21512	0.24954	0.38863	0.22101	0.25175
46.9257	0.26464	0.21369	0.20839	0.21643	0.30684	0.36967	0.24638	0.18881
46.946	0.24512	0.21992	0.17063	0.22686	0.24214	0.41232	0.31159	0.20979
46.9663	0.25813	0.25934	0.15944	0.22164	0.23845	0.38389	0.32246	0.28671
46.9867	0.24729	0.22614	0.17483	0.19035	0.1756	0.39336	0.33333	0.21678
47.007	0.29067	0.19502	0.18601	0.18905	0.26802	0.41232	0.28986	0.30769
47.0273	0.2538	0.19087	0.21119	0.21904	0.2329	0.30806	0.23551	0.25874
47.0476	0.29501	0.27593	0.17483	0.2073	0.27726	0.40758	0.31522	0.34615
47.0679	0.2885	0.28423	0.19301	0.18123	0.25693	0.34123	0.1558	0.27972
47.0882	0.24512	0.19917	0.18741	0.23859	0.22181	0.41706	0.25	0.23077
47.1085	0.27766	0.21162	0.15524	0.26467	0.2366	0.33649	0.23551	0.25175
47.1288	0.26464	0.27801	0.14126	0.19035	0.22551	0.36019	0.25362	0.24825
47.1491	0.24512	0.24274	0.17622	0.22816	0.27357	0.34597	0.27536	0.3007
47.1694	0.34273	0.17427	0.18322	0.20339	0.27911	0.36493	0.23188	0.29371
47.1897	0.2321	0.22199	0.18741	0.19426	0.28096	0.32227	0.2971	0.22727
47.21	0.24946	0.1888	0.17622	0.21904	0.29575	0.33649	0.28623	0.2972
47.2304	0.24512	0.23444	0.17762	0.16688	0.2976	0.37441	0.16304	0.25175
47.2507	0.21692	0.24896	0.17343	0.19035	0.26802	0.37441	0.28986	0.29371
47.271	0.26898	0.21577	0.14545	0.1734	0.27542	0.33649	0.35507	0.30769
47.2913	0.25163	0.24066	0.18182	0.19426	0.25878	0.3128	0.26087	0.24126
47.3116	0.24946	0.17012	0.17622	0.21643	0.28651	0.37915	0.31159	0.24476
47.3319	0.25163	0.20332	0.15385	0.20339	0.31423	0.37441	0.23913	0.26224
47.3522	0.22993	0.21162	0.14126	0.2073	0.23475	0.29858	0.30435	0.27273
47.3725	0.18872	0.1805	0.18042	0.22034	0.25878	0.2654	0.23913	0.2972
47.3928	0.27983	0.26349	0.17483	0.20991	0.25878	0.29858	0.23913	0.32867
47.4131	0.3102	0.21369	0.17343	0.20078	0.35675	0.34123	0.30797	0.27972
47.4334	0.22993	0.19087	0.2	0.17731	0.24399	0.34123	0.34783	0.36364
47.4537	0.23861	0.19917	0.15105	0.19426	0.25508	0.38863	0.24275	0.26573
47.474	0.28633	0.22614	0.13147	0.18123	0.24769	0.3128	0.28261	0.33916
47.4943	0.21041	0.20332	0.15804	0.22555	0.32348	0.36967	0.30797	0.23427
47.5147	0.23644	0.22199	0.17343	0.206	0.26063	0.27014	0.2971	0.29021
47.535	0.24946	0.17635	0.16783	0.1708	0.26433	0.33649	0.23188	0.36713
47.5553	0.16269	0.23651	0.18462	0.19817	0.22366	0.2891	0.35507	0.28671
47.5756	0.19523	0.18465	0.13287	0.1708	0.20518	0.2891	0.27899	0.2972
47.5959	0.25163	0.20747	0.15664	0.20078	0.2366	0.24645	0.25725	0.20979
47.6162	0.20174	0.19917	0.17762	0.15515	0.30314	0.29384	0.37681	0.20629
47.6365	0.20824	0.19502	0.16364	0.16037	0.24954	0.2891	0.24275	0.27622
47.6568	0.18872	0.14315	0.14965	0.19296	0.24769	0.35545	0.28261	0.22378
47.6771	0.24729	0.1639	0.17343	0.19296	0.25878	0.17536	0.37319	0.31119
47.6974	0.1974	0.18672	0.14126	0.17731	0.23845	0.25592	0.30797	0.23776
47.7177	0.25597	0.21784	0.18462	0.21773	0.28835	0.32701	0.26449	0.21329
47.7381	0.21909	0.15975	0.17343	0.17862	0.19593	0.27014	0.19565	0.2972
47.7584	0.2039	0.17427	0.17343	0.20209	0.19593	0.33175	0.27536	0.2972
47.7787	0.2256	0.21369	0.16503	0.17992	0.29205	0.2891	0.23551	0.26573
47.799	0.25597	0.18465	0.14545	0.16819	0.25878	0.3981	0.27536	0.24825
47.8193	0.17354	0.20954	0.14685	0.19817	0.25878	0.33175	0.28261	0.27273
47.8396	0.22343	0.16598	0.2042	0.16297	0.23475	0.2891	0.24275	0.18881
47.8599	0.22343	0.18257	0.13706	0.15776	0.26248	0.31754	0.27899	0.24126
47.8802	0.27766	0.17635	0.16783	0.21121	0.31978	0.26066	0.32246	0.24126
47.9005	0.2538	0.1639	0.15105	0.17731	0.26433	0.30332	0.30072	0.1993
47.9208	0.18655	0.20539	0.17063	0.15124	0.25878	0.22749	0.37681	0.28322
47.9411	0.27549	0.19502	0.15944	0.17471	0.28651	0.27962	0.31522	0.24476
47.9614	0.29935	0.19087	0.17622	0.14993	0.2939	0.37441	0.27174	0.30769
47.9817	0.22993	0.19087	0.15804	0.17731	0.25878	0.2654	0.29348	0.1993
48.002	0.24729	0.17842	0.15245	0.17862	0.26063	0.30806	0.31522	0.23776
48.0224	0.17787	0.21369	0.18741	0.18774	0.24584	0.35071	0.26449	0.23427
48.0427	0.24946	0.19502	0.14406	0.206	0.21811	0.32227	0.27536	0.2972
48.063	0.24512	0.11826	0.16923	0.16819	0.28096	0.24645	0.2971	0.20629
48.0833	0.24946	0.24481	0.17483	0.18253	0.2939	0.30332	0.25362	0.20979
48.1036	0.2538	0.22407	0.20699	0.18774	0.31238	0.29384	0.26087	0.32867
48.1239	0.22126	0.15353	0.13147	0.16688	0.24214	0.31754	0.30797	0.22028
48.1442	0.25813	0.18257	0.14266	0.2412	0.23105	0.34123	0.27899	0.25874
48.1645	0.21692	0.19295	0.14266	0.20078	0.30129	0.32701	0.30797	0.22378
48.1848	0.23644	0.14315	0.17063	0.14993	0.27542	0.25592	0.38043	0.29021
48.2051	0.25813	0.17012	0.19021	0.17731	0.2403	0.30806	0.28261	0.20629
48.2254	0.25597	0.1805	0.15804	0.17862	0.29205	0.37441	0.27899	0.29021
48.2457	0.26681	0.20124	0.15524	0.15645	0.2902	0.27014	0.32246	0.20979
48.266	0.25163	0.1722	0.18042	0.19687	0.26617	0.34123	0.32609	0.22378
48.2864	0.2039	0.17427	0.16923	0.20209	0.25323	0.3128	0.32971	0.27972
48.3067	0.24512	0.17635	0.14825	0.19426	0.23475	0.34597	0.25725	0.22727
48.327	0.24512	0.1805	0.16643	0.18123	0.27911	0.3128	0.23551	0.3007
48.3473	0.17787	0.25934	0.17483	0.20078	0.25878	0.27962	0.26087	0.23776
48.3676	0.20824	0.20539	0.15105	0.18644	0.27542	0.27488	0.3442	0.25175
48.3879	0.19306	0.18672	0.16923	0.19817	0.28281	0.27014	0.35507	0.22378
48.4082	0.19957	0.26141	0.18182	0.19035	0.25878	0.25592	0.25	0.27273
48.4285	0.23644	0.20332	0.18462	0.1734	0.28096	0.36019	0.24638	0.25524
48.4488	0.2039	0.18672	0.15664	0.18253	0.28835	0.33649	0.35507	0.32867
48.4691	0.16269	0.15145	0.17762	0.21121	0.33457	0.29384	0.4529	0.35664
48.4894	0.24512	0.21784	0.18462	0.19166	0.23105	0.31754	0.29348	0.32517
48.5097	0.26247	0.18257	0.14545	0.19296	0.28651	0.2654	0.22464	0.34266
48.5301	0.25813	0.1722	0.12727	0.16167	0.30869	0.40758	0.28986	0.31119
48.5504	0.21475	0.15145	0.18881	0.21252	0.31793	0.36019	0.34058	0.34965
48.5707	0.21258	0.13485	0.15944	0.206	0.2403	0.30806	0.31884	0.35315
48.591	0.22126	0.24896	0.15804	0.18774	0.21996	0.2891	0.31159	0.40909
48.6113	0.27549	0.1888	0.15524	0.206	0.27357	0.33175	0.28261	0.31818
48.6316	0.21041	0.17427	0.16503	0.19948	0.22366	0.31754	0.39493	0.33916
48.6519	0.2603	0.23237	0.13147	0.17992	0.27542	0.35071	0.27899	0.27972
48.6722	0.2321	0.21992	0.15245	0.16949	0.26802	0.32701	0.27536	0.31469
48.6925	0.26898	0.20954	0.15664	0.17601	0.29205	0.34597	0.33696	0.32517
48.7128	0.21258	0.21162	0.14406	0.20078	0.22551	0.23223	0.4058	0.30769
48.7331	0.26681	0.19917	0.18042	0.19296	0.31054	0.2891	0.48188	0.30769
48.7534	0.23861	0.28008	0.19441	0.16949	0.26987	0.30806	0.27174	0.34965
48.7737	0.2256	0.14938	0.15385	0.18514	0.30869	0.23697	0.4058	0.35664
48.794	0.22343	0.20539	0.16224	0.17731	0.30869	0.29858	0.27536	0.31818
48.8144	0.2603	0.19295	0.14685	0.18774	0.29575	0.35071	0.37681	0.35664
48.8347	0.23644	0.1722	0.16084	0.20991	0.19409	0.33649	0.34058	0.40909
48.855	0.27332	0.22822	0.17762	0.17731	0.26433	0.30332	0.30435	0.33916
48.8753	0.32755	0.23859	0.17622	0.19035	0.29575	0.35545	0.28986	0.39161
48.8956	0.23644	0.19917	0.15944	0.1721	0.36784	0.32227	0.40217	0.37063
48.9159	0.23427	0.20539	0.17762	0.19948	0.30314	0.22749	0.33333	0.31119
48.9362	0.27766	0.21162	0.17762	0.20078	0.25878	0.37441	0.28261	0.37762
48.9565	0.23861	0.21577	0.2042	0.22816	0.26802	0.27014	0.32246	0.31818
48.9768	0.30152	0.18257	0.15385	0.19035	0.27911	0.33175	0.2971	0.27972
48.9971	0.23644	0.22822	0.17902	0.16949	0.27357	0.40284	0.3442	0.38112
49.0174	0.27115	0.17427	0.17063	0.19687	0.31423	0.34123	0.41304	0.35315
49.0378	0.21909	0.1805	0.16783	0.18383	0.2976	0.36967	0.25362	0.49301
49.0581	0.19523	0.23859	0.21399	0.18253	0.27542	0.3128	0.33696	0.47203
49.0784	0.21041	0.24896	0.16923	0.19296	0.2976	0.31754	0.34783	0.41259
49.0987	0.27115	0.23237	0.15664	0.1721	0.26987	0.35545	0.3442	0.40559
49.119	0.23427	0.20124	0.17483	0.23077	0.27726	0.28436	0.36957	0.38811
49.1393	0.24946	0.20124	0.18462	0.21773	0.26802	0.33175	0.35507	0.32867
49.1596	0.27983	0.19502	0.19301	0.22034	0.28835	0.37441	0.38043	0.44755
49.1799	0.30586	0.20954	0.1986	0.22164	0.35675	0.23697	0.42391	0.40559
49.2002	0.21692	0.27386	0.17622	0.21643	0.2939	0.40284	0.34058	0.44056
49.2205	0.27766	0.14938	0.18042	0.22164	0.24769	0.27962	0.31159	0.5035
49.2408	0.27115	0.25934	0.16224	0.18253	0.31608	0.37441	0.43841	0.3951
49.2611	0.27332	0.19087	0.17902	0.20991	0.2902	0.2891	0.44928	0.50699
49.2814	0.26247	0.15768	0.16643	0.16558	0.30129	0.24645	0.34783	0.3951
49.3017	0.23427	0.22199	0.1986	0.19817	0.26987	0.2654	0.4058	0.44755
49.3221	0.16269	0.18257	0.19301	0.16297	0.28466	0.33649	0.33333	0.43007
49.3424	0.22777	0.21784	0.16084	0.18383	0.31238	0.36967	0.43116	0.3986
49.3627	0.2039	0.18257	0.16923	0.19166	0.30684	0.36019	0.35145	0.36713
49.383	0.24729	0.23444	0.17622	0.206	0.27726	0.36019	0.43116	0.48601
49.4033	0.29935	0.19295	0.24336	0.21512	0.30684	0.42654	0.47826	0.5
49.4236	0.26464	0.17012	0.15105	0.20339	0.31423	0.33175	0.49275	0.35315
49.4439	0.27766	0.23859	0.15385	0.21512	0.30314	0.3128	0.3442	0.50699
49.4642	0.29718	0.20954	0.17063	0.18644	0.29205	0.30806	0.44565	0.54196
49.4845	0.2603	0.17635	0.18182	0.2073	0.32348	0.38863	0.47464	0.3951
49.5048	0.29935	0.1722	0.11748	0.18514	0.26987	0.25592	0.32609	0.44755
49.5251	0.23644	0.13693	0.19301	0.17601	0.32348	0.40284	0.36594	0.41259
49.5455	0.20824	0.24481	0.14685	0.21643	0.25139	0.29384	0.43478	0.51049
49.5658	0.27115	0.20332	0.18042	0.19166	0.28466	0.33649	0.4058	0.42308
49.5861	0.22993	0.20954	0.18462	0.18774	0.30129	0.30332	0.38768	0.4965
49.6064	0.29284	0.25726	0.21818	0.19948	0.23105	0.31754	0.40217	0.43007
49.6267	0.27115	0.17842	0.22098	0.19557	0.28281	0.36967	0.38768	0.5035
49.647	0.22777	0.26556	0.15524	0.18514	0.31423	0.30332	0.30435	0.45455
49.6673	0.21692	0.18672	0.17762	0.21643	0.28096	0.27962	0.4058	0.46853
49.6876	0.27115	0.14108	0.17902	0.16558	0.2939	0.29384	0.32609	0.33916
49.7079	0.22993	0.20954	0.16084	0.20339	0.28835	0.30332	0.3442	0.41259
49.7282	0.27983	0.19087	0.21958	0.18253	0.31793	0.30332	0.3587	0.38462
49.7485	0.30803	0.24481	0.18322	0.20209	0.29205	0.43128	0.41304	0.46853
49.7688	0.24946	0.13278	0.20699	0.21773	0.32902	0.33649	0.44203	0.44406
49.7891	0.25163	0.23029	0.20559	0.20469	0.32348	0.34597	0.3913	0.36713
49.8094	0.26681	0.17635	0.18881	0.21904	0.32532	0.35071	0.28623	0.4965
49.8298	0.19089	0.19295	0.18322	0.22425	0.28651	0.3981	0.34058	0.41958
49.8501	0.24078	0.20954	0.13706	0.18774	0.25508	0.43128	0.37319	0.41608
49.8704	0.24295	0.1556	0.15664	0.18905	0.31608	0.41232	0.36594	0.42657
49.8907	0.2885	0.20954	0.22937	0.1734	0.26617	0.37441	0.35507	0.37762
49.911	0.27332	0.19295	0.16503	0.19687	0.33087	0.32701	0.31522	0.41259
49.9313	0.27549	0.17012	0.17203	0.18383	0.30314	0.36967	0.34058	0.3951
49.9516	0.24512	0.23444	0.13986	0.20469	0.30129	0.36019	0.37681	0.46503
49.9719	0.27766	0.19917	0.15524	0.2073	0.29945	0.34597	0.2029	0.45105
49.9922	0.25597	0.19295	0.14685	0.21252	0.31608	0.3128	0.27174	0.43357
50.0125	0.22126	0.21369	0.18741	0.19426	0.30869	0.30332	0.35145	0.36014
50.0328	0.24078	0.19295	0.16364	0.19948	0.27726	0.30806	0.37681	0.37063
50.0531	0.26464	0.17427	0.17902	0.22425	0.22921	0.35545	0.27536	0.38811
50.0735	0.25597	0.18257	0.15804	0.17862	0.28835	0.25118	0.21014	0.31469
50.0938	0.24729	0.21577	0.1958	0.15776	0.28651	0.37441	0.36957	0.53147
50.1141	0.2256	0.21162	0.1958	0.18514	0.30314	0.40758	0.30435	0.43007
50.1344	0.25813	0.21992	0.15944	0.17731	0.31423	0.25592	0.2971	0.41608
50.1547	0.32972	0.18257	0.17762	0.18644	0.26802	0.37915	0.40942	0.25874
50.175	0.26898	0.24896	0.14965	0.20469	0.26617	0.27014	0.27174	0.37413
50.1953	0.2538	0.22614	0.18741	0.1708	0.2939	0.4218	0.30435	0.32867
50.2156	0.2885	0.14108	0.13706	0.20991	0.29945	0.3128	0.37681	0.32517
50.2359	0.29718	0.24066	0.16783	0.19296	0.27542	0.35071	0.35145	0.42308
50.2562	0.30586	0.19087	0.16503	0.20339	0.25508	0.40758	0.32246	0.22727
50.2765	0.282	0.18465	0.15105	0.21643	0.25508	0.31754	0.3442	0.2972
50.2968	0.2538	0.21992	0.17343	0.2086	0.30869	0.3128	0.25362	0.28671
50.3171	0.27549	0.15145	0.18182	0.17731	0.29205	0.20379	0.2971	0.31469
50.3374	0.22777	0.20332	0.17762	0.16167	0.23845	0.35545	0.28986	0.33916
50.3578	0.26681	0.20747	0.15105	0.19426	0.29205	0.33649	0.29348	0.33217
50.3781	0.22343	0.16805	0.19301	0.19426	0.2939	0.35071	0.19203	0.34266
50.3984	0.28416	0.23237	0.14406	0.16949	0.2366	0.3128	0.27536	0.3007
50.4187	0.21909	0.1639	0.15524	0.17862	0.27357	0.30332	0.33696	0.32168
50.439	0.26898	0.21992	0.16084	0.19166	0.28281	0.31754	0.25725	0.25175
50.4593	0.23427	0.21162	0.15524	0.15906	0.26987	0.32227	0.28623	0.25175
50.4796	0.18004	0.25934	0.14685	0.1708	0.2403	0.2891	0.27174	0.25175
50.4999	0.21258	0.24274	0.17343	0.14602	0.27542	0.30332	0.28623	0.36364
50.5202	0.24729	0.21162	0.15524	0.17601	0.28466	0.31754	0.25725	0.33916
50.5405	0.24295	0.17842	0.18881	0.18514	0.25878	0.35545	0.3587	0.35664
50.5608	0.15835	0.22822	0.13986	0.2073	0.28835	0.25592	0.25362	0.3007
50.5812	0.19523	0.18465	0.2	0.21252	0.2403	0.2654	0.32609	0.20979
50.6014	0.18438	0.19087	0.16643	0.1734	0.20702	0.29384	0.30435	0.3007
50.6218	0.24078	0.16598	0.14965	0.17731	0.28651	0.36493	0.34058	0.30769
50.6421	0.24729	0.19917	0.14266	0.23598	0.24399	0.29858	0.32971	0.27622
50.6624	0.17137	0.23237	0.15105	0.18644	0.2329	0.33175	0.38043	0.29021
50.6827	0.20174	0.1888	0.15385	0.17992	0.25878	0.2891	0.22101	0.31119
50.703	0.2039	0.23237	0.17902	0.15776	0.25139	0.27488	0.27536	0.29021
50.7233	0.21041	0.19917	0.14685	0.16167	0.25693	0.3128	0.19203	0.34266
50.7436	0.18004	0.1888	0.15245	0.22164	0.24769	0.38389	0.35145	0.38112
50.7639	0.19957	0.14523	0.15105	0.1708	0.24954	0.4455	0.29348	0.27622
50.7842	0.23861	0.139	0.16783	0.15515	0.2329	0.40284	0.38768	0.24825
50.8045	0.2039	0.16183	0.13287	0.19296	0.16266	0.30332	0.29348	0.29371
50.8248	0.23861	0.18257	0.14685	0.14602	0.25139	0.34123	0.37681	0.34965
50.8451	0.1974	0.1971	0.16643	0.17471	0.31238	0.30806	0.36232	0.36364
50.8655	0.25163	0.19087	0.14406	0.14733	0.16451	0.25118	0.34783	0.31818
50.8858	0.21041	0.16805	0.16923	0.16428	0.26987	0.36967	0.26087	0.33916
50.9061	0.14967	0.16183	0.13147	0.17862	0.22921	0.30806	0.30072	0.23776
50.9264	0.20174	0.21784	0.16084	0.14733	0.23845	0.32227	0.30072	0.32867
50.9467	0.17354	0.15353	0.15105	0.12516	0.24954	0.29858	0.31159	0.28322
50.967	0.20174	0.15768	0.15385	0.15254	0.21442	0.24171	0.28623	0.30769
50.9873	0.17354	0.23237	0.13147	0.16037	0.21627	0.32701	0.36594	0.3007
51.0076	0.24295	0.17012	0.14266	0.14733	0.22366	0.36019	0.30435	0.35664
51.0279	0.18872	0.13485	0.16923	0.14342	0.22921	0.27488	0.2971	0.37063
51.0482	0.1692	0.13071	0.12308	0.12777	0.22366	0.13744	0.28623	0.31119
51.0685	0.21475	0.14523	0.14126	0.15776	0.21996	0.29384	0.17391	0.25524
51.0888	0.21258	0.21369	0.13427	0.18774	0.23475	0.45024	0.26087	0.41259
51.1091	0.22777	0.1639	0.17343	0.15645	0.26987	0.32701	0.26087	0.40559
51.1295	0.25813	0.21992	0.14965	0.15385	0.2329	0.33175	0.33333	0.31818
51.1498	0.23861	0.1473	0.14825	0.11864	0.20518	0.27014	0.30435	0.34965
51.1701	0.2321	0.16183	0.17063	0.1369	0.19593	0.38389	0.35507	0.31469
51.1904	0.15618	0.1971	0.12587	0.17601	0.21811	0.3981	0.33333	0.4021
51.2107	0.20824	0.11203	0.13986	0.1369	0.21072	0.27014	0.28986	0.3007
51.231	0.24729	0.14108	0.16503	0.15254	0.25139	0.20853	0.3442	0.40909
51.2513	0.14967	0.20124	0.12867	0.14342	0.16821	0.27962	0.28623	0.33566
51.2716	0.18872	0.16598	0.15804	0.1382	0.18669	0.2891	0.30435	0.36364
51.2919	0.18872	0.1888	0.14266	0.11604	0.17745	0.2891	0.28623	0.33916
51.3122	0.20607	0.12241	0.13566	0.12907	0.21257	0.3128	0.25725	0.37762
51.3325	0.18438	0.1888	0.15664	0.15645	0.18669	0.20853	0.32246	0.42308
51.3528	0.20607	0.11826	0.15804	0.14993	0.1793	0.29384	0.31522	0.41608
51.3732	0.1757	0.11411	0.15385	0.14993	0.17745	0.34597	0.21014	0.41608
51.3935	0.15401	0.14523	0.12448	0.16428	0.20148	0.30806	0.37319	0.36014
51.4138	0.17137	0.1722	0.15664	0.14733	0.20518	0.32701	0.26812	0.36014
51.4341	0.1692	0.139	0.12448	0.1395	0.19593	0.27962	0.30072	0.3951
51.4544	0.19523	0.1639	0.13007	0.15645	0.19778	0.24645	0.3587	0.39161
51.4747	0.16486	0.21162	0.13986	0.15776	0.19224	0.2654	0.32609	0.44406
51.495	0.16703	0.1556	0.11608	0.14211	0.16821	0.22275	0.41304	0.46503
51.5153	0.13015	0.17635	0.11608	0.11734	0.19039	0.33175	0.2971	0.30769
51.5356	0.1692	0.17012	0.11888	0.10561	0.15896	0.21801	0.22826	0.43357
51.5559	0.16703	0.14523	0.12448	0.10952	0.19593	0.26066	0.32609	0.47203
51.5762	0.1692	0.15975	0.13566	0.11473	0.16451	0.34123	0.33696	0.43706
51.5965	0.19957	0.15768	0.13706	0.1382	0.22551	0.40758	0.31884	0.46154
51.6168	0.17354	0.1473	0.16224	0.10952	0.22921	0.15166	0.36232	0.45105
51.6371	0.17137	0.16805	0.11189	0.13038	0.21072	0.19431	0.32246	0.44406
51.6575	0.15401	0.15768	0.10769	0.10952	0.16636	0.22275	0.2971	0.33916
51.6778	0.12581	0.12656	0.13706	0.13168	0.19039	0.19905	0.35145	0.37063
51.6981	0.22343	0.14523	0.13566	0.1369	0.16451	0.25118	0.33696	0.37413
51.7184	0.18438	0.15145	0.13147	0.12647	0.16821	0.25118	0.36957	0.47203
51.7387	0.15835	0.14523	0.14266	0.12647	0.18115	0.2654	0.30797	0.41608
51.759	0.13449	0.15353	0.12168	0.12777	0.19039	0.27014	0.32609	0.46503
51.7793	0.18655	0.17635	0.12168	0.14081	0.1719	0.23697	0.32971	0.3951
51.7996	0.19523	0.12241	0.12448	0.12256	0.13678	0.28436	0.30072	0.40909
51.8199	0.12581	0.15353	0.12168	0.13299	0.14048	0.27488	0.31159	0.48601
51.8402	0.1757	0.12656	0.14266	0.14863	0.16266	0.27962	0.3587	0.53497
51.8605	0.17137	0.139	0.14685	0.12386	0.16821	0.26066	0.37681	0.3951
51.8809	0.17787	0.12863	0.15105	0.12386	0.14603	0.21327	0.33696	0.45455
51.9012	0.09111	0.11826	0.10909	0.10952	0.19039	0.18009	0.32609	0.3986
51.9215	0.14967	0.13278	0.11469	0.10039	0.1719	0.24645	0.28261	0.44755
51.9418	0.06725	0.11618	0.13566	0.1369	0.1719	0.18957	0.27536	0.41958
51.9621	0.13015	0.10788	0.12727	0.12125	0.16081	0.28436	0.27174	0.36713
51.9824	0.15835	0.15145	0.13287	0.1043	0.16266	0.2654	0.22464	0.38462
52.0027	0.10846	0.09959	0.11329	0.09387	0.14787	0.20379	0.35145	0.3986
52.023	0.18221	0.10581	0.12867	0.10691	0.14787	0.30332	0.28261	0.38112
52.0433	0.18655	0.13071	0.08112	0.10691	0.11091	0.22749	0.26449	0.37063
52.0636	0.19089	0.18257	0.0979	0.12516	0.16821	0.27962	0.27899	0.31818
52.0839	0.15184	0.13071	0.10629	0.11473	0.15157	0.22275	0.14493	0.45105
52.1042	0.14317	0.12656	0.10909	0.12647	0.16081	0.20379	0.23913	0.38112
52.1245	0.14967	0.15145	0.11608	0.09909	0.17006	0.22275	0.23551	0.41958
52.1448	0.11063	0.12033	0.0965	0.12907	0.18115	0.21801	0.29348	0.34266
52.1652	0.16269	0.16183	0.13007	0.14211	0.15342	0.2654	0.30435	0.2972
52.1855	0.11714	0.06432	0.12308	0.12516	0.18299	0.21327	0.26812	0.42308
52.2058	0.12581	0.14108	0.1007	0.11082	0.14603	0.27488	0.19928	0.3951
52.2261	0.13666	0.07261	0.07972	0.12907	0.13863	0.1327	0.27174	0.35315
52.2464	0.14534	0.13071	0.13706	0.10561	0.122	0.27014	0.1558	0.32168
52.2667	0.12364	0.12241	0.10909	0.12125	0.16821	0.25118	0.20652	0.41958
52.287	0.13232	0.12241	0.08392	0.10952	0.14787	0.25592	0.17391	0.38462
52.3073	0.11714	0.12863	0.12168	0.10952	0.1146	0.19905	0.19928	0.31818
52.3276	0.07809	0.10581	0.12308	0.09518	0.11091	0.19431	0.18478	0.41608
52.3479	0.17354	0.09959	0.10769	0.11995	0.14603	0.18957	0.20652	0.36014
52.3682	0.13666	0.12863	0.0951	0.09387	0.12754	0.2891	0.15217	0.34266
52.3886	0.10195	0.13071	0.09091	0.09909	0.12939	0.19905	0.19203	0.27273
52.4089	0.14967	0.1805	0.10909	0.10821	0.18299	0.18957	0.12319	0.27273
52.4292	0.11063	0.11618	0.08671	0.12125	0.16081	0.23697	0.17029	0.46503
52.4495	0.09978	0.13071	0.0979	0.12256	0.1183	0.27014	0.23913	0.26573
52.4698	0.12364	0.13071	0.08531	0.09387	0.12754	0.19905	0.25	0.33566
52.4901	0.14967	0.14108	0.0951	0.11734	0.16081	0.20853	0.19565	0.3007
52.5104	0.13015	0.12241	0.1021	0.08214	0.17375	0.20379	0.18116	0.3007
52.5307	0.12364	0.10788	0.10909	0.11864	0.14418	0.24171	0.15942	0.29021
52.551	0.17137	0.10166	0.08392	0.08605	0.17006	0.19905	0.16304	0.28671
52.5713	0.141	0.11411	0.1049	0.09778	0.11091	0.2654	0.23551	0.1993
52.5916	0.10412	0.11203	0.07972	0.09387	0.13309	0.29858	0.11957	0.37063
52.6119	0.1128	0.15353	0.07413	0.10169	0.14603	0.25118	0.21377	0.26573
52.6322	0.09978	0.10581	0.0993	0.11082	0.11645	0.21327	0.17391	0.25524
52.6525	0.12798	0.10788	0.07273	0.07432	0.16266	0.25118	0.21377	0.21329
52.6729	0.13015	0.10996	0.10909	0.11082	0.13678	0.26066	0.19928	0.22727
52.6932	0.08894	0.11826	0.06713	0.11734	0.16266	0.28436	0.23188	0.25874
52.7135	0.12581	0.13485	0.08811	0.09126	0.12569	0.3128	0.21739	0.22378
52.7338	0.13015	0.1805	0.11189	0.1043	0.15896	0.18957	0.11957	0.29021
52.7541	0.09978	0.13693	0.1007	0.09126	0.14603	0.20853	0.23188	0.27273
52.7744	0.13232	0.13693	0.10629	0.07953	0.15157	0.13744	0.13768	0.1958
52.7947	0.13449	0.08299	0.09231	0.12125	0.10536	0.22275	0.17391	0.23427
52.815	0.12798	0.10581	0.08531	0.08996	0.14418	0.24171	0.15942	0.19231
52.8353	0.10846	0.09544	0.09371	0.08735	0.12754	0.27014	0.14855	0.27273
52.8556	0.13232	0.11618	0.08951	0.09126	0.14233	0.19431	0.19565	0.26923
52.8759	0.11497	0.13693	0.0993	0.12516	0.15157	0.18957	0.11594	0.1958
52.8962	0.12148	0.11411	0.09371	0.09909	0.07763	0.21801	0.19565	0.22378
52.9166	0.08677	0.09751	0.07413	0.09126	0.12754	0.21327	0.18841	0.26224
52.9369	0.08894	0.12241	0.0951	0.07171	0.12754	0.33649	0.21377	0.13986
52.9572	0.16269	0.08506	0.06014	0.11734	0.14233	0.24171	0.16304	0.18182
52.9775	0.06941	0.11411	0.1035	0.08344	0.12569	0.29384	0.25	0.29021
52.9978	0.10629	0.15353	0.09371	0.14602	0.14418	0.21801	0.13406	0.22727
53.0181	0.10846	0.11203	0.11189	0.07953	0.11645	0.20853	0.1413	0.16434
53.0384	0.14967	0.10788	0.0993	0.09257	0.11275	0.23697	0.14855	0.21678
53.0587	0.09978	0.09959	0.1049	0.09518	0.1183	0.20853	0.1087	0.22727
53.079	0.11497	0.13485	0.04196	0.09648	0.11645	0.20379	0.17029	0.17832
53.0993	0.1128	0.07054	0.11189	0.0691	0.10721	0.18957	0.14493	0.24825
53.1196	0.11497	0.08506	0.07832	0.07171	0.10351	0.25118	0.1558	0.24476
53.1399	0.11714	0.10166	0.08392	0.07562	0.0647	0.18483	0.20652	0.1958
53.1602	0.08677	0.10788	0.07552	0.07823	0.10536	0.20853	0.10507	0.18881
53.1805	0.10412	0.09959	0.11888	0.09778	0.14787	0.17062	0.08696	0.16434
53.2009	0.10195	0.09544	0.10629	0.1043	0.1146	0.18957	0.06884	0.21329
53.2212	0.11063	0.08714	0.11329	0.09387	0.12015	0.20379	0.18116	0.18182
53.2415	0.08026	0.11411	0.08392	0.08083	0.11645	0.21327	0.13406	0.17832
53.2618	0.10195	0.07261	0.09091	0.08214	0.14787	0.23223	0.13406	0.16434
53.2821	0.09328	0.07884	0.12168	0.11213	0.14048	0.22275	0.12681	0.17832
53.3024	0.09328	0.11203	0.07552	0.09257	0.10721	0.18009	0.12319	0.18531
53.3227	0.09111	0.10581	0.08671	0.07171	0.09797	0.2891	0.18116	0.15734
53.343	0.06941	0.08921	0.1049	0.07953	0.08872	0.15166	0.23551	0.1993
53.3633	0.09761	0.09129	0.0993	0.09909	0.10906	0.27488	0.13406	0.1993
53.3836	0.10195	0.08506	0.1049	0.09387	0.09982	0.25118	0.17391	0.20979
53.4039	0.09328	0.09959	0.07133	0.08735	0.11091	0.18009	0.14493	0.17133
53.4243	0.12148	0.12241	0.1035	0.10169	0.09982	0.15166	0.12681	0.20979
53.4445	0.08894	0.10373	0.07972	0.08083	0.12384	0.24171	0.19565	0.26224
53.4649	0.09978	0.13693	0.08811	0.0691	0.07209	0.27488	0.15217	0.22028
53.4852	0.07375	0.11411	0.08112	0.06649	0.08133	0.24171	0.18116	0.19231
53.5055	0.11931	0.09336	0.09091	0.0691	0.10166	0.20379	0.18841	0.18182
53.5258	0.06941	0.07054	0.06993	0.06519	0.12939	0.18009	0.17754	0.19231
53.5461	0.12581	0.09336	0.0993	0.07953	0.08318	0.18009	0.16667	0.15385
53.5664	0.06508	0.10166	0.11608	0.07171	0.11275	0.23697	0.15942	0.23427
53.5867	0.09544	0.09751	0.08811	0.08083	0.10351	0.14692	0.20652	0.1993
53.607	0.1128	0.10373	0.07273	0.10169	0.06654	0.22275	0.08333	0.18531
53.6273	0.13449	0.09336	0.0993	0.07562	0.13494	0.23223	0.15942	0.15734
53.6476	0.11063	0.07054	0.09231	0.06649	0.12939	0.19905	0.08696	0.13636
53.6679	0.17787	0.10996	0.06294	0.07823	0.07948	0.20379	0.23551	0.23077
53.6882	0.11063	0.12448	0.06713	0.07692	0.06654	0.23697	0.17754	0.17133
53.7086	0.10412	0.09544	0.08252	0.05867	0.07948	0.17062	0.11232	0.20979
53.7289	0.10846	0.10373	0.08951	0.08083	0.07209	0.15166	0.21377	0.15385
53.7492	0.06725	0.08299	0.08392	0.06258	0.09427	0.21327	0.21739	0.21329
53.7695	0.07375	0.10788	0.08252	0.08475	0.11275	0.27014	0.17391	0.23776
53.7898	0.06941	0.10373	0.08811	0.08344	0.10351	0.21801	0.21014	0.23427
53.8101	0.05857	0.07884	0.0951	0.08605	0.14048	0.23223	0.12681	0.19231
53.8304	0.10629	0.12863	0.06853	0.07692	0.061	0.23223	0.14855	0.17133
53.8507	0.08894	0.09751	0.11049	0.08996	0.06654	0.16588	0.1413	0.18881
53.871	0.08243	0.11618	0.09091	0.08083	0.07394	0.22275	0.19928	0.22028
53.8913	0.09544	0.12448	0.08252	0.09257	0.1183	0.13744	0.16304	0.13986
53.9116	0.0846	0.09959	0.06993	0.06649	0.07209	0.19905	0.19203	0.21329
53.9319	0.09111	0.08091	0.08531	0.1043	0.07394	0.21327	0.09058	0.16783
53.9522	0.07158	0.07884	0.05175	0.07432	0.09427	0.19905	0.13406	0.17832
53.9726	0.14967	0.09959	0.08112	0.07432	0.10351	0.23223	0.13406	0.15734
53.9929	0.08894	0.12033	0.1035	0.08214	0.08318	0.1327	0.17391	0.18182
54.0132	0.09111	0.09751	0.08531	0.07171	0.08133	0.1564	0.14855	0.15035
54.0335	0.04338	0.09544	0.06853	0.09648	0.08872	0.18483	0.12319	0.25175
54.0538	0.12148	0.10996	0.07832	0.09909	0.0573	0.23697	0.13768	0.18881
54.0741	0.08677	0.09751	0.0965	0.07432	0.10906	0.21327	0.14855	0.16084
54.0944	0.09544	0.11826	0.10769	0.0678	0.08688	0.109	0.11594	0.24476
54.1147	0.12581	0.10996	0.09231	0.08214	0.07209	0.22275	0.20652	0.17483
54.135	0.09544	0.07676	0.07832	0.0704	0.11645	0.18483	0.09783	0.2028
54.1553	0.06725	0.08091	0.07552	0.05085	0.13494	0.18483	0.17029	0.16783
54.1756	0.02603	0.09751	0.07273	0.09518	0.1146	0.20379	0.19928	0.12937
54.1959	0.11714	0.09544	0.07133	0.08996	0.10351	0.16114	0.12681	0.16783
54.2163	0.06508	0.10581	0.07832	0.07432	0.08688	0.19431	0.08696	0.14685
54.2366	0.09328	0.09959	0.08671	0.07171	0.09057	0.16588	0.11232	0.17832
54.2569	0.12364	0.10581	0.08531	0.07171	0.10536	0.18957	0.1087	0.15734
54.2772	0.05423	0.06639	0.0965	0.05606	0.09242	0.29384	0.12681	0.1993
54.2975	0.06508	0.10581	0.07133	0.07301	0.07763	0.25118	0.12681	0.15035
54.3178	0.04772	0.06846	0.06713	0.06128	0.0573	0.18483	0.15217	0.2028
54.3381	0.11063	0.07676	0.10629	0.07823	0.06285	0.26066	0.06522	0.21678
54.3584	0.10846	0.09336	0.09371	0.0678	0.09797	0.23223	0.15217	0.16783
54.3787	0.10846	0.10373	0.09231	0.05346	0.10906	0.22275	0.13768	0.16084
54.399	0.07158	0.08506	0.11748	0.08996	0.07763	0.10427	0.1558	0.16434
54.4193	0.02386	0.06224	0.08671	0.09518	0.09057	0.17062	0.15217	0.18881
54.4396	0.10629	0.07054	0.08671	0.0678	0.09797	0.25592	0.18841	0.18881
54.4599	0.07592	0.12656	0.05594	0.07301	0.07579	0.24171	0.17029	0.1993
54.4802	0.08243	0.06639	0.06993	0.07692	0.07024	0.23223	0.12681	0.13287
54.5006	0.08677	0.07676	0.07832	0.06258	0.07948	0.19905	0.16304	0.21329
54.5209	0.06941	0.08299	0.08112	0.05606	0.09427	0.09005	0.19928	0.13287
54.5412	0.0846	0.09129	0.08252	0.09257	0.08318	0.21801	0.07971	0.17483
54.5615	0.08894	0.08921	0.08392	0.08083	0.07394	0.20379	0.11232	0.22028
54.5818	0.0564	0.10996	0.08951	0.05867	0.09427	0.22275	0.21377	0.11538
54.6021	0.0846	0.09959	0.07413	0.04954	0.11645	0.20379	0.14493	0.22028
54.6224	0.11931	0.08921	0.08671	0.05737	0.09982	0.19905	0.14855	0.22378
54.6427	0.09761	0.08714	0.07413	0.05476	0.07763	0.18483	0.14855	0.24126
54.663	0.06941	0.08091	0.05874	0.06128	0.10166	0.18009	0.16304	0.24825
54.6833	0.07375	0.12863	0.06573	0.05867	0.07579	0.19905	0.09058	0.16084
54.7036	0.09761	0.08506	0.08671	0.08083	0.08688	0.25118	0.15217	0.1993
54.724	0.12364	0.06639	0.09371	0.08083	0.10721	0.19905	0.12681	0.11538
54.7443	0.01518	0.07469	0.08951	0.09518	0.07024	0.22275	0.10507	0.10839
54.7646	0.10629	0.05809	0.07133	0.05737	0.10351	0.24171	0.15942	0.11888
54.7849	0.09761	0.08506	0.08112	0.07301	0.07024	0.17062	0.21377	0.16084
54.8052	0.08243	0.12448	0.07692	0.07171	0.08503	0.25592	0.16667	0.16084
54.8255	0.10629	0.04772	0.08531	0.08083	0.08133	0.16114	0.1087	0.23077
54.8458	0.03254	0.04772	0.08252	0.10039	0.1183	0.15166	0.1558	0.20629
54.8661	0.12798	0.08506	0.07413	0.07823	0.08503	0.19431	0.14493	0.16783
54.8864	0.04989	0.07884	0.05035	0.07823	0.11275	0.25118	0.12319	0.16084
54.9067	0.07592	0.07261	0.07133	0.07692	0.09057	0.27962	0.20652	0.13287
54.927	0.01735	0.12033	0.08392	0.05215	0.10351	0.11848	0.0942	0.06643
54.9473	0.08677	0.06846	0.07133	0.06519	0.05176	0.20379	0.10145	0.25524
54.9676	0.0846	0.08714	0.06713	0.06258	0.12754	0.18009	0.13768	0.15035
54.9879	0.08677	0.07261	0.0979	0.09257	0.13124	0.13744	0.09058	0.19231
55.0083	0.07375	0.08299	0.06713	0.08866	0.08503	0.22275	0.17391	0.12587
55.0286	0.05206	0.10373	0.11469	0.0678	0.05915	0.15166	0.0942	0.17483
55.0489	0.05423	0.09959	0.07552	0.06258	0.10721	0.1327	0.10507	0.19231
55.0692	0.10195	0.10166	0.08811	0.08344	0.1146	0.14692	0.10145	0.16084
55.0895	0.07375	0.09959	0.0951	0.05737	0.12015	0.20853	0.21377	0.16084
55.1098	0.08026	0.04564	0.05455	0.05867	0.08688	0.23223	0.16667	0.13287
55.1301	0.07158	0.07676	0.08252	0.08083	0.09242	0.19431	0.11232	0.16084
55.1504	0.09544	0.09751	0.06993	0.08214	0.12015	0.18009	0.19565	0.15734
55.1707	0.08677	0.06017	0.05594	0.05606	0.07209	0.17062	0.09783	0.17483
55.191	0.07158	0.13071	0.06993	0.06389	0.06839	0.1564	0.23913	0.12238
55.2113	0.08677	0.06846	0.08392	0.06389	0.07024	0.23697	0.17754	0.17133
55.2317	0.11497	0.05394	0.1035	0.07953	0.061	0.23223	0.1558	0.18182
55.252	0.1128	0.07469	0.06993	0.06519	0.12754	0.17062	0.13768	0.15734
55.2723	0.12148	0.08506	0.07413	0.06258	0.1183	0.16114	0.16304	0.16084
55.2926	0.04989	0.11618	0.06014	0.04302	0.06285	0.18009	0.18116	0.06993
55.3129	0.04989	0.07054	0.07413	0.06389	0.07209	0.11848	0.15217	0.17483
55.3332	0.08026	0.05394	0.07133	0.05215	0.0536	0.17062	0.19203	0.07343
55.3535	0.13015	0.08506	0.06993	0.07301	0.09797	0.1327	0.16667	0.17483
55.3738	0.09544	0.10581	0.07692	0.07562	0.08133	0.15166	0.1558	0.09091
55.3941	0.06508	0.06639	0.06014	0.05997	0.10351	0.20379	0.13043	0.16084
55.4144	0.0282	0.09129	0.06993	0.0678	0.07024	0.14692	0.18116	0.14336
55.4347	0.05423	0.05809	0.07273	0.04954	0.05915	0.13744	0.03623	0.08392
55.455	0.04555	0.10166	0.05175	0.06128	0.11275	0.20853	0.1558	0.08392
55.4753	0.07375	0.08506	0.07273	0.07823	0.07579	0.18009	0.21377	0.11189
55.4956	0.07809	0.08506	0.07972	0.05997	0.09057	0.14692	0.06884	0.04196
55.516	0.06725	0.08299	0.08112	0.06519	0.07948	0.14218	0.15217	0.09441
55.5363	0.07158	0.07469	0.0951	0.05737	0.08133	0.17062	0.05072	0.11189
55.5566	0.04338	0.08921	0.08252	0.06258	0.10721	0.1564	0.1087	0.18531
55.5769	0.04772	0.07676	0.04755	0.0678	0.09427	0.16588	0.16304	0.11888
55.5972	0.06508	0.08714	0.08252	0.06258	0.10536	0.11374	0.1087	0.10839
55.6175	0.05423	0.06017	0.07273	0.0704	0.08872	0.19905	0.1558	0.04545
55.6378	0.05857	0.05602	0.06014	0.05085	0.09242	0.19905	0.13768	0.14336
55.6581	0.05857	0.08921	0.05734	0.05085	0.08688	0.12796	0.11957	0.16783
55.6784	0.07809	0.08299	0.08531	0.02999	0.06285	0.24171	0.12681	0.11888
55.6987	0.06508	0.08091	0.07552	0.04824	0.07763	0.2654	0.0471	0.17832
55.719	0.03254	0.05809	0.05734	0.05085	0.10351	0.22275	0.07609	0.08741
55.7393	0.03471	0.11203	0.07273	0.05737	0.07024	0.17062	0.17391	0.09091
55.7597	0.06074	0.10788	0.07692	0.0691	0.09612	0.19905	0.18116	0.11189
55.78	0.05206	0.07676	0.08531	0.07432	0.10166	0.1564	0.10145	0.09441
55.8003	0.08894	0.08091	0.06014	0.06519	0.07763	0.12796	0.08696	0.11888
55.8206	0.06508	0.08921	0.09091	0.0704	0.10166	0.16588	0.14493	0.21678
55.8409	0.02169	0.08091	0.06434	0.05867	0.11091	0.14692	0.18116	0.1049
55.8612	0.0564	0.11203	0.08671	0.05215	0.10906	0.18957	0.17754	0.17832
55.8815	0.12148	0.07054	0.08112	0.07562	0.06654	0.18483	0.07971	0.15385
55.9018	0.04989	0.05809	0.07273	0.06258	0.07209	0.18957	0.11594	0.16783
55.9221	0.07375	0.07676	0.08811	0.06128	0.09057	0.14218	0.14855	0.15385
55.9424	0.12364	0.07469	0.05455	0.05476	0.06839	0.15166	0.15942	0.12937
55.9627	0.10629	0.09959	0.07133	0.03651	0.07948	0.12322	0.19928	0.19231
55.983	0.07158	0.08091	0.08112	0.05867	0.0647	0.18957	0.13406	0.18182
56.0033	0.06725	0.10166	0.06014	0.08996	0.08318	0.21327	0.11957	0.04545
56.0237	0.0846	0.05187	0.04476	0.08605	0.04436	0.20379	0.10507	0.16783
56.044	0.0564	0.06017	0.06154	0.05085	0.06285	0.14692	0.10145	0.2028
56.0643	0.08026	0.06224	0.06434	0.0691	0.07763	0.109	0.1413	0.13986
56.0846	0.04555	0.07054	0.07413	0.09648	0.0573	0.21327	0.16304	0.2028
56.1049	0.07158	0.10581	0.07273	0.04954	0.06285	0.09953	0.16304	0.15035
56.1252	0.07592	0.06017	0.05594	0.05737	0.06285	0.17536	0.08333	0.22727
56.1455	0.06941	0.04564	0.07692	0.07562	0.06839	0.109	0.17029	0.0979
56.1658	0.08243	0.07054	0.05315	0.04042	0.07763	0.17062	0.17754	0.18531
56.1861	0.09111	0.12448	0.07972	0.0678	0.10166	0.12796	0.17391	0.14685
56.2064	0.08243	0.08299	0.06853	0.05346	0.07948	0.22275	0.12319	0.13287
56.2267	0.07592	0.08506	0.05455	0.07692	0.05545	0.14692	0.08333	0.11189
56.247	0.07375	0.07469	0.06434	0.0704	0.06839	0.12796	0.18116	0.15385
56.2674	0.03254	0.07054	0.06713	0.05085	0.03142	0.11848	0.14855	0.25524
56.2876	0.0564	0.07884	0.06434	0.04694	0.04251	0.14692	0.18841	0.1958
56.308	0.04338	0.07469	0.06853	0.08083	0.08133	0.11848	0.16667	0.15385
56.3283	0.09111	0.10581	0.07552	0.06258	0.06839	0.1564	0.15942	0.22727
56.3486	0.06941	0.09959	0.06294	0.0704	0.07394	0.10427	0.17391	0.15734
56.3689	0.05857	0.07261	0.06294	0.05476	0.05176	0.18009	0.21377	0.24825
56.3892	0.09111	0.08921	0.07832	0.03651	0.07024	0.16588	0.17754	0.16084
56.4095	0.06074	0.07469	0.05315	0.06389	0.08133	0.17062	0.20652	0.17483
56.4298	0.00651	0.06639	0.09231	0.04172	0.05176	0.17062	0.18116	0.11888
56.4501	0.04121	0.06432	0.06993	0.0678	0.07209	0.19431	0.11957	0.15035
56.4704	0.05423	0.09751	0.04615	0.05997	0.05915	0.16114	0.18478	0.2028
56.4907	0.04121	0.08506	0.06993	0.06128	0.09797	0.1564	0.16667	0.18182
56.511	0.03471	0.09129	0.06573	0.05215	0.09427	0.09953	0.06884	0.12937
56.5314	0.06941	0.04564	0.08392	0.05215	0.0573	0.17536	0.16304	0.18531
56.5517	0.09761	0.05809	0.06434	0.06258	0.08133	0.11374	0.14493	0.1014
56.572	0.03905	0.07054	0.07273	0.06519	0.07948	0.14692	0.13406	0.18531
56.5923	0.06074	0.07261	0.08392	0.04302	0.08133	0.09005	0.17029	0.10839
56.6126	0.07375	0.07469	0.08252	0.0339	0.07209	0.15166	0.0942	0.15734
56.6329	0.07592	0.06639	0.07692	0.04172	0.0647	0.16114	0.17029	0.14336
56.6532	0.04555	0.08921	0.05874	0.06389	0.05176	0.16588	0.13768	0.11538
56.6735	0.03688	0.08921	0.05315	0.06258	0.07579	0.09953	0.1413	0.17133
56.6938	0.04772	0.07884	0.05315	0.04563	0.061	0.18483	0.13043	0.11538
56.7141	0.05857	0.06224	0.06713	0.05997	0.09242	0.13744	0.10507	0.13287
56.7344	0.07809	0.06224	0.06434	0.05737	0.06839	0.12322	0.1558	0.06993
56.7547	0.08677	0.08714	0.06014	0.06519	0.07579	0.21801	0.13768	0.25175
56.775	0.07375	0.07884	0.05594	0.04563	0.0647	0.13744	0.12319	0.17483
56.7953	0.03254	0.07054	0.06993	0.06128	0.08688	0.12322	0.12319	0.17133
56.8157	0.07158	0.12033	0.08252	0.04563	0.08688	0.1327	0.08333	0.14685
56.836	0.05857	0.07469	0.04895	0.04563	0.02588	0.13744	0.12319	0.17133
56.8563	0.0564	0.04564	0.04755	0.05085	0.11091	0.23697	0.07609	0.09441
56.8766	0.0846	0.02075	0.04755	0.04694	0.06654	0.19905	0.0942	0.15035
56.8969	0.09111	0.02697	0.05874	0.02738	0.04621	0.19431	0.13768	0.15035
56.9172	0.03688	0.06017	0.04336	0.06389	0.0647	0.11374	0.02174	0.13986
56.9375	0.04555	0.07469	0.06573	0.05737	0.05545	0.12796	0.17391	0.15385
56.9578	0.02603	0.07261	0.07413	0.05867	0.06839	0.22275	0.13043	0.14685
56.9781	0.0846	0.03527	0.05175	0.06389	0.03327	0.14692	0.1558	0.11189
56.9984	0.10412	0.08714	0.07273	0.04433	0.04251	0.11374	0.21739	0.16084
57.0187	0.11931	0.07884	0.08392	0.05085	0.06839	0.1327	0.13043	0.09441
57.039	0.06725	0.06017	0.07133	0.05215	0.10351	0.18009	0.1413	0.20979
57.0594	0.05857	0.12033	0.06713	0.06649	0.0647	0.109	0.18116	0.14685
57.0797	0.09111	0.08091	0.04476	0.02347	0.05545	0.10427	0.06884	0.16783
57.1	0.07592	0.05602	0.08252	0.04824	0.03512	0.10427	0.06884	0.17483
57.1203	0.06941	0.07054	0.06154	0.03129	0.06839	0.13744	0.05797	0.15035
57.1406	0.04772	0.07884	0.05734	0.05215	0.05915	0.07583	0.19203	0.11888
57.1609	0.07158	0.02697	0.05315	0.03129	0.09242	0.18009	0.0942	0.18881
57.1812	0.08677	0.03112	0.08112	0.04433	0.02403	0.1327	0.06159	0.17832
57.2015	0.0564	0.05809	0.03636	0.06258	0.08503	0.10427	0.09058	0.11538
57.2218	0.02169	0.04357	0.05734	0.05476	0.09242	0.16588	0.17029	0.12937
57.2421	0.04555	0.09129	0.03916	0.05215	0.08503	0.14692	0.07609	0.13636
57.2624	0.05206	0.07884	0.06014	0.02086	0.09057	0.14218	0.0471	0.15035
57.2827	0.07375	0.07469	0.03916	0.03129	0.0647	0.1564	0.15217	0.05245
57.303	0.10412	0.05602	0.05315	0.03651	0.03142	0.09005	0.13406	0.17133
57.3233	0.0564	0.06639	0.06713	0.06519	0.04621	0.06635	0.11594	0.15734
57.3437	0.07592	0.03527	0.07552	0.03259	0.07763	0.07583	0.06159	0.16783
57.364	0.08026	0.08921	0.05874	0.05606	0.0647	0.09005	0.15217	0.14685
57.3843	0.06941	0.08506	0.06993	0.04824	0.07763	0.18483	0.05797	0.12587
57.4046	0.01085	0.06846	0.06993	0.04302	0.07209	0.10427	0.17029	0.06993
57.4249	0.10195	0.07054	0.06853	0.05085	0.0536	0.16588	0.12681	0.17483
57.4452	0.05857	0.08714	0.03636	0.04433	0.0573	0.08057	0.10145	0.11888
57.4655	0.06725	0.03942	0.05315	0.03911	0.04067	0.18009	0.17029	0.1958
57.4858	0.08677	0.09959	0.05455	0.0339	0.05545	0.1327	0.17029	0.13986
57.5061	0.04555	0.07054	0.06154	0.05867	0.05545	0.09005	0.1087	0.20629
57.5264	0.05423	0.05394	0.03217	0.05867	0.07948	0.1327	0.14493	0.15734
57.5467	0.04989	0.05602	0.06853	0.05346	0.04621	0.1327	0.09058	0.1014
57.5671	0.03254	0.07261	0.05594	0.04694	0.07763	0.11848	0.09783	0.1049
57.5874	0.02386	0.05394	0.05315	0.03651	0.1146	0.21327	0.07609	0.11888
57.6077	0.07809	0.04772	0.06014	0.07562	0.0647	0.09953	0.13768	0.12238
57.628	0.06941	0.07469	0.04056	0.05476	0.04436	0.14218	0.07246	0.05944
57.6483	0.03471	0.10166	0.06434	0.05606	0.07394	0.109	0.05797	0.09441
57.6686	0.01952	0.04149	0.07832	0.06258	0.06285	0.12322	0.12319	0.13287
57.6889	0.07809	0.05602	0.08811	0.03259	0.04621	0.09479	0.06522	0.09441
57.7092	0.01735	0.06639	0.05455	0.05476	0.10721	0.18957	0.10507	0.11888
57.7295	0.03688	0.04149	0.06853	0.04824	0.04436	0.05687	0.09058	0.11888
57.7498	0.02386	0.06846	0.06573	0.04824	0.0573	0.18483	0.05072	0.11888
57.7701	0.02386	0.08921	0.05874	0.02999	0.07209	0.11374	0.13043	0.12937
57.7904	0.04989	0.05602	0.04476	0.06128	0.0573	0.09479	0.07971	0.06993
57.8107	0.01952	0.09129	0.08252	0.0352	0.06654	0.11848	0.08333	0.11888
57.831	0.06074	0.05602	0.06014	0.02738	0.03882	0.17536	0.02536	0.11189
57.8514	0.04338	0.07054	0.07273	0.05085	0.02033	0.17062	0.02899	0.12937
57.8717	0.06508	0.04564	0.06853	0.02347	0.0647	0.14692	0.18841	0.12937
57.892	0.04338	0.06846	0.05594	0.03781	0.04806	0.1564	0.10145	0.12238
57.9123	0.06725	0.05187	0.06294	0.03651	0.06839	0.15166	0.1087	0.18531
57.9326	0.03688	0.06639	0.06573	0.03781	0.04436	0.1564	0.15942	0.16084
57.9529	0.00868	0.04357	0.06853	0.03911	0.07024	0.12322	0.05435	0.09091
57.9732	0.02603	0.02905	0.05874	0.04433	0.07024	0.12796	0.0942	0.06993
57.9935	0.05857	0.07261	0.06154	0.05737	0.05545	0.19431	0.03261	0.0979
58.0138	0.07375	0.06017	0.05175	0.02738	0.07024	0.02844	0.03261	0.07343
58.0341	0.05206	0.09129	0.05455	0.04302	0.09057	0.14218	0.10507	0.22028
58.0544	0.01735	0.05187	0.04615	0.01956	0.06654	0.13744	0.06884	0.16084
58.0748	0.0846	0.03734	0.05035	0.06519	0.09982	0.12796	0.08333	0.0979
58.0951	0.03688	0.05187	0.04196	0.04954	0.02403	0.1564	0.09783	0.06643
58.1154	0.07809	0.08299	0.05175	0.04042	0.08318	0.08057	0.13768	0.18881
58.1357	0.04121	0.09336	0.03497	0.04694	0.061	0.13744	0.11594	0.12937
58.156	0.05206	0.06224	0.02937	0.03781	0.07394	0.12796	0.13043	0.07692
58.1763	0.05206	0.04149	0.02238	0.02868	0.10166	0.17062	0.07246	0.05944
58.1966	0.07375	0.07469	0.05175	0.04042	0.02957	0.12322	0.0471	0.11888
58.2169	0.04555	0.04772	0.04196	0.01565	0.04621	0.17062	0.05072	0.1049
58.2372	0.02603	0.04357	0.05594	0.02216	0.04621	0.15166	0.10145	0.11189
58.2575	0.02603	0.06846	0.04755	0.03911	0.02957	0.1327	0.05797	0.14685
58.2778	0.04989	0.07261	0.05874	0.03651	0.04991	0.11848	0.11957	0.02797
58.2981	0.06291	0.05602	0.04755	0.02608	0.04436	0.17536	0.07609	0.12587
58.3184	0.05206	0.05394	0.06294	0.03651	0.061	0.12796	0.08696	0.15734
58.3387	0.06941	0.06639	0.05594	0.04433	0.03882	0.12796	0.09058	0.09441
58.3591	0.01302	0.05809	0.05734	0.05215	0.06839	0.19431	0.05072	0.12937
58.3794	0.03037	0.03112	0.04755	0.03911	0.09427	0.11848	0.11957	0.08741
58.3997	0.07158	0.06017	0.04336	0.05737	0.06285	0.14692	0.06159	0.18182
58.42	0.03037	0.06432	0.05874	0.04172	0.02957	0.07583	0.0942	0.0979
58.4403	0.01735	0.01245	0.05594	0.04042	0.09242	0.07583	0.03623	0.08392
58.4606	0.0564	0.05394	0.05035	0.04563	0.07948	0.10427	0.10145	0.08741
58.4809	0.03471	0.0332	0.06573	0.0339	0.04436	0.07583	0.10145	0.17483
58.5012	0.05857	0.07261	0.07273	0.01043	0.061	0.13744	0.05435	0.15385
58.5215	0.07158	0.01867	0.05455	0.02738	0.09057	0.09479	0.07246	0.06643
58.5418	0	0.03734	0.04895	0.03911	0.07394	0.18957	0.06522	0.08392
58.5621	0.03254	0.07261	0.03636	0.05997	0.10351	0.08531	0.1087	0.10839
58.5824	0.04121	0.03734	0.05594	0.04563	0.04806	0.16114	0.06159	0.08392
58.6028	0.00217	0.07469	0.03776	0.04042	0.09982	0.11374	0.13406	0.08042
58.6231	0.08026	0.06639	0.03217	0.02868	0.04251	0.15166	0.06159	0.05245
58.6434	0.02603	0.04772	0.03357	0.03259	0.04621	0.09953	0.09058	0.10839
58.6637	0.03905	0.08091	0.03776	0.04302	0.04251	0.08057	0.05072	0.10839
58.684	0.02603	0.02282	0.06853	0.06649	0.04067	0.04265	0.0471	0.10839
58.7043	0.02603	0.04149	0.05594	0.0339	0.05545	0.16588	0.07246	0.12587
58.7246	0.05206	0.04564	0.07413	0.04433	0.04067	0.09005	0.0942	0.10839
58.7449	0.01952	0.04772	0.04476	0.02738	0.05915	0.22275	0.07971	0.11888
58.7652	0.04989	0.02905	0.07413	0.04954	0.03512	0.08057	0.1087	0.17832
58.7855	0.08894	0.06432	0.06154	0.0339	0.061	0.109	0.07246	0.12238
58.8058	0.07158	0.06017	0.07552	0.04433	0.06839	0.109	0.06884	0.11189
58.8261	0.03688	0.0249	0.05734	0.02608	0.02588	0.11848	0.06159	0.13287
58.8464	0.01952	0.03734	0.06713	0.0352	0.04436	0.16588	0.08696	0.18531
58.8668	0.04121	0.05187	0.02937	0.0352	0.04621	0.10427	0.08696	0.07692
58.8871	0.02169	0.04979	0.05315	0.04042	0.07948	0.1327	0.11232	0.11888
58.9074	0.07375	0.04979	0.04196	0.02868	0.08318	0.15166	0.02174	0.09441
58.9277	0.02603	0.02905	0.04056	0.03651	0.02588	0.18957	0.02536	0.11189
58.948	0.03905	0.06432	0.03217	0.04042	0.07024	0.12322	0.05797	0.05944
58.9683	0.04772	0.08506	0.08392	0.02738	0.09057	0.09479	0.05072	0.10839
58.9886	0.09544	0.06846	0.05874	0.02738	0.0647	0.109	0.13406	0.09091
59.0089	0.0282	0.03942	0.06434	0.04172	0.01109	0.11374	0.07609	0.06643
59.0292	0.0282	0.05809	0.05874	0.05085	0.03882	0.09005	0.06884	0.15734
59.0495	0.06074	0.05394	0.04895	0.03129	0.0536	0.07583	0.07971	0.13287
59.0698	0.07158	0.05187	0.05035	0.04172	0.07394	0.04739	0.09783	0.07343
59.0901	0.01952	0.06224	0.03636	0.03259	0.04251	0.07583	0.11957	0.09091
59.1105	0.06508	0.01452	0.03217	0.03651	0.05545	0.18957	0.07246	0.12238
59.1307	0.05857	0.07469	0.03916	0.06258	0.03327	0.16588	0.07609	0.14685
59.1511	0.03688	0.05809	0.07832	0.03259	0.04991	0.08531	0.13043	0.09091
59.1714	0.03471	0.03942	0.05175	0.03129	0.02957	0.08057	0.03261	0.08392
59.1917	0.02603	0.03734	0.05734	0.03781	0.04067	0.07109	0.06884	0.13287
59.212	0.0564	0.03734	0.04476	0.0339	0.03327	0.12796	0.02536	0.14336
59.2323	0.0564	0.0332	0.05175	0.03651	0.04621	0.08531	0.03623	0.13287
59.2526	0.04338	0.01452	0.04336	0.0339	0.02403	0.14692	0.15217	0.11189
59.2729	0.03688	0.05187	0.03916	0.03911	0.05176	0.17536	0.07609	0.15734
59.2932	0.03688	0.05187	0.04895	0.02477	0.07209	0.14218	0.1087	0.06643
59.3135	0.02169	0.07054	0.03217	0.02999	0.02773	0.18957	0.07246	0.11538
59.3338	0.01085	0.06846	0.03636	0.01825	0.04436	0.09479	0.13406	0.06993
59.3541	0.05857	0.05602	0.04895	0.04433	0.04991	0.12322	0.08333	0.05594
59.3745	0.04555	0.05602	0.02378	0.02868	0.0647	0.14692	0.10145	0.16084
59.3948	0.07158	0.01245	0.04336	0.04694	0.02773	0.11848	0.07246	0.04895
59.4151	0.03688	0.03734	0.05734	0.04172	0.03327	0.07583	0.05797	0.17133
59.4354	0.06508	0.0249	0.06014	0.02738	0.06839	0.10427	0.09783	0.17133
59.4557	0.03254	0.05394	0.01538	0.03911	0.05545	0.11374	0.08333	0.13287
59.476	0.03037	0.07261	0.04755	0.04563	0.02218	0.18009	0.12681	0.12587
59.4963	0.05423	0.02905	0.01119	0.04302	0.0536	0.1327	0.09058	0.10839
59.5166	0.05206	0.03942	0.03077	0.0352	0.03327	0.08057	0.06159	0.12587
59.5369	0.06725	0.03734	0.04615	0.02868	0.03882	0.18483	0.06159	0.15035
59.5572	0.06074	0.03942	0.05594	0.01043	0.03882	0.09479	0.08333	0.15734
59.5775	0.04555	0.0249	0.06853	0.0352	0.08688	0.16114	0.0942	0.13287
59.5978	0.02603	0.06224	0.05874	0.05476	0.03327	0.16588	0.09058	0.11189
59.6181	0.07592	0.0166	0.03776	0.03651	0.02588	0.17062	0.10507	0.15385
59.6384	0.03905	0.04979	0.05874	0.04563	0.02403	0.08057	0.09058	0.0979
59.6588	0.00434	0.04772	0.06294	0.03259	0.02957	0.07583	0.0942	0.15734
59.6791	0.01735	0.07054	0.06294	0.04433	0.0647	0.09953	0.17754	0.13986
59.6994	0.05423	0.05187	0.06713	0.04563	0.07209	0.08057	0.07971	0.0979
59.7197	0.02386	0.05187	0.04895	0.02608	0.03512	0.10427	0.01812	0.07692
59.74	0.03037	0.04149	0.06154	0.04954	0.0647	0.08531	0.05072	0.16783
59.7603	0.05423	0.0332	0.02517	0.04042	0.0647	0.14218	0.0471	0.15734
59.7806	0.07158	0.06432	0.03776	0.03781	0.02588	0.13744	0.16304	0.17483
59.8009	0.0282	0.03734	0.03217	0.0339	0.07948	0.09953	0.07246	0.08741
59.8212	0.01085	0.04772	0.06573	0.04433	0.06839	0.16588	0.09783	0.10839
59.8415	0.05206	0.05809	0.04476	0.02868	0.0573	0.13744	0.14855	0.11189
59.8618	0.03037	0.04564	0.02797	0.0339	0.0536	0.08057	0.11594	0.15385
59.8822	0.0564	0.06224	0.04056	0.04042	0.04436	0.05687	0.13406	0.14685
59.9025	0.08243	0.0332	0.04196	0.06128	0.04251	0.1564	0.06159	0.18531
59.9228	0.03688	0.03942	0.06573	0.03129	0.04436	0.09479	0.07246	0.20979
59.9431	0.07375	0.0249	0.05315	0.01173	0.02773	0.07109	0.0942	0.12937
59.9634	0.04121	0.04564	0.03776	0.03781	0.05915	0.08531	0.03986	0.08042
59.9837	0.01518	0.01245	0.04615	0.03259	0.0573	0.07583	0.11232	0.18531
60.004	0.11063	0.03527	0.05734	0.02868	0.04251	0.02844	0.0942	0.09091
60.0243	0.03471	0.04149	0.06434	0.04433	0.0573	0.1564	0.10507	0.17133
60.0446	0.03254	0.04149	0.02797	0.02086	0.06654	0.12796	0.11594	0.12587
60.0649	0.0282	0.05187	0.06154	0.04172	0.07579	0.11848	0.12681	0.13287
60.0852	0.00651	0.07469	0.06014	0.02086	0.04067	0.04739	0.0471	0.15035
60.1055	0.05857	0.06017	0.03636	0.02347	0.07579	0.08057	0.11594	0.11189
60.1258	0.04338	0.02697	0.03357	0.0352	0.04991	0.08531	0.10507	0.13287
60.1461	0.02169	0.02282	0.05455	0.02477	0.00924	0.09005	0.07971	0.14336
60.1665	0.07809	0.08091	0.04476	0.01304	0.03697	0.1564	0.01812	0.21678
60.1868	0.04989	0.04772	0.04336	0.04433	0.04251	0.11374	0.14493	0.15385
60.2071	0.08894	0.05187	0.04476	0.04563	0.04806	0.08531	0.06159	0.20979
60.2274	0.06291	0.06224	0.03776	0.04172	0.05915	0.08531	0.06884	0.21329
60.2477	0.03688	0.05187	0.05315	0.02477	0.09427	0.16588	0.07971	0.15035
60.268	0.04555	0.06224	0.03357	0.04172	0.06285	0.09479	0.08333	0.18531
60.2883	0.0282	0.05187	0.04196	0.03129	0.08872	0.01896	0.13406	0.22028
60.3086	0.04989	0.04357	0.06154	0.05215	0.02773	0.07583	0.05072	0.2028
60.3289	0.03688	0.07469	0.05874	0.02738	0.03882	0.11848	0.12681	0.19231
60.3492	0.03905	0.0249	0.03636	0.02738	0.07579	0.09953	0.11957	0.16783
60.3695	0.03037	0.06846	0.04056	0.0352	0.0573	0.12322	0.06522	0.1993
60.3898	0.02169	0.07054	0.04615	0.0339	0.08872	0.05213	0.13406	0.21329
60.4102	0.04338	0.03942	0.03217	0.02086	0.05545	0.08057	0.07971	0.17483
60.4305	0.04121	0.02075	0.07413	0.01565	0.07024	0.09479	0.08333	0.20629
60.4508	0.01735	0.07054	0.03776	0.05346	0.0536	0.11374	0.10145	0.23077
60.4711	0.05857	0.04564	0.04476	0.04172	0.10166	0.109	0.12681	0.17832
60.4914	0.04338	0.06432	0.04336	0.02086	0.06654	0.04265	0.11957	0.17483
60.5117	0.06941	0.06432	0.02797	0.04172	0.06654	0.15166	0.10145	0.13986
60.532	0.06941	0.04357	0.04895	0.03651	0.04806	0.04265	0.13043	0.18182
60.5523	0.06291	0.04149	0.03497	0.02477	0.04991	0.05213	0.07246	0.2028
60.5726	0.06508	0.05187	0.02797	0.02608	0.04991	0.12322	0.03261	0.16434
60.5929	0.05423	0.00622	0.04615	0.04042	0.06654	0.0237	0.09058	0.18531
[truncated: 956 more rows]
