# Supplementary material for: Atomically dispersed Pb ionic sites in PbCdSe quantum dot gels enhance room-temperature NO2 sensing
Source: Nat Commun. 2021 Aug 12;12:4895. doi: 10.1038/s41467-021-25192-4 (PMC8361172; doi:10.1038/s41467-021-25192-4)
Supplement: Supplementary file 5 — Source Data [file 41467_2021_25192_MOESM5_ESM.zip › Source Data/Figure 3b.xlsx]

## Sheet: Sheet1
150.48	0.12561	0.5934	1.09224	1.5881	2.07585	2.56508	3.06547		420.68	0.10308	0.59727	1.09679	1.60184	2.10448	2.59849	3.10146
150.38	0.12552	0.59591	1.09057	1.58776	2.07172	2.55489	3.0642		420.58	0.10365	0.59667	1.09698	1.6016	2.10409	2.60031	3.10185
150.28	0.12474	0.59389	1.0927	1.58657	2.07021	2.55758	3.06336		420.48	0.10338	0.59714	1.09584	1.60046	2.10303	2.59863	3.10114
150.18	0.12499	0.58503	1.08959	1.58646	2.07014	2.55482	3.05903		420.38	0.10183	0.59714	1.09538	1.59956	2.1024	2.59915	3.10117
150.08	0.12519	0.58596	1.0879	1.58469	2.06705	2.55739	3.06272		420.28	0.10305	0.59637	1.09546	1.59916	2.10313	2.59825	3.10123
149.98	0.12525	0.59053	1.08708	1.58471	2.06526	2.54696	3.05535		420.18	0.10258	0.59605	1.09574	1.59877	2.10293	2.59535	3.1012
149.88	0.12475	0.58897	1.0872	1.58156	2.06433	2.55462	3.05721		420.08	0.10308	0.59517	1.09504	1.59871	2.10154	2.59593	3.10083
149.78	0.12413	0.58322	1.08037	1.58142	2.06316	2.54804	3.0551		419.98	0.10177	0.59369	1.09377	1.59749	2.10083	2.59382	3.09833
149.68	0.12311	0.58731	1.08066	1.57853	2.06098	2.55025	3.05487		419.88	0.10111	0.59385	1.0944	1.59748	2.09903	2.59582	3.09912
149.58	0.12297	0.58145	1.08135	1.5762	2.05673	2.54667	3.05016		419.78	0.09995	0.59352	1.09317	1.59621	2.09982	2.59548	3.09787
149.48	0.12256	0.57536	1.08043	1.57701	2.05749	2.54327	3.05297		419.68	0.09996	0.59287	1.09238	1.59305	2.09893	2.59184	3.09794
149.38	0.12125	0.58065	1.07686	1.57626	2.05312	2.54344	3.0459		419.58	0.09822	0.59266	1.09196	1.59335	2.0988	2.59329	3.09681
149.28	0.12068	0.5772	1.07672	1.57373	2.05207	2.53822	3.04502		419.48	0.09753	0.59061	1.09022	1.59342	2.09694	2.59028	3.09675
149.18	0.11935	0.5802	1.07577	1.57065	2.05064	2.53242	3.04508		419.38	0.09713	0.59012	1.08916	1.59262	2.09471	2.59081	3.09472
149.08	0.11855	0.58051	1.07348	1.57027	2.04933	2.53154	3.03975		419.28	0.09641	0.59034	1.08922	1.59088	2.0958	2.58858	3.09454
148.98	0.11815	0.57418	1.07279	1.57071	2.04697	2.53725	3.04043		419.18	0.09544	0.5889	1.08862	1.58974	2.09453	2.58868	3.09373
148.88	0.11691	0.57543	1.07283	1.56722	2.0446	2.53016	3.03965		419.08	0.09392	0.58836	1.08701	1.58707	2.0933	2.58738	3.09335
148.78	0.11607	0.57457	1.06969	1.56762	2.04433	2.53707	3.03793		418.98	0.0947	0.58774	1.0863	1.5873	2.09187	2.5835	3.09291
148.68	0.11555	0.57382	1.06919	1.56232	2.04273	2.52953	3.04299		418.88	0.09464	0.58741	1.08605	1.58815	2.09276	2.58457	3.09285
148.58	0.11538	0.56879	1.06747	1.56558	2.03965	2.52117	3.03885		418.78	0.09261	0.58664	1.0853	1.58635	2.09092	2.58503	3.09166
148.48	0.11441	0.57596	1.06755	1.56324	2.04207	2.52908	3.03515		418.68	0.09256	0.58542	1.08488	1.58538	2.08988	2.58681	3.09122
148.38	0.11348	0.56858	1.06424	1.56356	2.03931	2.52261	3.03379		418.58	0.09302	0.58609	1.08452	1.5862	2.08959	2.58383	3.09057
148.28	0.11335	0.57243	1.06796	1.56382	2.03876	2.52191	3.03286		418.48	0.09187	0.58561	1.0836	1.58465	2.08847	2.58377	3.09116
148.18	0.11234	0.56746	1.06405	1.55858	2.03539	2.51938	3.03318		418.38	0.09233	0.5853	1.08345	1.58399	2.08855	2.58116	3.09011
148.08	0.11161	0.5631	1.06237	1.56136	2.034	2.5143	3.03099		418.28	0.0917	0.58509	1.08328	1.58587	2.08849	2.5795	3.09031
147.98	0.11153	0.56989	1.06305	1.55417	2.03462	2.516	3.03172		418.18	0.09179	0.58418	1.08332	1.58385	2.08798	2.58113	3.09051
147.88	0.11159	0.56428	1.0613	1.55433	2.03332	2.5173	3.02824		418.08	0.09178	0.58366	1.08249	1.58313	2.08888	2.58164	3.08973
147.78	0.11154	0.56733	1.06262	1.5568	2.03504	2.52175	3.02864		417.98	0.09231	0.58388	1.08273	1.58281	2.08757	2.57946	3.08932
147.68	0.11084	0.56795	1.06151	1.55657	2.03268	2.52122	3.03213		417.88	0.09191	0.58387	1.08328	1.58315	2.08803	2.57972	3.08997
147.58	0.1107	0.57089	1.06094	1.55453	2.03427	2.51697	3.03168		417.78	0.0924	0.58551	1.08277	1.58334	2.0862	2.57922	3.08995
147.48	0.11052	0.56213	1.06051	1.55378	2.03194	2.51055	3.02774		417.68	0.09181	0.58523	1.08344	1.5822	2.08746	2.58075	3.09084
147.38	0.10962	0.5642	1.06104	1.55475	2.03056	2.51053	3.02818		417.58	0.09207	0.58479	1.08236	1.58372	2.08693	2.57609	3.08995
147.28	0.10987	0.56688	1.05815	1.55456	2.02989	2.51334	3.02728		417.48	0.09209	0.58448	1.08277	1.58169	2.08644	2.57746	3.09044
147.18	0.11006	0.56909	1.05898	1.55464	2.02919	2.51961	3.03598		417.38	0.09219	0.58439	1.0824	1.58349	2.08549	2.57534	3.09079
147.08	0.10959	0.56628	1.05926	1.55587	2.02944	2.51745	3.03039		417.28	0.09241	0.58378	1.08237	1.58058	2.08633	2.57718	3.09063
146.98	0.10943	0.55892	1.05952	1.55488	2.03335	2.51436	3.03618		417.18	0.09071	0.58359	1.08253	1.58127	2.0854	2.57498	3.09015
146.88	0.10971	0.5716	1.06173	1.55596	2.03296	2.51604	3.03461		417.08	0.09146	0.58369	1.0818	1.58044	2.0839	2.57947	3.09156
146.78	0.11008	0.5622	1.06091	1.56143	2.03544	2.51969	3.03702		416.98	0.09083	0.5831	1.08135	1.58032	2.08517	2.57799	3.09054
146.68	0.11018	0.56528	1.06545	1.56285	2.03653	2.52062	3.03666		416.88	0.09224	0.58282	1.08064	1.57856	2.0841	2.57545	3.08996
146.58	0.1104	0.56261	1.0621	1.56365	2.03734	2.52343	3.03522		416.78	0.09157	0.58317	1.08049	1.5777	2.08263	2.57551	3.09014
146.48	0.11119	0.56332	1.0668	1.56373	2.04111	2.52496	3.04324		416.68	0.09131	0.58246	1.0801	1.57877	2.08386	2.57344	3.09079
146.38	0.11201	0.56722	1.06956	1.56432	2.04191	2.51969	3.04545		416.58	0.09038	0.58166	1.07852	1.57898	2.08157	2.57444	3.09107
146.28	0.11326	0.56298	1.06823	1.57001	2.04307	2.52823	3.05475		416.48	0.09112	0.58147	1.0773	1.57729	2.08112	2.57343	3.09021
146.18	0.11422	0.56558	1.0715	1.57259	2.04581	2.53415	3.04934		416.38	0.09059	0.5805	1.07817	1.57797	2.08185	2.57333	3.09016
146.08	0.11696	0.57357	1.07232	1.57187	2.04926	2.53368	3.04928		416.28	0.091	0.58087	1.07828	1.57787	2.07978	2.57042	3.09006
145.98	0.11899	0.56834	1.07479	1.57361	2.05109	2.53704	3.05782		416.18	0.0901	0.58043	1.07795	1.57676	2.0783	2.57089	3.09086
145.88	0.12198	0.57465	1.07631	1.57423	2.05115	2.53735	3.05544		416.08	0.09088	0.57992	1.07638	1.57357	2.07733	2.57043	3.09001
145.78	0.12584	0.57387	1.07891	1.57654	2.05106	2.53919	3.06064		415.98	0.09064	0.5807	1.0761	1.57244	2.07891	2.56744	3.09075
145.68	0.12942	0.57504	1.08392	1.57804	2.05064	2.54488	3.06242		415.88	0.09012	0.57946	1.07567	1.57245	2.07874	2.56836	3.09121
145.58	0.13421	0.5761	1.08913	1.57636	2.04974	2.54682	3.06484		415.78	0.0908	0.57942	1.07551	1.57338	2.07789	2.56763	3.09052
145.48	0.1411	0.58233	1.09105	1.57746	2.05161	2.54599	3.06621		415.68	0.0913	0.57966	1.07461	1.57062	2.07776	2.56677	3.09101
145.38	0.15063	0.58881	1.09573	1.57783	2.05218	2.54557	3.06914		415.58	0.09219	0.57908	1.07389	1.57044	2.07635	2.56443	3.09172
145.28	0.16094	0.59911	1.10183	1.58262	2.05128	2.54564	3.07304		415.48	0.09137	0.57942	1.07445	1.57067	2.07586	2.5654	3.09221
145.18	0.17607	0.60448	1.1085	1.58254	2.05194	2.55351	3.07679		415.38	0.09253	0.57882	1.07442	1.57112	2.07579	2.56399	3.09326
145.08	0.194	0.61445	1.12291	1.5825	2.05542	2.54939	3.07359		415.28	0.09326	0.57928	1.07428	1.56978	2.07629	2.56514	3.09254
144.98	0.21851	0.6315	1.13286	1.58955	2.0569	2.55237	3.08199		415.18	0.094	0.5807	1.07347	1.56967	2.07535	2.56341	3.09504
144.88	0.24965	0.66156	1.15285	1.59228	2.05838	2.55561	3.07839		415.08	0.09375	0.58176	1.0744	1.56834	2.07735	2.5631	3.09465
144.78	0.29064	0.68577	1.17221	1.60462	2.06275	2.56487	3.08241		414.98	0.09499	0.5829	1.0754	1.57069	2.07769	2.56449	3.09585
144.68	0.34164	0.72146	1.19415	1.61378	2.06845	2.56693	3.08989		414.88	0.09607	0.58394	1.07512	1.56749	2.07797	2.56565	3.09825
144.58	0.40054	0.77141	1.22206	1.62914	2.07494	2.56951	3.09809		414.78	0.09641	0.585	1.07633	1.56786	2.07815	2.56468	3.09911
144.48	0.46732	0.8329	1.25199	1.64172	2.08618	2.57383	3.10028		414.68	0.09765	0.58606	1.07705	1.56916	2.07937	2.56464	3.09899
144.38	0.54103	0.86968	1.28385	1.65566	2.09926	2.58373	3.10371		414.58	0.10013	0.58793	1.07878	1.56815	2.081	2.5619	3.10127
144.28	0.61522	0.94419	1.31696	1.67797	2.11187	2.58526	3.10388		414.48	0.10117	0.59023	1.08021	1.5705	2.08218	2.56433	3.10227
144.18	0.68519	0.99475	1.34802	1.69639	2.12455	2.59968	3.10812		414.38	0.10265	0.5921	1.08141	1.57112	2.08401	2.56365	3.10348
144.08	0.7434	1.05605	1.37959	1.71739	2.14041	2.6059	3.11231		414.28	0.10382	0.5919	1.08322	1.57031	2.08643	2.56568	3.10571
143.98	0.78928	1.10176	1.39938	1.74099	2.15446	2.60784	3.11653		414.18	0.10725	0.59463	1.08516	1.57309	2.08806	2.56596	3.10705
143.88	0.81288	1.13361	1.41425	1.75616	2.17024	2.61741	3.11885		414.08	0.1094	0.59721	1.08708	1.57454	2.09263	2.56534	3.10813
143.78	0.81759	1.14363	1.42466	1.77635	2.18013	2.62398	3.12007		413.98	0.11302	0.59983	1.09026	1.57409	2.09613	2.56825	3.11198
143.68	0.80054	1.13521	1.42025	1.78837	2.19058	2.62451	3.12264		413.88	0.11722	0.60175	1.09206	1.57741	2.09809	2.57007	3.11561
143.58	0.76854	1.09517	1.41442	1.79451	2.19327	2.62896	3.1238		413.78	0.12239	0.60505	1.09759	1.57845	2.10341	2.57321	3.11891
143.48	0.72601	1.06404	1.39938	1.80086	2.19587	2.62568	3.12303		413.68	0.12785	0.60868	1.10261	1.58157	2.10754	2.57542	3.12293
143.38	0.6777	1.01013	1.3788	1.79554	2.19224	2.62835	3.12294		413.58	0.13507	0.61331	1.10758	1.58885	2.11382	2.576	3.12816
143.28	0.63002	0.94023	1.3566	1.78881	2.18635	2.62614	3.12072		413.48	0.14411	0.61858	1.11335	1.59511	2.12064	2.58725	3.13501
143.18	0.58397	0.88148	1.32739	1.77598	2.17762	2.62051	3.11788		413.38	0.15655	0.62571	1.12326	1.60485	2.12928	2.59345	3.14317
143.08	0.54133	0.82289	1.30128	1.76116	2.16479	2.61643	3.1171		413.28	0.17046	0.63659	1.13345	1.61824	2.14141	2.60162	3.15497
142.98	0.49865	0.76589	1.27369	1.74087	2.15083	2.60522	3.11524		413.18	0.18798	0.65108	1.14794	1.63322	2.15603	2.61512	3.17099
142.88	0.45615	0.72166	1.24866	1.72244	2.13628	2.59483	3.11311		413.08	0.21011	0.669	1.16709	1.65392	2.17682	2.6351	3.19062
142.78	0.41432	0.68944	1.22654	1.7059	2.12061	2.59466	3.11139		412.98	0.24088	0.69351	1.19093	1.68414	2.20295	2.65765	3.21598
142.68	0.37055	0.66032	1.20899	1.69101	2.10423	2.58228	3.11068		412.88	0.27673	0.72541	1.2235	1.72153	2.23917	2.68968	3.248
142.58	0.32632	0.63261	1.18924	1.67874	2.09543	2.57937	3.10918		412.78	0.32217	0.76786	1.26505	1.76822	2.28132	2.72935	3.29013
142.48	0.28408	0.60725	1.17243	1.66568	2.08669	2.57885	3.1075		412.68	0.37819	0.82051	1.31692	1.82865	2.33308	2.77665	3.34037
142.38	0.24724	0.59622	1.1568	1.65556	2.08363	2.57251	3.11219		412.58	0.44272	0.88527	1.37877	1.89537	2.39485	2.83828	3.40332
142.28	0.21445	0.5916	1.14226	1.64968	2.07634	2.57053	3.112		412.48	0.51312	0.95772	1.45242	1.97103	2.46348	2.90966	3.47034
142.18	0.18731	0.58586	1.1306	1.64012	2.07325	2.57494	3.12004		412.38	0.58734	1.03487	1.53034	2.04468	2.53627	2.98256	3.5423
142.08	0.1668	0.5712	1.12125	1.63213	2.073	2.57702	3.12385		412.28	0.65605	1.11228	1.60642	2.11726	2.60491	3.05723	3.61578
141.98	0.14938	0.56631	1.11265	1.62698	2.07052	2.57879	3.12528		412.18	0.70943	1.17772	1.6702	2.17816	2.66618	3.13194	3.68075
141.88	0.13675	0.56665	1.10481	1.62415	2.07217	2.58231	3.13869		412.08	0.74399	1.22146	1.71896	2.21741	2.7106	3.18601	3.73
141.78	0.1271	0.5605	1.10215	1.62452	2.07468	2.58959	3.14472		411.98	0.75324	1.24048	1.73725	2.2344	2.73105	3.21916	3.75575
141.68	0.11855	0.55973	1.10117	1.62548	2.08006	2.59447	3.14537		411.88	0.73107	1.22941	1.72381	2.21694	2.73125	3.2256	3.75292
141.58	0.11143	0.56516	1.10122	1.62713	2.08569	2.60493	3.16251		411.78	0.68271	1.18771	1.68257	2.18275	2.70156	3.19908	3.72098
141.48	0.10773	0.5645	1.10001	1.6307	2.09362	2.61413	3.17459		411.68	0.61277	1.12524	1.61985	2.11973	2.65318	3.1466	3.66468
141.38	0.10388	0.56173	1.1001	1.63872	2.1027	2.63237	3.18804		411.58	0.5324	1.04705	1.5435	2.04424	2.58678	3.07803	3.58792
141.28	0.10247	0.56766	1.10125	1.65017	2.11514	2.64578	3.19999		411.48	0.45036	0.96511	1.46055	1.96772	2.5141	2.99377	3.50456
141.18	0.10209	0.57512	1.10831	1.65473	2.12665	2.65934	3.22441		411.38	0.37398	0.88625	1.3815	1.88514	2.43831	2.90953	3.42155
141.08	0.10126	0.57235	1.11436	1.66783	2.14138	2.68139	3.23879		411.28	0.30472	0.8175	1.31063	1.81644	2.36915	2.83315	3.34559
140.98	0.10235	0.57924	1.12177	1.67815	2.15477	2.70276	3.25609		411.18	0.24866	0.75781	1.25271	1.75496	2.30421	2.77409	3.28111
140.88	0.10437	0.58957	1.13425	1.69666	2.17444	2.72346	3.28422		411.08	0.20376	0.70985	1.20537	1.70579	2.25196	2.72269	3.22829
140.78	0.10789	0.59908	1.14793	1.71492	2.19324	2.74639	3.30641		410.98	0.16892	0.67101	1.16814	1.66579	2.20622	2.68117	3.1877
140.68	0.11385	0.61108	1.16354	1.73969	2.21713	2.77073	3.33116		410.88	0.14139	0.64221	1.13761	1.6368	2.16908	2.64875	3.15527
140.58	0.12131	0.62247	1.18318	1.76314	2.24401	2.79639	3.36092		410.78	0.11985	0.61814	1.11534	1.61342	2.13989	2.62182	3.13178
140.48	0.13273	0.65059	1.20956	1.79204	2.2753	2.83911	3.39278		410.68	0.10261	0.60181	1.0969	1.596	2.11861	2.60257	3.11209
140.38	0.14767	0.67027	1.23471	1.82725	2.31391	2.87809	3.43611		410.58	0.08987	0.58794	1.08302	1.58252	2.09869	2.58709	3.09676
140.28	0.16671	0.69253	1.27181	1.86676	2.36111	2.91934	3.46974		410.48	0.08057	0.57638	1.07258	1.57154	2.08593	2.57401	3.08496
140.18	0.19477	0.73698	1.31284	1.91213	2.40822	2.95722	3.51014		410.38	0.07065	0.56718	1.06378	1.56176	2.07652	2.56384	3.07487
140.08	0.22944	0.76579	1.35882	1.96404	2.4636	3.01167	3.55371		410.28	0.0641	0.55984	1.05709	1.55494	2.0644	2.55682	3.06812
139.98	0.27522	0.82677	1.41341	2.01798	2.51634	3.06401	3.60626		410.18	0.05846	0.55335	1.05095	1.54975	2.05765	2.55196	3.06161
139.88	0.33341	0.88896	1.47266	2.07513	2.58435	3.12032	3.65018		410.08	0.05266	0.54874	1.04592	1.54525	2.05173	2.54754	3.05681
139.78	0.40375	0.94136	1.53904	2.13686	2.64347	3.16775	3.70207		409.98	0.04799	0.54469	1.04236	1.54194	2.04684	2.54146	3.05174
139.68	0.48783	1.02255	1.60726	2.19762	2.71066	3.23181	3.75615		409.88	0.04474	0.54016	1.03801	1.53783	2.04334	2.53972	3.0468
139.58	0.57884	1.10319	1.681	2.25889	2.77482	3.28502	3.81976		409.78	0.04203	0.53719	1.035	1.53262	2.04025	2.53588	3.04474
139.48	0.67751	1.1813	1.75216	2.31276	2.83876	3.34514	3.85598		409.68	0.03949	0.53436	1.03315	1.53099	2.03645	2.53235	3.04191
139.38	0.77331	1.28438	1.82425	2.36493	2.88783	3.39752	3.90187		409.58	0.03659	0.53237	1.03108	1.5288	2.03367	2.529	3.03928
139.28	0.86093	1.36928	1.88292	2.4132	2.93107	3.44008	3.93806		409.48	0.03379	0.53038	1.02895	1.52798	2.03155	2.52673	3.03695
139.18	0.93279	1.42143	1.93249	2.45251	2.96235	3.46111	3.96672		409.38	0.03337	0.52913	1.02706	1.52558	2.02976	2.52601	3.03412
139.08	0.97844	1.46445	1.96961	2.47859	2.98079	3.48054	3.98471		409.28	0.03096	0.52673	1.02519	1.5253	2.02821	2.5254	3.03228
138.98	1	1.5	1.99333	2.49698	3	3.49817	4		409.18	0.02999	0.52564	1.02459	1.52674	2.02676	2.52653	3.03099
138.88	0.99584	1.49708	2	2.49777	2.99217	3.5	3.98594		409.08	0.02896	0.52554	1.02379	1.52227	2.02533	2.52294	3.0294
138.78	0.96466	1.47536	1.9906	2.5	2.98544	3.4943	3.9873		408.98	0.02778	0.52502	1.0229	1.52173	2.02386	2.51981	3.02816
138.68	0.91887	1.41206	1.96816	2.48309	2.9679	3.48109	3.97742		408.88	0.02639	0.52375	1.02184	1.52023	2.02385	2.52063	3.02728
138.58	0.86015	1.34591	1.93182	2.45702	2.93235	3.44242	3.94274		408.78	0.02583	0.52368	1.02114	1.52042	2.02192	2.51994	3.02594
138.48	0.80024	1.25377	1.88578	2.42359	2.89101	3.41401	3.91167		408.68	0.0241	0.5227	1.02052	1.52085	2.02234	2.52169	3.02501
138.38	0.74107	1.17268	1.83429	2.38228	2.84782	3.36954	3.8826		408.58	0.02387	0.52402	1.02066	1.52018	2.02248	2.52136	3.02471
138.28	0.68563	1.09089	1.77774	2.32626	2.79808	3.3364	3.84145		408.48	0.02428	0.52425	1.02121	1.5197	2.02141	2.51933	3.02426
138.18	0.63336	0.99786	1.72836	2.27866	2.74354	3.29162	3.805		408.38	0.02359	0.52566	1.02083	1.51939	2.02233	2.51723	3.0232
138.08	0.58112	0.92885	1.67413	2.22732	2.69296	3.23364	3.762		408.28	0.02314	0.52715	1.02243	1.52045	2.02424	2.51868	3.02457
137.98	0.52826	0.87006	1.62118	2.17389	2.63732	3.19267	3.71168		408.18	0.0244	0.52785	1.02216	1.51937	2.02441	2.51646	3.02361
137.88	0.47231	0.80862	1.57686	2.12305	2.58459	3.15258	3.67728		408.08	0.02374	0.53001	1.02286	1.52217	2.02498	2.51843	3.02302
137.78	0.41606	0.76617	1.52991	2.07323	2.53993	3.11253	3.62941		407.98	0.02393	0.53106	1.02434	1.52111	2.02559	2.51924	3.0232
137.68	0.35756	0.72582	1.48615	2.02191	2.49716	3.05353	3.59478		407.88	0.02599	0.53342	1.02627	1.51996	2.02962	2.52073	3.02416
137.58	0.30433	0.69305	1.44567	1.98198	2.457	3.01448	3.55604		407.78	0.02642	0.53586	1.02822	1.52243	2.03058	2.52328	3.02359
137.48	0.25497	0.67117	1.41035	1.94458	2.41574	2.97346	3.51484		407.68	0.02715	0.5376	1.02994	1.52278	2.03414	2.52217	3.02476
137.38	0.21255	0.65337	1.37362	1.90429	2.38146	2.94366	3.48491		407.58	0.02956	0.53992	1.03261	1.52234	2.03568	2.5234	3.02588
137.28	0.17923	0.63846	1.34436	1.87029	2.3503	2.90315	3.4479		407.48	0.03175	0.54181	1.03596	1.52402	2.03899	2.52421	3.02778
137.18	0.15014	0.62558	1.30903	1.83744	2.3223	2.87828	3.42461		407.38	0.03518	0.54476	1.03931	1.52749	2.04475	2.52625	3.0291
137.08	0.12802	0.60801	1.28161	1.8049	2.29357	2.84516	3.38986		407.28	0.03914	0.54729	1.04339	1.52972	2.0491	2.52893	3.03128
136.98	0.10989	0.59595	1.25704	1.7766	2.27021	2.82051	3.35197		407.18	0.04445	0.55018	1.04796	1.53118	2.05313	2.52982	3.03456
136.88	0.09484	0.5845	1.23021	1.75023	2.24622	2.78937	3.3279		407.08	0.05184	0.55575	1.05308	1.53552	2.06061	2.53326	3.03886
136.78	0.08209	0.58235	1.20936	1.72837	2.22438	2.75875	3.30294		406.98	0.06062	0.56042	1.05926	1.5412	2.06628	2.54187	3.04379
136.68	0.07113	0.56766	1.18801	1.69908	2.2025	2.73793	3.27565		406.88	0.07057	0.56736	1.06799	1.55036	2.07331	2.54516	3.05133
136.58	0.0627	0.55725	1.1705	1.68087	2.18455	2.71824	3.256		406.78	0.08341	0.57528	1.07836	1.55903	2.08362	2.5548	3.05989
136.48	0.05511	0.55236	1.15226	1.66388	2.16337	2.69836	3.23278		406.68	0.1001	0.58688	1.08965	1.57103	2.0967	2.56256	3.07247
136.38	0.04931	0.54994	1.12952	1.64423	2.14543	2.6721	3.21499		406.58	0.11923	0.60083	1.10468	1.58855	2.11317	2.57536	3.08848
136.28	0.04392	0.54192	1.11755	1.63161	2.13023	2.66781	3.20063		406.48	0.14488	0.61918	1.12549	1.60961	2.13371	2.59643	3.10936
136.18	0.03869	0.53513	1.10309	1.61928	2.1177	2.63837	3.18388		406.38	0.17645	0.6447	1.15081	1.64021	2.16131	2.6213	3.1364
136.08	0.03481	0.53155	1.09073	1.6063	2.10115	2.62503	3.16229		406.28	0.21546	0.67832	1.18413	1.68016	2.1971	2.65258	3.17167
135.98	0.03096	0.52705	1.08064	1.59653	2.09479	2.61563	3.14306		406.18	0.26589	0.72155	1.22658	1.73131	2.24492	2.69203	3.21759
135.88	0.02819	0.52829	1.07418	1.58928	2.08659	2.60391	3.13795		406.08	0.33041	0.77876	1.28305	1.79787	2.30215	2.74476	3.27426
135.78	0.02479	0.52433	1.0642	1.58349	2.08099	2.59436	3.12137		405.98	0.40807	0.85105	1.35299	1.87254	2.37417	2.8132	3.34609
135.68	0.0225	0.52718	1.06042	1.57335	2.07534	2.59179	3.11527		405.88	0.49636	0.93782	1.44164	1.9666	2.45944	2.8945	3.42826
135.58	0.02035	0.52102	1.05259	1.57597	2.07459	2.58292	3.10817		405.78	0.59986	1.04004	1.54176	2.07085	2.55582	2.9926	3.5254
135.48	0.01861	0.52192	1.05064	1.57372	2.06889	2.57026	3.10537		405.68	0.7075	1.15236	1.65301	2.18237	2.66052	3.10137	3.63152
135.38	0.01685	0.52368	1.04692	1.56843	2.06808	2.57223	3.09492		405.58	0.81177	1.26632	1.76392	2.29487	2.7651	3.21152	3.74081
135.28	0.01477	0.52298	1.04503	1.56987	2.07287	2.57325	3.09501		405.48	0.90302	1.36899	1.86836	2.39075	2.85766	3.31954	3.84322
135.18	0.0132	0.52498	1.04336	1.56877	2.07106	2.57504	3.08585		405.38	0.96971	1.45062	1.94793	2.46211	2.93799	3.41573	3.92718
135.08	0.01174	0.52172	1.04106	1.57143	2.06717	2.5663	3.07741		405.28	1	1.49618	1.99412	2.5	2.98634	3.4761	3.98387
134.98	0.01044	0.51459	1.039	1.5701	2.07137	2.56092	3.08017		405.18	0.98972	1.5	2	2.49896	3	3.5	4
134.88	0.00942	0.51906	1.04063	1.57226	2.07264	2.56518	3.08		405.08	0.93669	1.45997	1.96076	2.46605	2.97516	3.48501	3.97568
134.78	0.00892	0.52337	1.04186	1.56976	2.07151	2.55737	3.07986		404.98	0.85512	1.38296	1.88543	2.39208	2.91976	3.42862	3.90924
134.68	0.00729	0.52063	1.04069	1.56448	2.06906	2.56977	3.08005		404.88	0.74704	1.27963	1.77997	2.29186	2.8348	3.32852	3.81646
134.58	0.0065	0.51845	1.03575	1.56472	2.06671	2.55758	3.07321		404.78	0.63028	1.16465	1.66624	2.17869	2.735	3.22284	3.70221
134.48	0.00551	0.51339	1.03608	1.56129	2.06559	2.55872	3.06996		404.68	0.51562	1.05085	1.55224	2.06382	2.62649	3.10627	3.58331
134.38	0.00469	0.51575	1.03517	1.55488	2.0624	2.5532	3.06291		404.58	0.41407	0.94474	1.44555	1.95821	2.52422	2.99491	3.47117
134.28	0.00395	0.51346	1.03229	1.55349	2.05586	2.54491	3.05925		404.48	0.32565	0.85484	1.3549	1.86281	2.42781	2.8986	3.37378
134.18	0.00352	0.51198	1.02743	1.54954	2.0447	2.53901	3.05204		404.38	0.25674	0.77863	1.27857	1.78445	2.34562	2.81464	3.29068
134.08	0.00273	0.50776	1.02242	1.53738	2.03975	2.53295	3.04812		404.28	0.20023	0.71796	1.21731	1.7224	2.27456	2.74369	3.22561
133.98	0.00186	0.50441	1.01939	1.53208	2.03305	2.52974	3.03573		404.18	0.15897	0.6718	1.17108	1.67469	2.21728	2.69301	3.17449
133.88	0.00107	0.50003	1.01572	1.52444	2.02694	2.51932	3.03018		404.08	0.12552	0.6351	1.13563	1.63749	2.17247	2.65741	3.13737
133.78	0.00103	0.50246	1.01122	1.51611	2.01476	2.51055	3.01813		403.98	0.09981	0.60854	1.10768	1.6074	2.13644	2.62536	3.10845
133.68	0.0008989	0.50173	1.00392	1.51139	2.00659	2.50509	3.01322		403.88	0.08075	0.58711	1.08632	1.58551	2.10759	2.60002	3.08618
133.58	0	0.5	1	1.5	2	2.5	3		403.78	0.06509	0.57037	1.06901	1.57003	2.08646	2.5808	3.06961
--	--	--	--	--	--	--	--		403.68	0.0535	0.55744	1.05592	1.55471	2.06896	2.56384	3.05602
--	--	--	--	--	--	--	--		403.58	0.04319	0.54554	1.04598	1.54589	2.05515	2.55416	3.04533
--	--	--	--	--	--	--	--		403.48	0.03623	0.53829	1.03824	1.54027	2.04676	2.54193	3.03735
--	--	--	--	--	--	--	--		403.38	0.02919	0.53155	1.03075	1.5325	2.03753	2.53553	3.03154
--	--	--	--	--	--	--	--		403.28	0.02483	0.52558	1.02594	1.52516	2.03104	2.53241	3.02599
--	--	--	--	--	--	--	--		403.18	0.02005	0.52154	1.0209	1.52208	2.025	2.52619	3.02123
									403.08	0.01693	0.51831	1.01772	1.51915	2.02063	2.52385	3.0179
									402.98	0.01467	0.5148	1.01525	1.51493	2.01787	2.5195	3.01502
									402.88	0.01068	0.51253	1.01221	1.51191	2.01555	2.5154	3.01267
									402.78	0.01001	0.50989	1.01001	1.51027	2.01174	2.51388	3.00915
									402.68	0.00757	0.5091	1.0082	1.50808	2.00905	2.50955	3.00807
									402.58	0.0071	0.5077	1.00703	1.50804	2.00854	2.50941	3.00678
									402.48	0.00528	0.50527	1.00571	1.50682	2.00678	2.50639	3.00525
									402.38	0.00411	0.50448	1.00474	1.50584	2.00521	2.50491	3.00393
									402.28	0.00325	0.50408	1.00457	1.50532	2.00485	2.50643	3.00441
									402.18	0.00311	0.50479	1.00377	1.50432	2.00379	2.50734	3.00288
									402.08	0.00293	0.50259	1.00269	1.50437	2.00364	2.50508	3.00282
									401.98	0.00214	0.50228	1.00214	1.50328	2.00215	2.50565	3.00258
									401.88	0.00242	0.50164	1.00117	1.50295	2.0018	2.5	3.00158
									401.78	0.0016	0.50145	1.00168	1.50205	2.00197	2.50219	3.00143
									401.68	0.002	0.50095	1.00129	1.50246	2.00079	2.50343	3.0009
									401.58	9.00854e-05	0.50126	1.00069	1.50415	2.00076	2.50581	3.0005
									401.48	0.000661809	0.50105	1.00029	1.5021	2.00186	2.5065	3.00069
									401.38	0	0.5	1.00007	1.50185	2.00018	2.50731	3.00041
									401.28	0.000539449	0.50005	1.0004	1.50249	2	2.50347	3.00051
									401.18	0.000775657	0.50008	1.00024	1.5	2.00025	2.50759	3.00009
									401.08	0.00068167	0.50046	1	1.50243	2.00032	2.5058	3
