# Supplementary material for: Atomically dispersed Pb ionic sites in PbCdSe quantum dot gels enhance room-temperature NO2 sensing
Source: Nat Commun. 2021 Aug 12;12:4895. doi: 10.1038/s41467-021-25192-4 (PMC8361172; doi:10.1038/s41467-021-25192-4)
Supplement: Supplementary file 5 — Source Data [file 41467_2021_25192_MOESM5_ESM.zip › Source Data/Figure 3c.xlsx]

## Sheet: Sheet1
Cubic Phase	ML model predicted	DFT calculated			Hexagonal Phase	ML model predicted	DFT calculated
Ratio	Ef-cubic / eV	Ef-cubic / eV			Ratio	Ef-cubic / eV	Ef-cubic / eV
0	-0.000493813	0			0	-0.16216	-0.16216
0.09259	-0.000110245	0.000725926			0.09259	-0.075626	-0.075081
0.19444	0.0212726	0.0256723			0.19444	0.00200202	0.00511394
0.2963	0.0367983	0.0461681			0.2963	0.0910482	0.094536
0.39815	0.0464148	0.055005			1	0.59831	0.59831
0.5	0.0500558	0.0532216
0.59259	0.0508121	0.0537815
0.69444	0.0406348	0.0401637
0.7963	0.0318303	0.031694
0.89815	0.0192778	0.0194926
1	-0.000536892	0
