# Supplementary material for: Atomically dispersed Pb ionic sites in PbCdSe quantum dot gels enhance room-temperature NO2 sensing
Source: Nat Commun. 2021 Aug 12;12:4895. doi: 10.1038/s41467-021-25192-4 (PMC8361172; doi:10.1038/s41467-021-25192-4)
Supplement: Supplementary file 5 — Source Data [file 41467_2021_25192_MOESM5_ESM.zip › Source Data/Figure 4a.xlsx]

## Sheet: Sheet1
0	91179600	57686900	25621300	11788700	5790680	2405490	755949	149315	0
1	91172500	57685700	25603100	11794900	5784240	2402910	754238	149318	0
2	91168400	57679800	25572300	11795600	5792960	2405920	754224	149321	0
3	91190700	57683300	25657700	11799900	5807150	2405200	755100	149328	0
4	91186700	57682800	25611900	11798700	5793710	2404820	752068	149352	0
5	91218000	57686900	25633800	11795700	5799120	2405400	754251	149385	0
6	91127000	57683300	25629300	11798400	5799080	2403630	754804	149372	0
7	91214000	57680400	25639800	11809100	5791010	2404150	757593	149379	0
8	91192700	57675200	25664800	11810300	5798610	2403960	758240	149406	0
9	91235200	57685700	25599500	11808400	5796280	2405640	755424	149456	0
10	91213000	57713100	25653500	11813100	5794740	2406130	756650	149409	0
11	91031900	57676300	25615400	11813600	5792920	2404510	755087	149429	0
12	91157300	57680400	25653500	11815100	5797260	2403920	753955	149500	0
13	91132000	57669300	25631400	11812000	5792500	2405470	757189	149453	0
14	90936800	57683900	25588200	11808000	5804160	2406830	755734	149419	0
15	90914500	57688600	25613900	11818200	5806540	2404720	756246	149416	0
16	91060200	57686300	25578500	11825700	5815730	2405400	753685	149443	0
17	91071300	57676300	25605300	11822000	5806540	2408410	754076	149463	0
18	91106700	57683900	25636900	11819600	5804720	2408500	758402	149584	0
19	91037900	57690900	25614500	11817200	5809660	2408340	758253	149412	0
20	91099700	57623700	25656900	11824200	5817780	2407350	756057	149503	0
21	91081500	57674600	25645700	11822600	5809240	2407640	757324	149614	0
22	91080400	57681000	25672000	11828300	5810780	2408260	758240	149507	0
23	91234200	57681000	25645500	11825900	5801310	2408840	755990	149588	0
24	91172500	57676300	25647200	11826500	5798050	2409530	759183	149524	0
25	91125000	57668200	25653100	11833700	5822910	2409390	758510	149544	0
26	91170500	57669900	25661900	11835800	5808170	2408700	760477	149581	0
27	90953000	57672800	25740600	11829700	5818290	2408520	758038	149443	0
28	91073400	57681000	25691300	11831300	5815590	2410050	758819	149564	0
29	91035900	57667600	25703200	11833500	5818900	2410630	760073	149564	0
30	91080400	57666400	25646400	11835700	5803270	2410080	758873	149652	0
31	91100700	57647100	25668100	11838300	5814610	2412140	762323	149557	0
32	90996500	57668200	25657800	11830900	5815870	2411300	759264	149550	0
33	91129000	57679300	25682300	11840200	5817640	2411280	759466	149530	0
34	91048100	57661700	25744200	11843200	5810500	2409560	756852	149594	0
35	91058200	57664600	25686500	11840700	5811720	2409870	759156	149544	0
36	91070300	57665200	25701500	11854400	5816990	2410700	760814	149655	0
37	91198800	57667000	25706100	11844600	5808130	2413710	760733	149564	0
38	91097600	57675200	25721700	11853000	5810270	2412300	763078	149685	0
39	91070300	57677500	25684900	11851200	5803970	2412690	763307	149662	0
40	91085500	57699100	25741500	11847300	5813910	2411340	761932	149524	0
41	91118900	57710800	25742700	11854900	5816380	2411780	762161	149598	0
42	90999500	57699100	25699600	11851400	5815730	2411590	761380	149695	0
43	91125000	57676900	25683200	11852100	5800850	2412610	762229	149621	0
44	91130000	57674600	25520700	11853100	5803880	2413790	763280	149662	0
45	91088500	57677500	25426700	11848000	5802810	2413950	762862	149652	0
46	91201800	57678100	25377700	11850800	5808590	2413760	762687	149749	0
47	91171500	57671100	25639200	11852500	5807520	2413620	764830	149665	0
48	91123900	57678100	25479800	11856000	5819970	2415200	759547	149746	0
49	91058200	57673400	25530400	11853600	5809660	2414260	763644	149641	0
50	91006600	57669300	25627400	11861700	5809200	2415620	763657	149705	0
51	91029900	57655900	25559300	11858700	5814700	2413930	761542	149756	0
52	90999500	57662300	25741300	11857100	5806260	2413140	763536	149709	0
53	91091600	57657100	25377700	11860400	5810040	2413360	762956	149743	0
54	91138100	57676900	25369600	11864200	5815260	2413930	761690	149780	0
55	91113800	57670500	25456400	11870600	5804160	2415340	760841	149786	0
56	91103700	57661700	25569500	11864500	5810040	2414620	762188	149709	0
57	91092600	57651800	25384700	11868200	5814380	2415570	759992	149780	0
58	91047100	57651800	25436700	11873200	5820110	2416220	764398	149759	0
59	91020800	57648900	25737400	11870500	5810270	2414480	763159	149753	0
60	91018700	57654700	25397200	11873700	5812000	2416730	764533	149749	0
61	91072300	57657100	25507900	11875000	5820210	2415310	765948	149746	0
62	91005600	57656500	25607100	11878700	5830190	2416010	767713	149813	0
63	90985300	57660600	25365400	11873200	5822120	2415380	766298	149786	0
64	91086500	57655900	25356000	11878100	5822630	2416010	766757	149810	0
65	91034900	57663500	25276900	11874500	5817590	2416510	768414	149776	0
66	91015700	57685100	25474500	11880100	5816990	2414830	768886	149786	0
67	91083500	57673400	25254600	11879800	5816750	2415740	768522	149810	0
68	90975200	57676300	25268800	11874900	5827250	2415670	766474	149901	0
69	91070300	57679800	25333300	11877100	5823010	2414410	766501	149776	0
70	91110800	57685700	25247200	11873300	5822910	2417510	765625	149854	0
71	91049100	57678700	25268500	11880700	5819650	2416100	766393	149763	0
72	91096600	57688000	25403600	11882400	5820440	2417420	771204	149837	0
73	91029900	57675700	25309200	11881400	5826360	2417660	767147	149749	0
74	91081500	57682200	25379400	11889000	5826550	2417200	765746	149823	0
75	91083500	57671100	25599200	11879400	5817270	2417200	765840	149897	0
76	91082500	57669300	25159900	11883300	5825520	2417300	768374	149938	0
77	91029900	57661100	25189200	11884400	5834530	2417080	766555	149921	0
78	91120900	57667000	25203000	11883700	5837560	2417540	767943	149833	0
79	91063200	57673400	25230400	11880700	5825380	2417800	766770	149968	0
80	91154300	57676900	25297700	11889200	5822770	2418990	768212	149921	0
81	91060200	57674600	25204000	11878900	5827160	2419380	766164	149746	0
82	91145200	57660000	25192400	11885000	5834290	2419190	768684	149837	0
83	91079400	57655300	25245200	11886000	5828840	2418140	768670	149881	0
84	91046000	57649500	25238500	11881500	5834710	2418270	769560	149962	0
85	91011600	57657600	25480600	11892000	5829210	2420070	768468	149975	0
86	91065300	57655300	25428400	11889400	5839290	2420830	768441	149918	0
87	91039000	57640100	25552300	11887800	5837980	2417460	769074	150049	0
88	91063200	57640100	25515500	11885800	5831590	2420170	770153	149951	0
89	91062200	57623200	25531500	11888500	5833410	2418950	767996	150026	0
90	91066300	57624300	25603100	11888000	5835270	2418200	769358	149965	0
91	90993400	57633100	25548900	11882300	5826640	2420260	769034	150029	0
92	90990400	57641900	25561900	11888900	5832520	2418660	773104	150009	0
93	90992400	57642400	25611500	11893000	5832800	2417530	773279	150036	0
94	90969200	57623200	25402600	11892500	5836300	2419210	770233	150042	0
95	90936800	57640100	25503300	11897100	5829910	2418300	770988	149975	0
96	91016700	57627300	25250500	11891900	5831500	2420430	768010	150042	0
97	91059200	57641900	25378000	11899800	5817130	2420740	770328	150039	0
98	91031900	57631900	25345200	11894500	5823610	2421530	769708	150059	0
99	90974200	57615000	25215300	11898500	5825340	2420360	771864	150029	0
100	91020800	57625500	25552000	11900300	5832240	2421000	771554	150066	0
101	90982300	57615000	25538000	11892600	5826130	2421100	770961	149988	0
102	90987400	57638400	25291700	11892700	5823470	2419430	772767	150083	0
103	90944900	57625500	25415800	11893300	5825760	2417130	771877	150113	0
104	90989400	57613200	25553900	11895600	5823430	2421190	769465	150184	0
105	90989400	57608000	25540300	11898600	5832470	2420360	772726	150036	0
106	90996500	57606800	25556600	11900100	5824590	2420790	770961	150049	0
107	91023800	57617900	25540900	11901800	5817730	2420500	771136	150056	0
108	90964100	57611500	25511700	11900800	5829910	2420240	769735	149962	0
109	90932700	57612100	25527700	11903400	5819930	2418060	773090	150046	0
110	90843700	57631300	25336600	11899400	5821980	2419090	774438	150032	0
111	90898300	57620800	25453400	11903000	5824920	2420960	772160	150090	0
112	91023800	57612100	25666700	11897600	5823570	2420720	773522	150049	0
113	90982300	57610900	25382900	11912800	5818620	2421330	771500	150022	0
114	90879100	57603900	25635200	11904300	5819410	2422390	773238	150069	0
115	90947900	57604500	25574100	11906000	5814520	2418850	775381	150150	0
116	90972200	57605000	25467600	11905200	5825100	2421340	776850	150113	0
117	91052100	57601000	25682500	11904900	5827440	2422430	771487	150049	0
118	90952000	57603300	25290000	11907500	5824590	2420780	770948	150042	0
119	90839700	57598000	25505700	11909600	5829120	2421670	768562	150147	0
120	91008600	57591000	25961700	11900700	5838910	2419680	773265	150194	0
121	90935800	57585200	25310400	11907000	5824920	2422500	771433	150201	0
122	90896300	57588100	25348700	11910900	5836670	2421380	772309	150214	0
123	90965100	57586900	25236700	11910700	5828280	2420950	770894	150204	0
124	90904400	57592800	25620600	11903600	5821280	2420600	771594	150211	0
125	90931700	57593900	25317600	11909300	5826080	2421840	772430	150204	0
126	91014700	57604500	25598700	11910500	5818900	2420950	771055	150278	0
127	90972200	57593400	25524800	11905400	5818900	2423250	773602	150218	0
128	90925700	57592800	25605100	11910800	5826880	2424150	769061	150218	0
129	90993400	57596900	25650800	11917900	5822400	2423050	769236	150319	0
130	90892300	57598000	25172000	11910200	5823750	2422170	770395	150335	0
131	90888200	57612600	25631800	11913200	5818670	2421880	771446	150228	0
132	90993400	57610300	25492500	11910200	5831030	2420430	772646	150305	0
133	90990400	57609100	25523300	11914200	5829120	2422120	771392	150211	0
134	91030900	57599800	25702900	11912000	5834570	2420530	769344	150248	0
135	91032900	57589300	25390300	11916000	5827160	2421930	772672	150292	0
136	90983300	57584600	25656100	11915500	5835690	2421050	773387	150319	0
137	90981300	57572300	25583300	11920300	5824820	2421910	776486	150197	0
138	90982300	57570000	25347000	11922300	5832190	2421460	772672	150322	0
139	90952000	57573500	25524500	11911300	5819040	2420290	774451	150346	0
140	90952000	57574100	25610700	11913800	5830890	2419810	774101	150359	0
141	90900400	57582300	25343400	11908700	5821090	2422030	777982	150386	0
142	90978300	57578800	25496100	11914000	5834150	2421030	776985	150420	0
143	90927700	57551900	25274700	11901400	5829580	2421090	778278	150430	0
144	90957000	57563600	25659900	11907400	5846380	2422440	777874	150335	0
145	91020800	57543700	25670500	11904800	5834710	2421310	779545	150470	0
146	91060200	57553000	25241900	11911900	5838590	2422240	778009	150393	0
147	91030900	57552500	25526400	11906300	5833130	2421450	778049	150416	0
148	90969200	57545400	25657800	11911300	5825660	2421620	777591	150504	0
149	90964100	57543700	25402800	11905800	5830520	2421690	775489	150447	0
150	91047100	57533200	25665500	11915300	5836390	2421530	775287	150487	0
151	90957000	57556600	25322300	11914900	5830050	2421340	775341	150460	0
152	90854800	57536700	25469300	11907700	5833360	2421550	778305	150497	0
153	90839700	57541400	25646400	11912300	5839800	2421240	775988	150534	0
154	90943900	57498700	25322800	11914300	5830330	2421430	777712	150484	0
155	90969200	57520900	25654400	11906500	5826360	2421100	776068	150504	0
156	91133000	57522100	25413300	11908200	5816890	2420230	776432	150554	0
157	91016700	57523800	25531000	11913400	5829490	2421290	777510	150571	0
158	91058200	57529100	25664300	11906200	5818620	2420070	776163	150538	0
159	91022800	57538400	25568000	11908100	5823800	2419230	775839	150541	0
160	91118900	57533800	25693300	11915500	5827810	2419280	776486	150548	0
161	91162400	57528500	25289500	11906400	5833500	2419930	777214	150521	0
162	91094600	57528500	25694400	11916000	5824590	2421860	777672	150565	0
163	91139100	57546600	25617900	11911600	5822450	2419950	776271	150602	0
164	91196800	57519200	25376600	11912000	5828460	2419040	777066	150568	0
165	91173500	57526800	25416600	11913700	5829910	2419210	778993	150477	0
166	91176500	57504500	25487600	11902900	5824450	2419490	778400	150602	0
167	91186700	57499900	25603000	11905600	5831310	2419020	775732	150568	0
168	91068300	57484100	25359200	11912800	5813020	2419280	777227	150669	0
169	91228100	57495800	25440100	11906700	5827530	2418780	778036	150652	0
170	91179600	57487600	25366600	11909800	5808450	2419040	779464	150565	0
171	91185600	57492300	25372700	11907500	5817170	2420790	776109	150649	0
172	91171500	57491700	25633900	11907100	5822770	2418990	779262	150625	0
173	91199800	57471200	25251700	11902200	5830050	2419180	779505	150696	0
174	91087500	57488200	25384700	11908200	5830660	2418990	780259	150716	0
175	91156300	57494000	25711300	11907400	5833550	2420960	783399	150773	0
176	91152300	57485300	25630500	11904800	5824680	--	778885	150713	0
177	91099700	57470100	25276700	11911900	5823470	2405490	781903	150773	0
178	91078400	57481200	25320300	11906300	5834150	2402910	778629	150720	0
179	91162400	57492900	25384400	11911300	5838770	2405920	780367	150713	0
180	91007600	57482300	25356500	11905800	5831680	2405200	778723	150740	0
181	91075400	57480000	25343700	11915300	5831080	2404820	780340	150767	0
182	91043000	57494000	25326100	11914900	5831220	2405400	782321	150827	0
183	91141100	57494600	25356100	11907700	5836530	2403630	777955	150693	0
184	91100700	57497000	25355800	11912300	5822870	2404150	781216	150706	0
185	91041000	57489400	25372700	11914300	5827440	2403960	780219	150740	0
186	91119900	57487000	25368700	11906500	5832990	2405640	780664	150821	0
187	91159300	57472400	25406900	11908200	5826410	2406130	779397	150763	0
188	91125000	57475900	25457200	11913400	5842180	2404510	782456	150794	0
189	91166400	57484700	25450600	11906200	5837470	2403920	781216	150767	0
190	91120900	57486400	25552900	11908100	5831310	2405470	784248	150797	0
191	91071300	57491100	26140800	11915500	5835090	2406830	783736	150800	0
192	91013700	57491100	26126700	11906400	5828880	2404720	786189	150918	0
193	91010600	57506300	26056200	11916000	5828000	2405400	785515	150888	0
194	91033900	57486400	26025400	11911600	5829910	2408410	784194	150854	0
195	91016700	57494000	25958400	11912000	5851690	2408500	784935	150790	0
196	91029900	57501000	25816900	11913700	5836910	2408340	783965	150895	0
197	91119900	57488200	25642500	11902900	5833690	2407350	785165	150858	0
198	91034900	57469500	25712400	11905600	5830940	2407640	785515	150885	0
199	91108800	57498100	25528700	11912800	5834570	2408260	785124	150922	0
200	91081500	57473000	25519400	11906700	5836860	2408840	786687	150878	0
201	91113800	57474200	25615600	11909800	5827250	2409530	788426	150915	0
202	91028800	57493400	25514300	11907500	5834950	2409390	786889	150972	0
203	91103700	57474200	25528100	11907100	5826270	2408700	786539	150972	0
204	91100700	57444400	25540100	11902200	5837610	2408520	787051	151033	0
205	91065300	57465400	25491300	11908200	5839010	2410050	787402	150999	0
206	90917600	57468900	25758800	11907400	5836720	2410630	787833	151053	0
207	91029900	57529100	25657700	11904800	5832940	2410080	788978	151002	0
208	91008600	57467700	26118100	11911900	5838450	2412140	789234	150996	0
209	91034900	57463100	26095300	11906300	5835880	2411300	787482	150986	0
210	91072300	57468900	25712100	11911300	5840220	2411280	788183	150989	0
211	91017700	57470100	26056800	11905800	5831960	2409560	789854	151013	0
212	90975200	57480000	26048600	11915300	5842780	2409870	788439	150959	0
213	90888200	57485900	25638600	11914900	5843670	2410700	788143	151070	0
214	91009600	57473000	25731100	11907700	5837420	2413710	791282	151067	0
215	90927700	57470100	25610500	11912300	5831500	2412300	787914	151009	0
216	91008600	57462500	25674700	11914300	5843670	2412690	789113	150965	0
217	90941800	57463600	25838900	11906500	5835600	2411340	789908	151019	0
218	90958000	57468900	25861800	11908200	5841760	2411780	788143	150986	0
219	90971200	57474200	26089400	11913400	5848430	2411590	786310	151077	0
220	90936800	57479400	25763100	11906200	5836670	2412610	786984	151134	0
221	90882200	57415700	25562800	11908100	5839800	2413790	787348	151097	0
222	91032900	57480000	25932400	11915500	5833920	2413950	786930	151161	0
223	91123900	57489400	26103700	11906400	5836720	2413760	786768	151090	0
224	91016700	57477700	26121800	11916000	5829210	2413620	787698	151036	0
225	91095600	57479400	26149200	11911600	5833360	2415200	787860	151141	0
226	91104700	57499900	25758800	11912000	5826410	2414260	789207	151168	0
227	91095600	57472400	26139900	11913700	5845070	2415620	789072	151127	0
228	91177600	57477100	25869600	11902900	5833780	2413930	789612	151063	0
229	91039000	57470700	26113800	11905600	5834990	2413140	790460	151151	0
230	91051100	57470100	26184200	11912800	5824590	2413360	792158	151134	0
231	91007600	57475900	26151800	11906700	5824220	2413930	790784	151093	0
232	91084500	57501000	25879500	11909800	5840730	2415340	790191	151161	0
233	91098600	57483500	26133900	11907500	5827580	2414620	792091	151090	0
234	91079400	57481200	26166900	11907100	5841380	2415570	790582	151134	0
235	90931700	57473600	25735100	11902200	5840170	2416220	792320	151134	0
236	91083500	57456600	26069600	11908200	5832800	2414480	791363	151107	0
237	91068300	57454300	26137000	11798700	5840500	2416730	791013	151124	0
238	90978300	57439100	26181300	11795700	5827720	2415310	789409	151184	0
239	91005600	57453700	26185000	11798400	5844370	2416010	790811	151100	0
240	90975200	57445500	26010800	11809100	5845680	2415380	788682	151174	0
241	91000500	57452500	25800100	11810300	5846560	2416010	790770	151198	0
242	91039000	57473600	25767000	11808400	5834950	2416510	790245	151255	0
243	90990400	57455500	26207500	11813100	5842500	2414830	793034	151285	0
244	90920600	57455500	26215200	11813600	5852440	2415740	792010	151343	0
245	91018700	57454300	25719600	11815100	5846800	2415670	793695	151326	0
246	91020800	57464800	26207400	11812000	5844370	2414410	791727	151326	0
247	91016700	57457200	25817600	11808000	5842460	2417510	793425	151265	0
248	91039000	57468300	25672200	11818200	5856400	2416100	792509	151296	0
249	91094600	57491700	25626400	11825700	5840590	2417420	793290	151363	0
250	91066300	57478800	25712800	11822000	5847080	2417660	793776	151319	0
251	91100700	57503400	25593900	11819600	5835090	2417200	792913	151410	0
252	91108800	57495800	25794300	11817200	5835690	2417200	791080	151333	0
253	91072300	57490500	25768700	11824200	5830190	2417300	791256	151353	0
254	91020800	57485300	25673500	11822600	5836390	2417080	792603	151370	0
255	91144200	57469500	25440100	11828300	5835880	2417540	789207	151417	0
256	91111800	57474200	26098800	11825900	5845770	2417800	791175	151410	0
257	91070300	57478800	25814200	11826500	5853840	2418990	791269	151434	0
258	90983300	57492900	25733600	11833700	5846700	2419380	794557	151400	0
259	90976200	57489900	25772600	11835800	5848520	2419190	793048	151407	0
260	91032900	57501600	25871100	11829700	5848660	2418140	792859	151467	0
261	91069300	57498100	26149900	11831300	5847500	2418270	793506	151474	0
262	91065300	57496400	26335600	11833500	5829860	2420070	794409	151494	0
263	91056200	57496400	26323400	11835700	5851370	2420830	796376	151511	0
264	91135100	57491700	26376500	11838300	5852440	2417460	798263	151467	0
265	91018700	57490500	26095700	11830900	5852810	2420170	796498	151498	0
266	91094600	57464200	25975500	11840200	5849080	2418950	795150	151444	0
267	91127000	57468900	25689400	11843200	5838730	2418200	796107	151579	0
268	91131000	57470100	25717000	11840700	5855520	2420260	794315	151521	0
269	91048100	57464200	25688600	11854400	5845910	2418660	792886	151592	0
270	91145200	57473600	25675000	11844600	5840780	2417530	795150	151643	0
271	91173500	57478300	25686600	11853000	5836160	2419210	795271	151636	0
272	91179600	57463100	25750700	11851200	5842970	2418300	796403	151461	0
273	91033900	57471200	25658500	11847300	5831780	2420430	798074	151602	0
274	91100700	57466600	25651700	11854900	5835600	2420740	797441	151521	0
275	91037900	57473600	25766400	11851400	5850570	2421530	795608	151575	0
276	91091600	57480600	25926400	11852100	5843480	2420360	798169	151680	0
277	91146200	57471200	25908000	11853100	5847500	2421000	795770	151572	0
278	91147200	57494000	25771400	11848000	5842040	2421100	795150	151599	0
279	91074400	57482300	25632200	11850800	5849500	2419430	794153	151548	0
280	91033900	57494600	25645800	11852500	5852860	2417130	794476	151538	0
281	91059200	57494000	25766700	11856000	5853980	2421190	797239	151683	0
282	91063200	57499300	25743500	11853600	5852530	2420360	794571	151740	0
283	91151300	57488200	25629200	11861700	5857100	2420790	797940	151710	0
284	91137100	57504000	25638900	11858700	5853000	2420500	797980	151727	0
285	91104700	57505700	25680900	11857100	5857990	2420240	795730	151717	0
286	91123900	57518000	25641000	11860400	5841620	2418060	798398	151737	0
287	91076400	57513900	25731700	11864200	5854960	2419090	794934	151740	0
288	91092600	57464800	25704500	11870600	5849870	2420960	796754	151710	0
289	91054100	57497500	25707900	11864500	5845350	2420720	797252	151653	0
290	91055100	57501000	25899800	11868200	5846140	2421330	799179	151764	0
291	91070300	57515100	25697200	11873200	5861120	2422390	802333	151784	0
292	91073400	57516800	25692400	11870500	5852530	2418850	801066	151851	0
293	91094600	57516800	25689300	11873700	5838870	2421340	800298	151841	0
294	91012700	57527900	25764400	11875000	5836440	2422430	801740	151764	0
295	91005600	57518600	25771800	11878700	5847540	2420780	799058	151814	0
296	91094600	57506900	25721400	11873200	5842600	2421670	799247	151828	0
297	91004600	57515700	25800700	11878100	5841940	2419680	800150	151761	0
298	91021800	57514500	25743000	11874500	5842830	2422500	797697	151814	0
299	91009600	57516200	25724100	11880100	5842460	2421380	804098	151895	0
300	91091600	57511000	25743800	11879800	5851270	2420950	800163	151878	0
301	90955000	57513900	25616500	11874900	5849270	2420600	797832	151872	0
302	90905400	57512700	25630100	11877100	5845630	2421840	801052	151882	0
303	90959000	57508100	25611300	11873300	5854260	2420950	799853	151862	0
304	91048100	57519200	25662400	11880700	5841100	2423250	796646	151919	0
305	91049100	57509200	25651200	11882400	5875160	2424150	800284	151892	0
306	91032900	57518600	25578700	11881400	5851690	2423050	799934	151976	0
307	91094600	57512700	25505700	11889000	5864240	2422170	799071	151915	0
308	90973200	57515700	25575300	11879400	5850850	2421880	801538	151909	0
309	91016700	57518000	25681800	11883300	5849830	2420430	801686	152003	0
310	90956000	57519700	25757000	11884400	5836440	2422120	802589	151905	0
311	90946900	57525600	25782100	11883700	5845770	2420530	800662	151919	0
312	90962100	57523200	25792100	11880700	5850670	2421930	801430	151949	0
313	91005600	57518600	25773000	11889200	5856680	2421050	800756	151865	0
314	90986400	57541900	25776400	11878900	5853890	2421910	799799	151831	0
315	91079400	57536100	25740700	11885000	5848520	2421460	805055	151885	0
316	91066300	57531400	25832200	11886000	5847400	2420290	803033	152027	0
317	90974200	57519200	25786600	11881500	5861020	2419810	802050	151986	0
318	91058200	57522100	25851500	11892000	5852720	2422030	803977	152067	0
319	90994500	57523800	25844000	11889400	5857010	2421030	805041	152050	0
320	91030900	57532600	25945200	11887800	5858830	2421090	803990	151946	0
321	90962100	57545400	25992200	11885800	5857100	2422440	803801	152074	0
322	91022800	57526800	26014800	11888500	5864800	2421310	800352	151973	0
323	90884200	57532600	26055400	11888000	5854960	2422240	802077	152037	0
324	90985300	57529700	26129900	11882300	5861820	2421450	802440	152064	0
325	90987400	57533200	26255200	11888900	5849550	2421620	804071	152040	0
326	91081500	57513900	26194900	11893000	5858130	2421690	804597	152010	0
327	91036900	57511600	26233500	11892500	5852810	2421530	803788	151966	0
328	91063200	57527300	26225900	11897100	5851270	2421340	803478	152044	0
329	90972200	57522700	26157100	11891900	5846420	2421550	803384	152050	0
330	90972200	57522700	26114400	11899800	5850390	2421240	802683	152101	0
331	90896300	57515100	26125000	11894500	5844370	2421430	802952	151929	0
332	90989400	57514500	26145700	11898500	5839660	2421100	801753	152138	0
333	90993400	57516800	26177600	11900300	5847820	2420230	801403	152070	0
334	90953000	57530800	26158300	11892600	5854450	2421290	802373	152172	0
335	90987400	57526800	26189000	11892700	5854170	2420070	800150	152074	0
336	90921600	57513900	26208900	11893300	5846700	2419230	799112	152141	0
337	90914500	57505700	26266700	11895600	5846560	2419280	800500	152118	0
338	90973200	57513300	26275400	11898600	5840870	2419930	800972	152094	0
339	91018700	57533200	26351200	11900100	5848990	2421860	799678	152249	0
340	90942900	57511000	26531500	11901800	5846660	2419950	802831	152266	0
341	91029900	57509200	26618200	11900800	5850290	2419040	801187	152229	0
342	90975200	57499900	26661000	11903400	5845260	2419210	801443	152246	0
343	91034900	57519200	26652300	11899400	5854450	2419490	800203	152138	0
344	91021800	57526200	26657900	11903000	5860280	2419020	800810	152155	0
345	91001500	57502200	26648500	11897600	5850990	2419280	802494	152178	0
346	90921600	57506900	26601100	11912800	5838910	2418780	804637	152158	0
347	91001500	57523200	26599600	11904300	5840920	2419040	803438	152128	0
348	90961100	57488200	26595000	11906000	5840730	2420790	802737	152178	0
349	90954000	57490500	26558200	11905200	5848660	2418990	803141	152108	0
350	91060200	57492300	26615400	11904900	5843530	2419180	803545	152269	0
351	91002500	57494000	26607400	11907500	5843670	2418990	802872	152296	0
352	90990400	57478800	26630000	11909600	5842040	2420960	805715	152306	0
353	91120900	57489400	26612000	11900700	5840920	2419230	804381	152212	0
354	90909500	57484100	26652300	11907000	5846980	2420810	804529	152262	0
355	90929700	57425700	26685400	11910900	5843060	2419430	806038	152195	0
356	91014700	57462500	26658100	11910700	5838450	2420570	804246	152182	0
357	90970200	57470100	26678500	11903600	5840640	2419260	806860	152215	0
358	91071300	57456600	26675700	11909300	5836530	2417340	805850	152215	0
359	91090600	57479400	26672700	11910500	5841520	2419490	806456	152242	0
360	91001500	57470100	26674600	11905400	5848570	2420600	805419	152188	0
361	90994500	57457800	27076200	11910800	5853840	2418880	804799	152296	0
362	91165400	57460700	26795300	11917900	5831360	2418470	807251	152357	0
363	91030900	57453700	26732600	11910200	5835550	2420190	806968	152323	0
364	90979300	57463100	26694100	11913200	5839570	2418200	807440	152313	0
365	91047100	57455500	26718800	11910200	5837470	2419090	808087	152269	0
366	91040000	57442000	26733200	11914200	5831640	2420780	807521	152289	0
367	91010600	57452000	26688700	11912000	5845630	2419740	807063	152219	0
368	91094600	57444900	26676100	11916000	5842780	2421810	805971	152273	0
369	91042000	57459000	26686900	11915500	5829020	2419950	806052	152219	0
370	90981300	57452500	26687500	11920300	5843810	2420000	808370	152414	0
371	91059200	57464800	26685200	11922300	5842970	2418940	808868	152387	0
372	91067300	57453100	26643500	11911300	5843110	2421190	811321	152249	0
373	91077400	57452000	26671600	11913800	5844370	2420090	809232	152401	0
374	90957000	57456100	26712200	11908700	5851970	2421090	808734	152468	0
375	91071300	57468900	26693400	11914000	5840500	2421930	809259	152417	0
376	91032900	57472400	26691000	11901400	5845210	2420140	811590	152444	0
377	90985300	57482300	26700700	11907400	5853510	2420640	810014	152384	0
378	91089500	57457200	26654600	11904800	5850990	2422530	810216	152367	0
379	91106700	57456100	26639200	11911900	5840030	2422130	809906	152384	0
380	91097600	57456600	26618300	11906300	5852720	2421700	810432	152370	0
381	91066300	57456100	26659600	11911300	5844930	2417730	809663	152350	0
382	91074400	57460700	26689200	11905800	5837420	2417710	808424	152417	0
383	91082500	57459600	26698400	11915300	5849550	2420930	808976	152397	0
384	91001500	57451400	26572500	11914900	5841800	2419300	804448	152512	0
385	91051100	57449600	26659400	11907700	5846800	2419660	808127	152492	0
386	90961100	57435000	26653000	11912300	5849730	2420120	808491	152397	0
387	90963100	57445500	26624500	11914300	5841010	2418490	807992	152384	0
388	91094600	57430900	26617900	11906500	5827440	2420210	807359	152461	0
389	91141100	57449600	26619100	11908200	5830050	2419880	808531	152471	0
390	91074400	57437400	26643400	11913400	5839800	2420480	808693	152515	0
391	91219000	57433300	26689900	11906200	5840590	2419400	807979	152522	0
392	91032900	57423900	26671700	11908100	5841380	2421770	810661	152539	0
393	91164400	57424500	26703500	11915500	5863490	2420040	811456	152492	0
394	91102700	57429200	26650900	11906400	5842080	2420050	810742	152434	0
395	91098600	57422700	26604100	11916000	5849410	2419470	808774	152583	0
396	91180600	57424500	26594100	11911600	5851690	2420880	811793	152515	0
397	91091600	57413400	26684900	11912000	5860700	2420430	809879	152505	0
398	91191700	57404600	26674400	11913700	5858080	2419350	812884	152562	0
399	91123900	57414600	26708900	11902900	5855100	2421270	807939	152579	0
400	91176500	57407600	26683100	11905600	5868350	2420660	810795	152569	0
401	91146200	57444400	26712900	11912800	5857380	2420720	810256	152488	0
402	91150200	57420400	26680600	11906700	5860560	2420410	810593	152552	0
403	91113800	57425100	26723100	11909800	5862100	2418420	812952	152576	0
404	90953000	57426300	26712200	11907500	5855890	2417770	809300	152626	0
405	91024800	57435000	26634100	11907100	5850010	2418350	812817	152559	0
406	91095600	57426800	26692600	11902200	5854450	2420000	811294	152636	0
407	91149200	57429800	26734200	11908200	5845070	2419210	812426	152583	0
408	91122900	57422200	26710900	11907600	5847220	2419980	809569	152694	0
409	91163400	57453700	26761200	11908800	5848710	2420410	810593	152690	0
410	91046000	57439700	26764200	11907100	5846700	2419180	809973	152687	0
411	90996500	57445500	26711100	11912800	5853230	2419690	806321	152700	0
412	90930700	57433800	26718700	11909000	5857660	2419490	806726	152700	0
413	90956000	57442600	26691200	11904500	5848940	2419760	809300	152606	0
414	91104700	57445500	26692900	11902800	5856450	2421330	809825	152731	0
415	91176500	57444900	26648000	11910300	5841200	2420120	809300	152684	0
416	91199800	57444400	26678700	11913700	5854730	2419590	808451	152626	0
417	91199800	57452500	26678200	11916600	5834670	2416890	809502	152640	0
418	91170500	57449600	26745900	11914400	5839150	2417060	809394	152697	0
419	91156300	57434400	26759800	11916900	5691320	2419140	808046	152727	0
420	91220000	57428000	26770900	11915900	5241790	2420160	811024	152778	0
421	91220000	57374200	25950400	10061300	4617510	2053610	809946	150804	1.32
422	91184000	57280200	25252300	9356250	4083870	1932040	809192	140929	1.32
423	91148000	57203600	24632600	8890760	3672260	1724080	807197	118647	1.32
424	91056500	57069200	23617200	8484850	3342280	1464360	805297	97497	1.32
425	90812000	56890400	22918100	8130350	3098270	1260020	785717	72181.4	1.32
426	90504500	56705800	22502400	7830970	2906410	1106580	724362	60113.2	1.32
427	90215000	56955900	22216600	7595050	2740540	1002450	619938	47853.4	1.32
428	90126500	56418300	21731100	7432400	2609090	909315	521175	39169.2	1.32
429	90066500	56120300	21489600	7030350	2454590	858760	440980	33286.4	1.32
430	89795000	55871400	21071500	6914630	2381510	793588	368063	27375.6	1.32
431	89544400	55662200	20851700	6853530	2320050	740351	289740	23752.9	1.32
432	88807900	55374800	20776900	6767910	2271390	700732	252687	20190.5	1.32
433	88623400	55115300	20653400	6715490	2228750	679048	220284	18053.5	1.32
434	87787900	54847100	20460100	6676010	2198480	646686	195996	16061.6	1.32
435	87364800	54590000	20394600	6617500	2169350	614427	177020	14462	1.32
436	87307800	54335300	20334100	6591240	2143310	579331	162519	13389.8	1.32
437	87073800	54095700	20053400	6572580	2121410	564027	150567	12479.4	1.32
438	86773800	53860800	19852700	6552740	2101460	553176	140032	11650.8	1.32
439	86595300	53610100	19846000	6555740	2077490	546435	132248	11006.3	1.32
440	86458800	53367100	19853000	6530280	2061270	547261	125302	10300.7	1.32
441	86125800	53150900	19736200	6519880	2047680	534502	119614	9939.84	1.32
442	85738700	52928300	19846000	6486610	2034670	531011	114423	9409.44	1.32
443	85641200	52722600	19729900	6482730	2023320	529515	110097	9120.34	1.32
444	85495700	52521600	19562200	6471540	2016050	512577	106229	8735.86	1.32
445	85017200	52320600	19552600	6446270	2005550	494281	103538	8470.14	1.32
446	84655700	52157600	19399800	6464170	1996030	477515	100718	7811.77	1.32
447	84378200	51971200	19438600	6463500	1988010	474283	98263.5	7691.22	1.32
448	84394700	51826300	19444000	6464330	1982540	472030	96280	7478.79	1.32
449	84471200	51666700	19326200	6450370	1975910	465444	94283.9	7299.58	1.32
450	84441200	51555100	19454200	6449400	1969070	478582	92721.6	7122.43	1.32
451	84411200	51391000	19482700	6433370	1964370	484944	91415.3	6937.19	1.32
452	84258200	51257100	19396200	6423320	1959660	480129	90431.5	6871.23	1.32
453	84103600	51153700	19375400	6424530	1953460	472064	89033.4	6673.68	1.32
454	84067600	51026900	19153800	6420980	1946930	460939	88201.3	6562.01	1.32
455	84061600	50930500	19135600	6410220	1943310	470156	87410.4	6529.52	1.32
456	83965600	50842300	19279000	6387710	1936580	475400	86656.6	6513.5	1.32
457	83613100	50736500	19270800	6384070	1935440	478908	85720.9	6442.34	1.32
458	83457100	50645400	19116600	6394690	1929640	463811	85086.7	6338.06	1.32
459	83289100	50573500	19201600	6393470	1928200	462951	84706.9	6272.19	1.32
460	83092600	50466600	19129000	6403410	1923720	462005	84434.8	6242.79	1.32
461	82912600	50393500	19091000	6403460	1923860	474902	83900.9	6169.01	1.32
462	82803100	50310600	19086400	6400880	1922390	471377	83204.3	6174.28	1.32
463	82711600	50239900	19034600	6418710	1918650	484033	82561.7	6177.53	1.32
464	82605100	50160400	18998500	6388130	1916580	487420	82319.1	6131.7	1.32
465	82540600	50116000	19099900	6389460	1913300	473182	81968.8	6107.99	1.32
466	82597600	50042400	19002500	6401900	1907410	468350	81900.6	6058.64	1.32
467	82537600	49976900	18989200	6408540	1905890	470672	81858.4	6054.49	1.32
468	82476100	49920800	18994300	6397400	1907890	465307	81782.6	6031.7	1.32
469	82420600	49877600	18954000	6378570	1905470	465599	81586.4	6052	1.32
470	82360600	49817400	18915300	6395270	1903070	475693	81327.8	6038.68	1.32
471	82293000	49763700	18986700	6377060	1900920	462487	80976.6	6029.38	1.32
472	82297500	49716300	19008700	6394820	1899560	468694	80797.2	6015.73	1.32
473	82273500	49682400	19044800	6392270	1898020	455264	80383.7	5979.95	1.32
474	82249500	49635700	19018000	6410440	1898910	445669	80082.2	6033.94	1.32
475	82237500	49592400	19006500	6383650	1895860	457121	79938.1	5997.66	1.32
476	82210500	49558600	18898700	6383150	1893700	461524	79773.1	6001.69	1.32
477	82198500	49528200	19031400	6379130	1895420	458979	79877.5	6010.79	1.32
478	82207500	49496600	18928100	6392750	1892810	445067	80118.4	6030.8	1.32
479	82068000	49461600	18914100	6386330	1892020	461541	80158.8	5998.38	1.32
480	81976500	49437000	19079100	6382870	1892380	473148	80200.9	5975	1.32
481	81939000	49371000	18931100	6383140	1894200	451275	80077.1	5963.45	1.32
482	81918000	49323100	18954900	6402260	1892910	455006	80002.1	6020.81	1.32
483	81738000	49296200	18988900	6390520	1890140	450828	79692.2	6032.76	1.32
484	81799500	49274000	18954000	6395770	1887200	461506	79825.3	6036.24	1.32
485	81855000	49223800	18946500	6382170	1884100	468350	79912	6023.42	1.32
486	81903000	49186900	18921800	6367520	1884820	471497	79912	6009.84	1.32
487	81918000	49143700	18812600	6399910	1886580	478135	79901.1	5966.08	1.32
488	81873000	49122100	19007200	6401580	1886040	452444	79953.3	5996.5	1.32
489	81765000	49106900	18923000	6404960	1886500	470637	79775.6	5964.15	1.32
490	81636000	49093500	18916300	6394160	1884950	467061	79738.5	5941.09	1.32
491	81430500	49075900	18894800	6391930	1886300	469881	79924.7	5953.8	1.32
492	81403500	49036800	18983600	6387470	1884180	484824	79927.2	5960.52	1.32
493	81382500	49003500	18954000	6401740	1883360	473887	79723.4	5962.86	1.32
494	81354000	48966100	18775700	6382730	1883910	478788	79581.9	5980.8	1.32
495	81367500	48936300	18799200	6382890	1881840	487197	79611.4	6036.97	1.32
496	81408000	48914700	18711400	6404710	1882780	471033	79474.1	6052.13	1.32
497	81466500	48890100	18786800	6402050	1881230	470586	79201.2	6021.78	1.32
498	81438000	48883700	18834200	6404950	1881760	467852	79449.6	6015.89	1.32
499	81301500	48848600	18822100	6402770	1882210	462229	79674.5	6058.73	1.32
500	81319500	48820000	18719200	6396660	1881590	474420	79518.7	6009.53	1.32
501	81345000	48794900	18774000	6385480	1882650	476982	79835.4	6038.47	1.32
502	81228000	48769200	18830600	6400200	1882360	470121	80288.5	6089.33	1.32
503	81142500	48748100	18821600	6403370	1881750	475951	80217.8	6074.3	1.32
504	81223500	48728800	18787600	6405960	1880910	487179	80307.9	6128.83	1.32
505	81277500	48708400	18795600	6424610	1879720	496757	80360.9	6141.02	1.32
506	81235500	48696100	18693000	6415740	1880610	485168	80539.5	6152.23	1.32
507	81220500	48711900	18726000	6425400	1880670	492218	80581.6	6151.49	1.32
508	81201000	48706100	18835100	6431570	1881740	476982	80526	6144.83	1.32
509	81052500	48682100	18816100	6421100	1881070	463295	80590.9	6145.78	1.32
510	80961000	48681500	18907200	6408690	1882160	478943	80723.1	6094.29	1.32
511	80988000	48648800	18866200	6422740	1881710	483654	80729	6132.19	1.32
512	81099000	48622500	18930500	6421180	1879660	477378	81150.1	6135.71	1.32
513	81210000	48628900	18795200	6420130	1879390	488658	81098.7	6130.31	1.32
514	81279000	48596800	18811200	6421020	1883330	488366	80924.4	6217.6	1.32
515	81228000	48606100	18807700	6429860	1883270	496964	80980	6253.66	1.32
516	81186000	48564700	18841700	6419730	1883380	489828	81368.3	6272.4	1.32
517	81097500	48548900	18961400	6427860	1881210	492544	81794.4	6289.27	1.32
518	81111000	48528400	18800400	6440340	1881660	486079	81715.3	6266.23	1.32
519	81073500	48516200	18726900	6425400	1882730	483224	81717.8	6335.72	1.32
520	80883000	48502700	18881700	6437780	1884160	489982	81706	6284.73	1.32
521	80901000	48505600	18766700	6422760	1885620	484996	81953.6	6295.42	1.32
522	80947500	48481700	18866800	6429900	1885650	478840	81803.7	6291.02	1.32
523	80988000	48470000	18736300	6430420	1884230	490257	81577.1	6285.56	1.32
524	81004500	48471800	18705100	6452530	1885220	499079	81729.6	6275.59	1.32
525	81067500	48454200	18636500	6440660	1884680	494316	81606.6	6279.51	1.32
526	80934000	48434400	18722800	6443960	1882610	495812	81690	6348.75	1.32
527	80973000	48426800	18755400	6449810	1885040	499079	81908.1	6403.07	1.32
528	81018000	48433800	18807800	6454180	1884070	490172	82029.4	6399.13	1.32
529	81060000	48412700	18721400	6440940	1884620	501383	82176	6402.94	1.32
530	81081000	48396400	18681100	6429930	1883390	495330	82397.5	6394.64	1.32
531	81075000	48392900	18806900	6448460	1885620	513815	82433.7	6367.22	1.32
532	81124500	48388200	18821900	6448410	1884980	494849	82720.9	6315.43	1.32
533	81111000	48364800	18810800	6467330	1883890	510290	82874.2	6439.33	1.32
534	81039000	48366000	18818100	6458220	1883250	500386	82816.1	6512.77	1.32
535	81070500	48354300	18835000	6468640	1883230	507264	82846.4	6509.14	1.32
536	81066000	48349600	18896500	6451650	1884460	509585	82778.2	6525.1	1.32
537	81066000	48339100	18905100	6463510	1886290	512044	82931.4	6587.98	1.32
538	81066000	48328600	18855600	6466080	1887770	515690	83081.4	6630.34	1.32
539	81022500	48346700	18764200	6454320	1887710	520419	83140.3	6662.76	1.32
540	81016500	48338500	18781100	6468350	1887210	509706	83222	6623.72	1.32
541	81078000	48341500	19033000	6462570	1889930	506043	83329	6583.91	1.32
542	81133500	48338500	18930800	6476490	1889410	490670	83383.7	6597.55	1.32
543	81126000	48300500	18942600	6469610	1889420	493817	83366.9	6604.84	1.32
544	81115500	48282400	18795000	6457350	1888720	500867	83381.2	6635.17	1.32
545	81070500	48307600	18718200	6485270	1889820	505888	83600.2	6627.27	1.32
546	81051000	48271300	18854900	6464400	1889770	506438	83973.3	6651.44	1.32
547	81048000	48260800	18829000	6467690	1889750	505510	83811.6	6682.62	1.32
548	81045000	48253200	18798800	6481480	1888850	508364	84023	6721.89	1.32
549	81010500	48243900	18832900	6483260	1890210	513798	83843.6	6686.5	1.32
550	80973000	48245000	18813900	6470650	1889300	514503	83924.4	6751.42	1.32
551	80932500	48218200	18776300	6487800	1889540	501469	83924.4	6756.88	1.32
552	80914500	48208800	18798600	6477820	1889470	516274	84068.5	6745.31	1.32
553	80917500	48220500	18610800	6474330	1891300	504547	84447.5	6857.17	1.32
554	81007500	48206500	18603500	6476180	1892140	521089	84330.4	6833.4	1.32
555	81018000	48213500	18687700	6487160	1890410	526747	84219.2	6791.22	1.32
556	81009000	48217000	18905200	6485570	1892180	521158	84391.9	6870.2	1.32
557	80853000	48202400	18825600	6476460	1890790	536084	84412.1	6877.39	1.32
558	80836500	48201800	18751600	6489730	1894190	518957	84637	6944.57	1.32
559	80890500	48203000	18622600	6490680	1897890	529051	85216.4	6937.13	1.32
560	80869500	48197100	18723200	6501840	1899110	533298	85508.7	6979.79	1.32
561	80731500	48191300	18913600	6499780	1899390	534639	85551.6	6963.73	1.32
562	80730000	48192500	18821800	6491200	1898740	538543	85411	6936.98	1.32
563	80641400	48181900	18754400	6502020	1897600	522740	85560.9	6937.53	1.32
564	80611400	48194200	18750900	6488970	1897090	507229	85799.3	6946.32	1.32
565	80679000	48214700	18839700	6510000	1896840	493370	86002.2	6957.17	1.32
566	80662500	48212300	18844600	6502910	1897890	515002	86100.8	6908.29	1.32
567	80679000	48202400	18771800	6500120	1897260	526918	86272.6	6952.43	1.32
568	80752500	48198900	18825800	6492270	1895970	530822	86675.2	7018.93	1.32
569	80731500	48184300	18833000	6506700	1897290	551904	86879.8	7048.15	1.32
570	80779500	48203000	18811600	6498940	1898720	538611	87071	7113.35	1.32
571	80772000	48204700	18834300	6510920	1900370	530598	87145.1	7085.84	1.32
572	80659400	48211700	18902800	6500880	1902020	539110	87131.7	7133.81	1.32
573	80710500	48183700	18774200	6499890	1902790	532576	87034	7171.97	1.32
574	80772000	48188900	18721200	6494910	1904600	541810	87269.8	7179.11	1.32
575	80700000	48190100	18853000	6518790	1905100	510806	87610.1	7216.59	1.32
576	80609900	48179000	18905100	6518180	1903900	540314	87623.5	7223	1.32
577	80626400	48059200	18847900	6538730	1903520	530839	87722.9	7194.39	1.32
578	80712000	48086700	18931800	6518650	1903370	535946	87859.4	7115.87	1.32
579	80718000	48093100	18858200	6525710	1904290	536720	87802.1	7228.44	1.32
580	80682000	48107100	18835400	6520190	1905580	532593	88046.3	7287.71	1.32
581	80709000	48104800	18854800	6537640	1908340	546590	88071.6	7235.86	1.32
582	80797500	48108300	18901300	6518210	1908800	548069	88352.1	7248.9	1.32
583	80842500	48118800	18874300	6544660	1909980	537029	88460.7	7227.72	1.32
584	80811000	48122300	18876100	6521310	1910440	549290	88015.2	7254.32	1.32
585	80761500	48129300	18914000	6523790	1911820	545438	88258.6	7376.05	1.32
586	80827500	48128800	18893600	6533300	1911460	545111	88508.7	7318.25	1.32
587	80800500	48147500	18821700	6541070	1911350	546814	88512.1	7327.74	1.32
588	80770500	48138700	18854200	6558360	1914240	549548	88208	7395.15	1.32
589	80688000	48126400	18863200	6541570	1914210	545421	88396.7	7401.03	1.32
590	80630900	48100700	18783600	6527220	1914770	552059	88456.5	7370.42	1.32
591	80710500	48095500	18771500	6532220	1913930	556323	88710.9	7479.34	1.32
592	80715000	48110100	18751300	6531490	1912570	547072	89078.1	7476.07	1.32
593	80761500	48080300	18836700	6527370	1912600	552059	89594.4	7513.42	1.32
594	80698500	48091400	18797200	6556670	1911760	556564	89692.1	7570.95	1.32
595	80536400	48093700	18822800	6538400	1911610	555996	89724.9	7561.55	1.32
596	80691000	48086100	18887700	6545490	1914280	562049	90050	7563.57	1.32
597	80725500	48083800	18857900	6510660	1913660	561688	90081.2	7588.08	1.32
598	80703000	48095500	18724900	6532550	1916390	547484	90317	7539.96	1.32
599	80763000	48111800	18744500	6523480	1919550	534192	90467.8	7531.61	1.32
600	80719500	48112400	18925000	6552830	1919700	550597	90350.7	7415.19	1.32
601	80706000	48097200	18825000	6555380	1919050	569495	90406.3	7431.97	1.32
602	80754000	48098400	18828200	6565050	1921340	565987	90655.6	7548.48	1.32
603	80869500	48096000	18936000	6565950	1919450	567758	90841.7	7482.1	1.32
604	80923500	48083800	18814000	6551660	1920270	563408	90868.7	7598.98	1.32
605	80902500	48093100	18847600	6564250	1921030	563992	90779.4	7632.24	1.32
606	80965500	48094900	18861100	6565300	1922530	581394	91012.7	7660.78	1.32
607	81064500	48113000	18817100	6569980	1924930	572195	91201.4	7625.73	1.32
608	81085500	48098400	18907200	6566240	1926300	568738	91342	7635.34	1.32
609	81010500	48099000	18814000	6559510	1925860	566125	91291.5	7708.97	1.32
610	80997000	48123500	18741500	6591640	1927260	577319	91562.7	7761.37	1.32
611	81006000	48101900	18693800	6568390	1928220	566107	91383.3	7819.78	1.32
612	81004500	48096600	18805600	6583520	1926060	553520	91608.1	7857.43	1.32
613	81060000	48107100	18884400	6588720	1928570	572882	91721.9	7874.02	1.32
614	80994000	48087300	18829600	6592160	1929760	559607	91988.8	7855.68	1.32
615	81022500	48096600	18871900	6592590	1932280	570544	92402.4	7777.1	1.32
616	80989500	48098400	18854300	6596720	1933960	580638	92438.6	7843.33	1.32
617	81030000	48088400	18776400	6595680	1933340	577078	92390.6	7857.18	1.32
618	81045000	48091400	18866900	6592740	1935500	584782	92473.1	7871.47	1.32
619	80968500	48112400	18992700	6603480	1934950	584902	92719.9	7945.39	1.32
620	80934000	48110100	18887900	6613490	1938380	573140	92741	7962.55	1.32
621	81019500	48091400	18857200	6608500	1936610	572607	92468.1	7975.91	1.32
622	80982000	48092500	19003500	6595250	1937670	553795	92406.6	8025.26	1.32
623	80899500	48057500	18862700	6603960	1938470	575066	92561.6	8026.65	1.32
624	80908500	48091400	18842400	6598980	1940310	558576	92731.7	8009.11	1.32
625	80911500	48077300	18934400	6594110	1939960	582839	93014.7	8042.92	1.32
626	80887500	48082600	18930500	6606630	1937720	581532	93110.7	8069.53	1.32
627	80872500	48083800	18870700	6622030	1939630	585023	93066.9	8071.68	1.32
628	80925000	48083200	18775100	6613470	1939290	578230	93328	8064.17	1.32
629	81015000	48087300	18815700	6619300	1941250	590577	93666.6	8122.01	1.32
630	81063000	48066200	18865600	6637910	1942480	596475	93976.5	8118.34	1.32
631	81075000	48073800	18760800	6619480	1941820	587533	94140.7	8138.41	1.32
632	81129000	48107700	18906200	6615550	1945580	599037	94315.9	8156.9	1.32
633	81123000	48073800	18937100	6605620	1946950	585624	94198.9	8189.99	1.32
634	81118500	48075600	18847400	6616470	1948610	578282	94547.5	8147.18	1.32
635	81072000	48069700	18883400	6626310	1949590	577938	94426.3	8216.8	1.32
636	81052500	48070900	19062400	6636480	1952620	586329	94543.3	8282.21	1.32
637	81085500	48072100	18993400	6646260	1952980	596767	94617.5	8193.41	1.32
638	81025500	48070900	18957300	6613440	1954600	599278	94684	8193.22	1.32
639	80961000	48070900	18927300	6614250	1958840	598401	94857.5	8276.6	1.32
640	80874000	48059800	18932500	6636240	1958280	602132	95429.4	8242.73	1.32
641	80902500	48052200	18841800	6623220	1959120	583011	95830.3	8241.06	1.32
642	80913000	48051000	18802100	6621230	1962000	599209	95964.2	8240.14	1.32
643	80875500	48054000	18840900	6635510	1959760	598641	96064.4	8242.58	1.32
644	80793000	48044000	18849200	6635620	1959690	612570	95882.5	8326.05	1.32
645	80793000	48072700	18868700	6639490	1962660	611676	95998.7	8287.67	1.32
646	80835000	48047500	18862600	6641750	1962910	611487	96317.9	8279.22	1.32
647	80794500	48065100	18852700	6644110	1963700	598126	96466.2	8311.68	1.32
648	80830500	48058100	19029900	6635960	1964410	603525	96454.4	8308.88	1.32
649	80833500	48080300	18981300	6636530	1965880	613223	96563	8381.77	1.32
650	80917500	48069700	18969200	6645730	1967700	612811	96705.4	8441.29	1.32
651	80872500	48058600	18981800	6640010	1966620	606792	96927.7	8422.15	1.32
652	80970000	48080300	18940300	6644400	1969850	602975	96782	8357.69	1.32
653	80956500	48101900	18935400	6681690	1970370	594532	97052.4	8449.51	1.32
654	80982000	48089000	18939600	6660320	1971680	625793	97308.4	8525.27	1.32
655	81022500	48094300	18925500	6662670	1969520	600000	97735.4	8475.17	1.32
656	80977500	48086100	18907600	6656410	1968810	598710	97924.9	8449.62	1.32
657	81018000	48084900	18845100	6669630	1968740	622853	98391.5	8465.22	1.32
658	80961000	48095500	18950800	6684250	1975920	626412	98682.1	8446.25	1.32
659	80964000	48086100	19000500	6675720	1993230	619775	98490	8475.74	1.32
660	80991000	48097800	18929700	6678800	2017740	631416	98263.5	8550.78	1.32
661	80976000	48131700	18932300	6775150	2052680	666719	98496.8	8846.26	0
662	80974500	48229300	19313500	6859930	2089120	720851	99152.9	9229.54	0
663	80998500	48425000	19683400	6939960	2136190	769274	99112.5	9617.24	0
664	81001500	48609600	19981400	7013690	2198690	824024	99712.1	10746.5	0
665	81018000	48874300	20332900	7096200	2246930	864726	101178	11145.9	0
666	81070500	49166500	20571800	7168890	2295010	914353	103611	11610	0
667	81156000	49513600	20870700	7236470	2351570	954935	107072	12139.3	0
668	81339000	49888700	21117300	7302920	2412460	988982	111070	12635.6	0
669	81658500	50261500	21396700	7364330	2465720	1040090	115671	13062.2	0
670	81684000	50644800	21562400	7430230	2519440	1080200	120621	13438.3	0
671	81742500	51013500	21777600	7490460	2575150	1108080	126952	13828.6	0
672	81922500	51374600	22015700	7542450	2625280	1147280	132907	14301.8	0
673	82258500	51738600	22262000	7600720	2677230	1177670	139370	14766.7	0
674	82626100	52085100	22406100	7667940	2737360	1206920	145709	15246.8	0
675	82882600	52425800	22597600	7713460	2780690	1238850	152274	15719.9	0
676	83100100	52762900	22768700	7754370	2920920	1263220	158685	16213.9	0
677	83463100	53072000	22936200	8562920	3058900	1290250	166059	16683.2	0
678	83776600	53371800	23042100	8871540	3148140	1317990	173069	17197.6	0
679	83871100	53666800	23169400	9034180	3231310	1344970	180068	17742.1	0
680	83899600	53954300	23293000	9153440	3300200	1373870	186896	18313.8	0
681	84058600	54195600	23425800	9257540	3371620	1399870	193710	18792.4	0
682	84262700	54432300	23593000	9340060	3436510	1422980	201041	19284.6	0
683	84456200	54628000	23694700	9411380	3501860	1442770	207360	19819	0
684	84604700	54822600	23804300	9474880	3569540	1467040	214093	20304	0
685	84814700	54995500	23935000	9535580	3630230	1491200	220774	20836.9	0
686	84982700	55159100	24040800	9589440	3690640	1510300	227167	21350	0
687	85164200	55296500	24110100	9642120	3750210	1532330	232932	21857.2	0
688	85414700	55416200	24215000	9687810	3805580	1551610	240212	22410.4	0
689	85644200	55527300	24321400	9733110	3857590	1568660	245443	22938	0
690	85801700	55573400	24406000	9772340	3909970	1585340	250943	23464	0
691	85995300	55683300	24435500	9815290	3952890	1605240	257522	23958.4	0
692	86104800	55768600	24446400	9846550	4013340	1620180	262857	24461.4	0
693	86221800	55836400	24568800	9881430	4057380	1636360	267655	24974.8	0
694	86352300	55893000	24582700	9911070	4108450	1651150	274061	25502.6	0
695	86448300	55977200	24687500	9942030	4153750	1666080	279090	25979.8	0
696	86560800	56001100	24762700	9976280	4194800	1678100	283571	26452.9	0
697	86677800	56042000	24814500	10001600	4234260	1692760	288891	26976.1	0
698	86806800	56091700	24880300	10028300	4276340	1707210	293704	27469.3	0
699	86884800	56127900	24973300	10052900	4308100	1718200	298664	27950	0
700	87016800	56173500	24989000	10076800	4355450	1731090	302584	28400.8	0
701	87087300	56193400	25013300	10108100	4384140	1742700	306533	28891.4	0
702	87127800	56236600	25047300	10128200	4426450	1755670	310901	29349.1	0
703	87207300	56257100	25132500	10158000	4459380	1765970	314708	29761	0
704	87262800	56295000	25159200	10169500	4496600	1775770	318551	30196.2	0
705	87364800	56315500	25188900	10198900	4530190	1788680	321710	30650.6	0
706	87445800	56350500	25260400	10219200	4556400	1799240	324963	31095.3	0
707	87517800	56361100	25288200	10234400	4593070	1807480	328111	31539.4	0
708	87574800	56382100	25318300	10257400	4612240	1818740	331590	31969.1	0
709	87661800	56415400	25356700	10278300	4651280	1826530	334632	32397.2	0
710	87742800	56457500	25404600	10299100	4671720	1837500	339789	32813.5	0
711	87780300	56457500	25413000	10313800	4701010	1844770	341317	33219	0
712	87808800	56481400	25425100	10327600	4729460	1854880	346010	33649.2	0
713	87840400	56487300	25474100	10345100	4752600	1861730	347628	34059.3	0
714	87924400	56491900	25488700	10361400	4761000	1870880	351165	34468.2	0
715	87957400	56543900	25493300	10379300	4792670	1877170	353490	34836.1	0
716	88011400	56542200	25520900	10384000	4818840	1883910	355723	35249.2	0
717	87994900	56558600	25545000	10404000	4837120	1892540	359129	35645	0
718	88096900	56564400	25578600	10414600	4853640	1899540	362989	36008.9	0
719	88110400	56599500	25638300	10426300	4876210	1905130	364548	36369.6	0
720	88134400	56597100	25671500	10443600	4896370	1911610	367558	36756.8	0
721	88189900	56619900	25696200	10451700	4922020	1919400	370981	37113.5	0
722	88267900	56614700	25693900	10470700	4947070	1924270	373340	37470.6	0
723	88261900	56624600	25632600	10478100	4965780	1931820	374137	37826	0
724	88267900	56630400	25702500	10494200	4983690	1936790	376146	38192	0
725	88270900	56643300	25718200	10508100	4999080	1943530	377698	38543.8	0
726	88344400	56659100	25690600	10518600	5021940	1948570	379341	38902.6	0
727	88305400	56722700	25757400	10533700	5035370	1955120	383639	39266.4	0
728	88324900	56696500	25757900	10545100	5046620	1959470	384829	39598.9	0
729	88341400	56703500	25783700	10561400	5074320	1964130	387999	39922.5	0
730	88380400	56707000	25853700	10568300	5082160	1970630	390446	40270.4	0
731	88380400	56718100	25836400	10580300	5098160	1977440	389682	40578	0
732	88423900	56727400	25834800	10596500	5108330	1981460	393656	40906.9	0
733	88389400	56737900	25702500	10598800	5124560	1985540	394136	41245.5	0
734	88392400	56743800	25861600	10609900	5145790	1990510	394028	41552.1	0
735	88480900	56754900	25930100	10615500	5155440	1995820	397827	41869.4	0
736	88473400	56769500	25933700	10625900	5165470	2001490	396743	42168.6	0
737	88510900	56786400	25927200	10637000	5184880	2005140	441290	42494.7	0
738	88525900	56797500	25943600	10643700	5203070	2008440	456114	42793.9	0
739	88593400	56826200	25930400	10648100	5219490	2014370	464037	43102.6	0
740	88614400	56839600	25973900	10656700	5229140	2019860	472109	43418.4	0
741	88629400	56856600	25993300	10668600	5250180	2024020	476920	43707.1	0
742	88591900	56910900	26050200	10688400	5254050	2026840	481394	44001.9	0
743	88596400	56872300	26006100	10687200	5261190	2030920	488455	44306.6	0
744	88600900	56885800	26059700	10692700	5265060	2036520	491393	44595.7	0
745	88648900	56869400	26075900	10713000	5280740	2037930	495692	44857.8	0
746	88638400	56869400	26085400	10713400	5291370	2043800	497969	45110.5	0
747	88656400	56888700	26084100	10726800	5299120	2045380	503966	45445.5	0
748	88674400	56890400	26094900	10730600	5312600	2050500	504168	45701.1	0
749	88674400	56908600	26106600	10748200	5324020	2052810	509653	45972.5	0
750	88669900	56908000	26129900	10745500	5335080	2057410	513183	46261	0
751	88681900	56930200	26125700	10753100	5339880	2061460	516283	46515.3	0
752	88753900	56915600	26128100	10764100	5345340	2063420	518614	46775.6	0
753	88747900	56925500	26127900	10778300	5350850	2066840	521040	47058	0
754	88717900	56934800	26152500	10778500	5359520	2070910	522024	47332.9	0
755	88683400	56937800	26168800	10788900	5371280	2074610	526457	47605.8	0
756	88678900	56944800	26201200	10800100	5388120	2075970	527926	47850.7	0
757	88711900	56946000	26147400	10800700	5391380	2080470	530971	48127.2	0
758	88722400	56962900	26190900	10812500	5411440	2082110	532467	48373.5	0
759	88768900	56972200	26185400	10809600	5420350	2087180	537507	48623.5	0
760	88749400	56984500	26224600	10821900	5430710	2086250	540566	48852.8	0
761	88771900	56981600	26203200	10830000	5423010	2092100	544447	49140	0
762	88725400	56995000	26161100	10836100	5439710	2092390	543127	49370.9	0
763	88753900	56999700	26217900	10848700	5446710	2095690	546334	49627.6	0
764	88740400	57009100	26248400	10847400	5461170	2100920	547627	49866.8	0
765	88737400	57024200	26226100	10849100	5465360	2101880	550794	50121.8	0
766	88726900	57016700	26246900	10862800	5476980	2107730	552789	50366.3	0
767	88764400	57030700	26287300	10859600	5475770	2109410	556751	50612.2	0
768	88761400	57037700	26264100	10865500	5491210	2112850	558031	50856.4	0
769	88777900	57053500	26281000	10876400	5495030	2114140	560861	51081.3	0
770	88776400	57080900	26315100	10890600	5495030	2113280	563421	51321.1	0
771	88740400	57095500	26306800	10889900	5509450	2118970	564607	51551.5	0
772	88747900	57081500	26331100	10894400	5510050	2120640	566480	51816.6	0
773	88791400	57079800	26312500	10898200	5520130	2124270	568906	52041.5	0
774	88798900	57095000	26321900	10897700	5527260	2124960	571749	52260.9	0
775	88774900	57090300	26337700	10905700	5545600	2130120	571021	52491	0
776	88779400	57102500	26316200	10920600	5535990	2130650	572894	52725.8	0
777	88783900	57095500	26331300	10923800	5540890	2132160	579039	52931.1	0
778	88789900	57114200	26311200	10927200	5559170	2134420	580886	53139.7	0
779	88776400	57119500	26361100	10932600	5558280	2138870	581263	53335.8	0
780	88776400	57128300	26325800	10935000	5558940	2139990	583069	53579.6	0
781	88788400	57132900	26327100	10946500	5571950	2142600	586208	53797.3	0
782	88783900	57149300	26322700	10948300	5569950	2143870	586249	54058	0
783	88813900	57150500	26351900	10961500	5571770	2145270	585939	54262.2	0
784	88813900	57166800	26327000	10961900	5576520	2148830	588203	54474.5	0
785	88819900	57153400	26365700	10966800	5597090	2149270	589497	54669.4	0
786	88843900	57157500	26410300	10969900	5591730	2153160	591936	54877.5	0
787	88846900	57160400	26408500	10972100	5600080	2155580	593809	55093.9	0
788	88851400	57167400	26401100	10982100	5599890	2154350	594240	55322.2	0
789	88849900	57179100	26400200	10988500	5605860	2159260	595669	55524.9	0
790	88882900	57175000	26461500	10994200	5619670	2159950	597973	55716.8	0
791	88834900	57193700	26445200	10995500	5621300	2162220	600991	55934.3	0
792	88881400	57181400	26410000	10998600	5627280	2163150	599320	56136.8	0
793	88905400	57189000	26464400	11000100	5641780	2165390	604819	56360.2	0
794	88950400	57192500	26364800	11015500	5638660	2167910	606395	56564.7	0
795	88929400	57197800	26485500	11013900	5641130	2167720	606665	56759.2	0
796	88948900	57205400	26475100	11021400	5655310	2170390	607689	56955.7	0
797	88930900	57204200	26441900	11025700	5653350	2171010	610290	57143.1	0
798	88929400	57233400	26445400	11036900	5660670	2172990	612325	57347.5	0
799	88938400	57251000	26396500	11041400	5677470	2175070	614858	57545.2	0
800	88894900	57242800	26464900	11035000	5670240	2176410	615896	57739.2	0
801	88909900	57242200	26500900	11037700	5663520	2176840	615747	57956.7	0
802	88897900	57252700	26519400	11041900	5665250	2179660	615586	58141.8	0
803	88908400	57235200	26521600	11051100	5679570	2182480	618928	58323.7	0
804	88897900	57238700	26477800	11055400	5678030	2182770	622526	58545.2	0
805	88923400	57240400	26513100	11043400	5690160	2184030	622027	58716	0
806	88974400	57260300	26490600	11050300	5679850	2185830	624884	58913.2	0
807	88960900	57254500	26485600	11062400	5689830	2189100	624776	59104.9	0
808	88954900	57261500	26525700	11055900	5698880	2191300	624358	59304.7	0
809	88977400	57269100	26501000	11050800	5710350	2191010	626205	59472.7	0
810	88921900	57266200	26526500	11056600	5707370	2192140	627202	59636.7	0
811	88948900	57281900	26467400	11062100	5717630	2193040	625935	59815.3	0
812	88903900	57293600	26462000	11069100	5716230	2194880	630921	60036.4	0
813	88899400	57278400	26504200	11069000	5716420	2195430	630342	60212	0
814	88920400	57282500	26524600	11077700	5722020	2196600	626676	60366.3	0
815	88963900	57276100	26519000	11070400	5726910	2198760	632579	60582.8	0
816	88959400	57279000	26520300	11071800	5737040	2201510	633980	60771	0
817	88965400	57276700	26505700	11080500	5734330	2202510	635099	60965.8	0
818	88977400	57284300	26515700	11085300	5738710	2202310	635462	61127.5	0
819	88930900	57291900	26475000	11088000	5736200	2202770	639465	61314.7	0
820	88941400	57289500	26550300	11083800	5742960	2206410	639236	61474.9	0
821	88933900	57293600	26573600	11093500	5748230	2207270	641311	61680.2	0
822	88941400	57290100	26564500	11097600	5756440	2209270	645098	61842.3	0
823	88929400	57300000	26596700	11102500	5754810	2210510	644249	62020.5	0
824	88893400	57311700	26541200	11100800	5770110	2210560	648776	62175.6	0
825	88866400	57300000	26554500	11111600	5762880	2210270	645246	62340.3	0
826	88891900	57304100	26588900	11108500	5776080	2213570	648103	62495.9	0
827	88927900	57298900	26602600	11119600	5773650	2215300	652361	62672.6	0
828	88923400	57307600	26647400	11118600	5781680	2216100	649976	62857	0
829	88888900	57320500	26571300	11120200	5784660	2215990	650528	63000.4	0
830	88914400	57319300	26594300	11121900	5781020	2218180	652954	63229.7	0
831	88857400	57326900	26611800	11121100	5787410	2219780	656148	63353.3	0
832	88897900	57334500	26629900	11124100	5791470	2220880	656134	63551.2	0
833	88921900	57339200	26685300	11126600	5801310	2221960	657926	63734.2	0
834	88935400	57339800	26694600	11130600	5808310	2222080	658519	63902	0
835	88924900	57319900	26669800	11128900	5802850	2224710	659247	64014.4	0
836	88896400	57336300	26621000	11140100	5810550	2224020	660069	64226.3	0
837	88894900	57338600	26630500	11145200	5813770	2226170	662144	64391.6	0
838	88912900	57340900	26617200	11145600	5818670	2229250	662656	64557.3	0
839	88908400	57333900	26676800	11139200	5821700	2228490	664220	64720	0
840	88953400	57352600	26642200	11142100	5817270	2229290	667265	64872.5	0
841	88924900	57348500	26655600	11142600	5819230	2229650	665756	65018	0
842	88896400	57355000	26656900	11149800	5830750	2229530	669381	65184.1	0
843	88897900	57340900	26693000	11148500	5831080	2231330	666659	65348.3	0
844	88900900	57343300	26675400	11156500	5829440	2229870	669192	65522.9	0
845	88902400	57339200	26604000	11163000	5830000	2232960	669111	65685.7	0
846	88939900	57342700	26715300	11167500	5843760	2236370	672831	65830.3	0
847	88954900	57335100	26670700	11163100	5822770	2236920	673087	65977.3	0
848	88929400	57373100	26637900	11165900	5833270	2238210	673787	66116.5	0
849	88914400	57344400	26693600	11174100	5843060	2236040	675566	66273.3	0
850	88909900	57355000	26650500	11180800	5843530	2239650	674178	66427.2	0
851	88921900	57359600	26697500	11178000	5847260	2239930	677615	66578.2	0
852	88992400	57353800	26647200	11183100	5840640	2240150	676402	66738.2	0
853	88957900	57364900	26639200	11190200	5841060	2241940	677426	66880.6	0
854	88932400	57352600	26598300	11195500	5854260	2242230	678935	67047.1	0
855	88962400	57364300	26559900	11191600	5862980	2245950	678194	67144.2	0
856	88920400	57366100	26564700	11198700	5860140	2247990	680660	67324.6	0
857	88945900	57372500	26542800	11196000	5857380	2249780	681630	67480.2	0
858	88969900	57399400	26489100	11210200	5862520	2249890	684595	67656.7	0
859	88932400	57393500	26612800	11208600	5861680	2251970	687317	67810.4	0
860	88939900	57401100	26541100	11210100	5870590	2250180	687101	67926	0
861	88875400	57409300	26654200	11217100	5884250	2253080	688948	68080.1	0
862	88860400	57428600	26578800	11213900	5875810	2252400	691225	68261.8	0
863	88870900	57453100	26552800	11213100	5872640	2254290	690147	68394.9	0
864	88881400	57427400	26600800	11210900	5874180	2254370	691212	68519.6	0
865	88912900	57423300	26644900	11222900	5881220	2252550	693354	68664.6	0
866	88942900	57449600	26606300	11219000	5877910	2257250	690309	68799.4	0
867	88932400	57449600	26627700	11220800	5876840	2257400	691953	68979.8	0
868	88930900	57448500	26708000	11220800	5885280	2256780	695214	69099.2	0
869	88884400	57457800	26625500	11221800	5894190	2259810	693044	69223.9	0
870	88899400	57464200	26671800	11220100	5891340	2260770	696265	69408.5	0
871	88899400	57484100	26603000	11217300	5883320	2260000	694971	69529.4	0
872	88879900	57468900	26596700	11222600	5895960	2260870	700469	69679.5	0
873	88885900	57481800	26580600	11223300	5901790	2262350	699472	69818.3	0
874	88848400	57471200	26505200	11231500	5887520	2263090	698812	69957.9	0
875	88870900	57472400	26677200	11236700	5910050	2263760	698125	70143	0
876	88858900	57484100	26722300	11232700	5898150	2262580	699594	70256.5	0
877	88813900	57480600	26622300	11247300	5903420	2264190	701035	70428.7	0
878	88794400	57495800	26648200	11235600	5912240	2264640	700860	70567.7	0
879	88800400	57495200	26739300	11223500	5921010	2263560	700658	70714.8	0
880	88833400	57507500	26543600	11234800	5925910	2264760	701494	70815.7	0
881	88866400	57513300	26486000	11239200	5913450	2265740	704889	70965.4	0
882	88921900	57523200	26628000	11249200	5925770	2265890	706035	71109.8	0
883	88906900	57516800	26786900	11258300	5928330	2268230	707922	71249	0
884	88942900	57527900	26719400	11241600	5929690	2268960	703717	71394.9	0
885	88932400	57523200	26686100	11247700	5938880	2269370	707598	71551.8	0
886	88965400	57532600	26709700	11246900	5938640	2270310	708407	71654.4	0
887	88917400	57530800	26825300	11256000	5940280	2270380	708272	71806	0
888	88938400	57544900	26768400	11256100	5937520	2270780	711115	71956.1	0
889	88924900	57549000	26794000	11256400	5950720	2272720	705752	72054.4	0
890	88951900	57549000	26812900	11258600	5958890	2276070	710967	72208.8	0
891	88966900	57565300	26784200	11268500	5938740	2274110	712705	72330.7	0
892	88963900	57567100	26727000	11258000	5952360	2273870	713541	72455.9	0
893	88893400	57575800	26779800	11261900	5951800	2277470	712988	72600.2	0
894	88893400	57579300	26792800	11276600	5954180	2277160	714013	72725.7	0
895	88939900	57570000	26827500	11266200	5963270	2276640	716950	72866.7	0
896	88897900	57575800	26857600	11269100	5960800	2277240	712800	73007.2	0
897	88903900	57577000	26836600	11275300	5953800	2276870	714242	73135	0
898	88893400	57574100	26728000	11276300	5959630	2278480	714727	73223.2	0
899	88882900	57596900	26772200	11268300	5955270	2277730	716964	73352.7	0
900	88944400	57584600	26783600	11270400	5732690	2279570	717368	73473.2	0
901	88951900	57572300	26746500	11269900	5336930	2278090	722192	73616.1	1.1
902	88974400	57551300	26745800	10855100	4886090	2278600	718257	73785.8	1.1
903	88929400	57452000	26720200	10300000	4512130	2228700	721289	70807.7	1.1
904	88887400	57331600	26580900	9654890	4191150	2088710	720063	65015.4	1.1
905	88914400	57230500	25917200	9225160	3862890	1827230	714605	55711.3	1.1
906	88897900	57074500	25196800	8856810	3626020	1612050	679569	49331.8	1.1
907	88861900	56919700	24819400	8521680	3429590	1474070	629789	43559.5	1.1
908	88719400	56747900	24057800	8241930	3247720	1346860	568798	38156.4	1.1
909	88585900	56582500	23622800	8051490	3112580	1230190	506472	33173.9	1.1
910	88446400	56399600	23514600	7920590	2990510	1153820	451235	29666.2	1.1
911	88149400	56214400	23009600	7750990	2894830	1070730	400647	26467.2	1.1
912	87961900	56016300	22753400	7605030	2817120	1008280	357013	23934	1.1
913	87858400	55818800	22640600	7528230	2753350	962312	301607	22362.2	1.1
914	87690300	55639400	22362700	7448690	2695880	921094	273930	20544.6	1.1
915	87420300	55449000	22187300	7180210	2659030	885344	247755	18872.6	1.1
916	87163800	55269600	22033700	7021040	2571540	843576	225908	17752.2	1.1
917	86754300	55090200	21805800	6962240	2543330	821239	210292	16760.3	1.1
918	86461800	54919600	21865100	6945920	2516720	802564	196861	15632.3	1.1
919	86163300	54758300	21602200	6913270	2489810	763427	185215	15115.4	1.1
920	85726700	54579500	21592400	6901650	2475690	739095	174823	14444.3	1.1
921	85618700	54420000	21550600	6863430	2459860	737943	166211	13842.8	1.1
922	85300700	54299000	21465300	6852000	2442610	727660	159395	13213	1.1
923	85188200	54138400	21385500	6846680	2432750	721951	153976	12750.2	1.1
924	85162700	54014500	21225500	6818620	2418840	711410	148277	12337	1.1
925	85072700	53861400	21191700	6808100	2409180	695711	143696	11902	1.1
926	84807200	53736400	20925800	6820640	2396040	677449	139854	11703.9	1.1
927	84795200	53599000	20900100	6805610	2388820	679770	136280	11461.1	1.1
928	84544700	53481600	20845100	6789740	2379150	668507	133754	11136.4	1.1
929	84357200	53362400	20888100	6751470	2364960	652859	130666	10955.6	1.1
930	84208700	53246100	21057300	6764930	2355670	641648	128470	10778.5	1.1
931	84090100	53134500	20921800	6751380	2349090	637349	125899	10636.6	1.1
932	84039100	53039300	20908400	6721840	2344660	617574	124613	10435.1	1.1
933	83970100	52934100	20829300	6745780	2337140	625673	123072	10306	1.1
934	83767600	52841200	20686300	6749110	2334980	636386	121276	10251.5	1.1
935	83631100	52736000	20590500	6766250	2328890	628785	120512	10091	1.1
936	83419600	52660100	20649200	6735160	2326470	627599	119433	10025.3	1.1
937	83251600	52563100	20557800	6740600	2321500	634254	118238	9947.42	1.1
938	83196100	52477800	20613500	6730610	2318430	631485	117652	9878.35	1.1
939	83242600	52394800	20578000	6723500	2314730	611469	116442	9731.59	1.1
940	83226100	52321800	20539900	6728920	2311330	616043	115737	9681.69	1.1
941	83155600	52254600	20495300	6742260	2310560	601805	115145	9633.26	1.1
942	83113600	52185000	20555300	6724490	2306600	604711	114536	9502.08	1.1
943	83095600	52117200	20408800	6728000	2303180	617608	114376	9400.81	1.1
944	83133100	52060000	20405300	6719330	2300010	606637	113574	9368.38	1.1
945	83091100	51983400	20359000	6733700	2295770	605881	113222	9369.85	1.1
946	83026600	51942000	20447200	6718790	2290690	602442	112901	9352.17	1.1
947	82998100	51878300	20368200	6731440	2286130	605210	112687	9377.01	1.1
948	82920100	51821000	20339600	6723210	2288470	603628	112279	9322.06	1.1
949	82957600	51781300	20449500	6730310	2287900	599931	112072	9299.74	1.1
950	82839100	51733400	20353600	6728690	2285860	606225	111513	9287.32	1.1
951	82905100	51695400	20325100	6721760	2279230	600946	111065	9263.1	1.1
952	82963600	51648000	20260500	6717580	2275610	607050	110677	9239.94	1.1
953	82960600	51617100	20253700	6722390	2276260	604540	110837	9244.78	1.1
954	82758100	51600700	20221400	6716920	2276970	609509	110639	9270.68	1.1
955	82618600	51538200	20066900	6717570	2277030	604797	109971	9262.05	1.1
956	82710100	51503100	20042000	6705180	2275060	584386	109875	9285.21	1.1
957	82711600	51449400	20084800	6721840	2275180	581480	109997	9269.63	1.1
958	82753600	51422500	20114500	6708680	2271070	601100	109613	9199.72	1.1
959	82738600	51369300	20264700	6731970	2269990	592073	109458	9175.51	1.1
960	82761100	51360600	20286800	6744440	2272090	595649	109345	9073.18	1.1
961	82750600	51309700	20260800	6718880	2269140	587911	109346	9080.34	1.1
962	82698100	51294500	20192100	6723870	2269410	602493	110079	9101.39	1.1
963	82659100	51258300	20218400	6738720	2270100	605520	109875	9120.13	1.1
964	82699600	51223300	20291900	6731590	2266190	607463	109885	9149.61	1.1
965	82740100	51180600	20263000	6720410	2265900	607841	109521	9129.61	1.1
966	82696600	51187600	20229400	6710530	2264060	608391	109543	9163.51	1.1
967	82611100	51136200	20184400	6718200	2266750	594085	109784	9081.39	1.1
968	82579600	51098800	20129900	6728230	2263660	593345	109538	9072.55	1.1
969	82638100	51057900	20168100	6728100	2264890	605021	109458	9120.97	1.1
970	82686100	51050300	20115600	6710130	2262020	606775	109568	9096.34	1.1
971	82687600	51000600	20094000	6743790	2255460	618038	109962	9162.03	1.1
972	82584100	50968500	20053800	6725130	2258830	599346	110065	9157.19	1.1
973	82423600	50956200	20075400	6699910	2258590	587206	110041	9208.57	1.1
974	82572100	50925800	20075800	6725520	2255570	609062	109620	9227.1	1.1
975	82624600	50905400	20078400	6734080	2256100	612140	109683	9240.15	1.1
976	82582600	50879700	20083400	6738180	2258730	602012	109433	9258.26	1.1
977	82554100	50872100	20065600	6730130	2259140	614943	109763	9304.16	1.1
978	82584100	50848100	19996400	6737110	2260450	623730	109803	9321.85	1.1
979	82539100	50845800	20206700	6746190	2260770	614977	109849	9337.22	1.1
980	82552600	50808400	20037600	6727280	2261410	614221	109774	9252.99	1.1
981	82594600	50821200	19961700	6741860	2261670	601152	109618	9250.68	1.1
982	82479100	50789100	20046600	6720820	2262520	604385	109548	9282.26	1.1
983	82440100	50789100	20184000	6726250	2259920	592279	109848	9232.99	1.1
984	82471600	50783300	20088300	6731130	2260270	597678	110069	9254.26	1.1
985	82533100	50762800	20062000	6708120	2258030	608271	110366	9294.68	1.1
986	82518100	50744700	20187600	6735970	2257780	614375	110527	9361.85	1.1
987	82563100	50725400	20144200	6722590	2259100	616766	110809	9411.55	1.1
988	82513600	50709100	20049000	6710880	2259060	601496	111439	9473.24	1.1
989	82516600	50705600	20002700	6727320	2259510	607222	111501	9474.08	1.1
990	82549600	50699100	19994500	6730260	2260050	605950	111524	9418.28	1.1
991	82521100	50679300	20155400	6739370	2256720	597369	112269	9460.39	1.1
992	82465600	50688600	20159400	6759390	2258360	615390	112278	9335.32	1.1
993	82513600	50669300	20066500	6746910	2255560	614771	112689	9366.27	1.1
994	82501600	50651800	20061500	6761370	2256540	623231	112854	9469.87	1.1
995	82501600	50640100	19924100	6773300	2254890	611590	112821	9531.35	1.1
996	82438600	50621400	20049600	6751510	2254320	618863	112790	9561.67	1.1
997	82447600	50600400	20005800	6755450	2254590	627427	112725	9476.4	1.1
998	82456600	50592200	20023400	6756950	2255730	630608	112552	9492.19	1.1
999	82480600	50581100	20058600	6747470	2255010	624538	113014	9541.88	1.1
1000	82507600	50558300	20028100	6753720	2257900	614547	113097	9592.62	1.1
1001	82455100	50530800	19971700	6757820	2260570	624022	113093	9605.05	1.1
1002	82329000	50516200	20016300	6740850	2257500	617900	113164	9642.53	1.1
1003	82369500	50494600	20032300	6749030	2259210	638776	113292	9589.47	1.1
1004	82308000	50497000	20089300	6756440	2254540	635647	113152	9594.94	1.1
1005	82369500	50483500	20019600	6759360	2258100	618537	113384	9607.36	1.1
1006	82356100	50489400	20073600	6750950	2259050	626309	113411	9640.42	1.1
1007	82438600	50463700	20143600	6736800	2259180	620153	113662	9680.85	1.1
1008	82476100	50469500	19931700	6765590	2262780	627960	114232	9657.27	1.1
1009	82471600	50451400	19909900	6745270	2261030	621821	114292	9677.06	1.1
1010	82495600	50440300	20064300	6759490	2263380	631210	114280	9740.02	1.1
1011	82555600	50447900	19923100	6767060	2257690	619809	114610	9755.39	1.1
1012	82558600	50428600	19825300	6774500	2257540	626172	114708	9720.65	1.1
1013	82591600	50413400	20063700	6769420	2258260	605795	114599	9758.97	1.1
1014	82458100	50414600	19996500	6771560	2261080	627014	114879	9744.23	1.1
1015	82452100	50405200	20066000	6782980	2262640	632139	114596	9777.08	1.1
1016	82479100	50396500	19942200	6781750	2258850	631588	114567	9779.39	1.1
1017	82467100	50391200	20031000	6785230	2258330	638639	114682	9852.88	1.1
1018	82443100	50367800	19973300	6790470	2262340	639997	114893	9898.99	1.1
1019	82410100	50383600	19975700	6787850	2262420	640100	115465	9922.57	1.1
1020	82369500	50359100	19935000	6801430	2263520	620927	115453	9931.41	1.1
1021	82453600	50367200	19933200	6789540	2264700	634236	115457	9892.04	1.1
1022	82459600	50347400	19962400	6797930	2264240	646050	115705	9971.42	1.1
1023	82434100	50339200	20111400	6782890	2261970	646652	115740	9949.73	1.1
1024	82450600	50346200	20014900	6772130	2261310	631760	115762	9869.51	1.1
1025	82455100	50340900	20113600	6779580	2261170	632139	116098	9871.19	1.1
1026	82492600	50327500	20011500	6787360	2261810	618777	116312	9900.88	1.1
1027	82540600	50311100	20148700	6800400	2262250	628493	116482	10001.5	1.1
1028	82510600	50310000	20119700	6799360	2263310	647116	116526	10015.6	1.1
1029	82621600	50314700	20037600	6803540	2259750	643092	116372	10042	1.1
1030	82614100	50296500	20073700	6807240	2264190	643178	116611	10090.8	1.1
1031	82644100	50297100	20009200	6798410	2262540	638862	116525	10092.5	1.1
1032	82666600	50316400	20024500	6794440	2260740	634718	116509	10111.4	1.1
1033	82698100	50310000	20078900	6793070	2263900	642181	117002	10110.4	1.1
1034	82675600	50307600	20116200	6804740	2267320	641407	116987	10025.1	1.1
1035	82687600	50315800	19916300	6804900	2265820	639120	117151	10077.1	1.1
1036	82705600	50297100	19933500	6813740	2267810	646600	117923	10038.6	1.1
1037	82677100	50294800	20104200	6809870	2267070	633721	118280	10106.2	1.1
1038	82578100	50290100	20015600	6798260	2268180	612312	119141	10216.7	1.1
1039	82587100	50290100	20038900	6808590	2270220	636713	119140	10206.8	1.1
1040	82533100	50290100	19946400	6806230	2271550	642628	119388	10235.2	1.1
1041	82527100	50275500	19940400	6794220	2273210	626258	119348	10245.8	1.1
1042	82626100	50281300	20014600	6798240	2273770	637469	118988	10309.6	1.1
1043	82591600	50280200	20130800	6816220	2269120	645964	119427	10326.4	1.1
1044	82599100	50302400	19929900	6807940	2271840	660838	119760	10349.4	1.1
1045	82671100	50296500	20047000	6818670	2273900	658276	119574	10285.4	1.1
1046	82672600	50295400	20111400	6833250	2273430	654476	119457	10326.8	1.1
1047	82684600	50292400	20063700	6829500	2274080	656831	120283	10383.3	1.1
1048	82728100	50281300	20145600	6826500	2270570	661698	120459	10385.8	1.1
1049	82737100	50277300	20001800	6817810	2269140	653530	120476	10414.2	1.1
1050	82756600	50276700	19994200	6816120	2270530	644004	120674	10528.3	1.1
1051	82842100	50275500	20116800	6812010	2272260	657640	121138	10522.9	1.1
1052	82891600	50275500	20070000	6834190	2271080	662506	121132	10458.2	1.1
1053	83016100	50270800	20001700	6818270	2271080	650263	121139	10461.4	1.1
1054	82990600	50271400	20032000	6830770	2273410	657468	121582	10496.8	1.1
1055	83017600	50281300	20023600	6825260	2273520	666375	121779	10455.1	1.1
1056	83016100	50276100	20216300	6836610	2275590	664655	122308	10421.6	1.1
1057	82981600	50272600	20190900	6835680	2273650	662282	122315	10417.2	1.1
1058	82930600	50279600	20165200	6807660	2274220	663813	122350	10437	1.1
1059	82933600	50272000	20107600	6825000	2276870	647236	122795	10529.6	1.1
1060	82939600	50270800	20079600	6844730	2277140	657880	122767	10535.7	1.1
1061	82999600	50272000	20076500	6835530	2280280	664449	122517	10458.2	1.1
1062	82989100	50286600	20073600	6828560	2278190	668593	122541	10485.6	1.1
1063	83005600	50276100	20035500	6827170	2281700	665722	123418	10540.6	1.1
1064	82965100	50279000	20067900	6854180	2278640	672548	123216	10562.7	1.1
1065	82983100	50287200	20079300	6849610	2275890	677243	123723	10548.4	1.1
1066	82975600	50283700	20025800	6857740	2275660	671792	123451	10599.5	1.1
1067	82957600	50271400	19954700	6842640	2279590	675093	123945	10610	1.1
1068	83019100	50267300	19928200	6829690	2276960	678188	124056	10435.9	1.1
1069	83044600	50262100	19847800	6829000	2278930	672703	124335	10493	1.1
1070	82926100	50277300	20012200	6840830	2277850	677157	124223	10589	1.1
1071	82875100	50287800	19962300	6842860	2278340	672479	124296	10600.6	1.1
1072	82929100	50298900	20035800	6850290	2284500	678034	124678	10633.2	1.1
1073	82950100	50305900	19971500	6843760	2283280	674938	125038	10652.6	1.1
1074	82974100	50308200	20009300	6823790	2287830	656539	124805	10659.3	1.1
1075	83058100	50322200	20030100	6854410	2286200	671345	124977	10691.3	1.1
1076	83020600	50321700	20159300	6841980	2286100	670708	124974	10717.4	1.1
1077	83037100	50327500	20100500	6857590	2289220	680217	124925	10682.5	1.1
1078	83065600	50331600	20035600	6845960	2291570	677363	125610	10664.8	1.1
1079	83127100	50327500	20103600	6851320	2290450	654579	125158	10701.2	1.1
1080	83181100	50326900	20039100	6855970	2287260	648457	125837	10782.7	1.1
1081	83292100	50341500	20079200	6863550	2291090	673030	125545	10904.8	1.1
1082	83268100	50361400	20072600	6852800	2295190	672583	125533	10845.9	1.1
1083	83295100	50348000	20055100	6859710	2293500	684155	125987	10856.6	1.1
1084	83277100	50340400	20085900	6880970	2293120	692220	125426	10914.3	1.1
1085	83248600	50340900	20089700	6866030	2298230	680888	126306	10924	1.1
1086	83235100	50353200	20220000	6865940	2295970	683141	126338	10955.8	1.1
1087	83224600	50345000	20159600	6860230	2297190	665756	126435	10961	1.1
1088	83308600	50330400	20173000	6864400	2295490	662644	126515	11040.8	1.1
1089	83310100	50336900	20309100	6868480	2290570	675540	125885	11085.7	1.1
1090	83301100	50339200	20163700	6878360	2286960	674663	126376	11087.6	1.1
1091	83281600	50331000	20206500	6884310	2287150	684654	126995	10966.9	1.1
1092	83305600	50313500	20214200	6875940	2289490	681198	126472	10975.6	1.1
1093	83268100	50304100	20114400	6864370	2293920	684413	127028	10924.6	1.1
1094	83148100	50312300	20182700	6859310	2299670	698823	126577	10983.6	1.1
1095	83127100	50334500	20121400	6875690	2297850	673614	126293	11054.7	1.1
1096	83029600	50321700	20100400	6880030	2297780	689245	126763	11113.1	1.1
1097	83050600	50319900	20121700	6866900	2300790	696106	127322	11113.9	1.1
1098	83119600	50305900	20187500	6895830	2302970	700955	127321	11163.2	1.1
1099	83050600	50299500	20150500	6890730	2304440	691429	127895	11038.7	1.1
1100	83031100	50303500	20117300	6884240	2305850	694060	128045	11065.7	1.1
1101	83089600	50315200	20127800	6893110	2305020	699442	128179	11036.4	1.1
1102	83127100	50304100	20203800	6893280	2303470	671774	128631	11121.5	1.1
1103	83112100	50309400	20253500	6895250	2303760	679014	128578	11160.2	1.1
1104	83169100	50300600	20112600	6898500	2301780	696003	128678	11158.5	1.1
1105	83323600	50300600	20136500	6867360	2300910	697774	128820	11201.3	1.1
1106	83373100	50310000	20104800	6879530	2302790	673374	129060	11186.3	1.1
1107	83332600	50294800	20180500	6892080	2305820	689881	129103	11248.7	1.1
1108	83173600	50312300	20169000	6887860	2306160	684585	129243	11316.3	1.1
1109	83239600	50284900	20231900	6904530	2306080	682419	129215	11333.9	1.1
1110	83284600	50294200	20215000	6899030	2305490	687990	130073	11240.9	1.1
1111	83383600	50273700	20202400	6894380	2309870	684310	130444	11375.6	1.1
1112	83374600	50262600	20116800	6925460	2309580	693200	130677	11476.5	1.1
1113	83428600	50256800	20076700	6900600	2310180	689090	130283	11457.5	1.1
1114	83337100	50266700	20159600	6908430	2309490	677329	130802	11513.8	1.1
1115	83386600	50253300	20218900	6899170	2314350	637314	130698	11509.1	1.1
1116	83394100	50246300	20279200	6914160	2314460	679616	130054	11540.9	1.1
1117	83455600	50236900	20127500	6914890	2315100	698153	130640	11500.7	1.1
1118	83431600	50232800	20077200	6899470	2317150	709209	130296	11514.8	1.1
1119	83491600	50220000	20067600	6917190	2318280	709433	130196	11587.2	1.1
1120	83497600	50215900	20205400	6912230	2319080	718117	130678	11609.4	1.1
1121	83445100	50225300	20231900	6927050	2318180	702658	131849	11591.9	1.1
1122	83410600	50225800	20277900	6921930	2323030	707008	131491	11610.2	1.1
1123	83403100	50236400	20161200	6903130	2323930	709433	131651	11566.2	1.1
1124	83373100	50227000	20213600	6918250	2323010	693596	132059	11489.8	1.1
1125	83373100	50222300	20191500	6935040	2323550	682522	132503	11537.3	1.1
1126	83478100	50216500	20188400	6945500	2322140	679788	132539	11530.8	1.1
1127	83530600	50206000	20140500	6917020	2325770	697929	132627	11609.1	1.1
1128	83511100	50232300	20087600	6928220	2328470	708711	132147	11644.5	1.1
1129	83634100	50213600	20113500	6920830	2325720	710035	133322	11600.3	1.1
1130	83637100	50216500	20383900	6945560	2325820	717205	132777	11691.1	1.1
1131	83607100	50232300	20344200	6924950	2320690	719045	133296	11723.5	1.1
1132	83613100	50212400	20384900	6930800	2319920	720730	133723	11750.9	1.1
1133	83626600	50212400	20280000	6936360	2325100	727488	133544	11702.2	1.1
1134	83553100	50214200	20294300	6927150	2325350	713233	133471	11797.2	1.1
1135	83589100	50214200	20229900	6926150	2327620	714230	133706	11783.5	1.1
1136	83581600	50225300	20245600	6948960	2322990	709828	134487	11695.3	1.1
1137	83607100	50224700	20256300	6936270	2326140	709794	133825	11691.3	1.1
1138	83596600	50224100	20187700	6947410	2324610	684998	133617	11757.2	1.1
1139	83590600	50201900	20348000	6942260	2330760	691068	133751	11812.1	1.1
1140	83604100	50194300	20176100	6948150	2334960	695075	134182	11925.2	1.1
1141	83677600	50189600	20256300	6959240	2331180	717463	134823	11916.4	0
1142	83731600	50233400	20220100	7051080	2335100	722639	135032	12001.6	0
1143	83725600	50328100	20183100	7125110	2389510	757185	134763	12278.1	0
1144	83602600	50518000	20461600	7219700	2445810	791662	135360	12683	0
1145	83464600	50686300	20897800	7305270	2503670	830266	136122	13158.9	0
1146	83499100	50951000	21286500	7387960	2562280	898120	137762	13628.8	0
1147	83581600	51242500	21580000	7459900	2625290	954797	141089	14167.9	0
1148	83731600	51523000	21923900	7524500	2684470	1002340	144886	14741	0
1149	83797600	51849000	22176900	7596870	2739940	1046290	149708	15205.7	0
1150	83883100	52192600	22459300	7662070	2814560	1094920	156395	15768.3	0
1151	84049600	52513400	22706100	7723860	2997930	1130950	163297	16370.7	0
1152	84268700	52831900	23007000	8282870	3122670	1177240	171319	16922	0
1153	84526700	53118200	23240400	8872910	3229260	1214540	179055	17523.7	0
1154	84576200	53397500	23485800	9131330	3323110	1254210	186482	18132.9	0
1155	84880700	53652800	23669900	9310470	3414910	1288290	195582	18751.9	0
1156	85264700	53894100	23804600	9450370	3507500	1318730	203480	19382.3	0
1157	85383200	54092800	23968200	9562340	3592540	1352390	213040	19905.4	0
1158	85581200	54262800	24174300	9669520	3679860	1383210	221871	20532	0
1159	85888700	54425800	24308000	9759770	3758840	1413110	229716	21111	0
1160	86115300	54571300	24492400	9844100	3832350	1439390	238922	21719.1	0
1161	86356800	54662500	24614600	9926720	3904090	1467020	247581	22382.6	0
1162	86632800	54801500	24766200	10001300	3979240	1494520	257158	23034.5	0
1163	86904300	54886300	24887200	10076200	4048280	1516820	265676	23680.3	0
1164	87102300	54973900	25016600	10132900	4114100	1541770	272437	24328.4	0
1165	87229800	55041700	25080300	10201700	4184070	1566410	281500	24997.7	0
1166	87508800	55117100	25183500	10264700	4250770	1592840	289823	25566.2	0
1167	87643800	55189500	25271700	10321300	4312720	1615350	296128	26154.5	0
1168	87913900	55232200	25360700	10369700	4372290	1635930	304869	26792.5	0
1169	88035400	55268400	25427400	10409900	4424770	1656550	310794	27503	0
1170	88213900	55330900	25502300	10451400	4479720	1676080	313474	28121.6	0
1171	88299400	55380000	25580400	10487700	4526740	1694740	321220	28776	0
1172	88429900	55429100	25668700	10537100	4588870	1715290	328811	29392.3	0
1173	88626400	55472900	25697800	10572000	4622970	1734640	334045	30056.8	0
1174	88716400	55502700	25829600	10615200	4680200	1752860	338581	30711	0
1175	88804900	55541900	25817400	10655200	4727600	1769030	343434	31313.4	0
1176	88957900	55576300	25910100	10686200	4754470	1786190	347302	31960.3	0
1177	89107900	55604400	25967100	10710200	4794070	1801850	353459	32594.5	0
1178	89197900	55627200	25996900	10757100	4828450	1816560	359620	33185.7	0
1179	89265400	55661600	26138800	10782100	4864930	1830020	362562	33787.3	0
1180	89415400	55684400	26172800	10809000	4896370	1845440	369039	34350.7	0
1181	89485900	55709000	26217800	10838900	4936440	1853780	374360	34945.4	0
1182	89518900	55734700	26220600	10854700	4973330	1867280	376042	35510.3	0
1183	89628400	55762100	26293400	10888400	4999460	1880700	380082	36103.2	0
1184	89712500	55793700	26263900	10914200	5026320	1893040	385458	36678.9	0
1185	89747000	55810100	26309100	10939300	5053710	1905970	388037	37258.8	0
1186	89813000	55834600	26307700	10954700	5087380	1919710	393740	37809	0
1187	89888000	55861500	26360200	10985200	5109360	1928670	398125	38348.8	0
1188	89960000	55887200	26511400	11000300	5136830	1939640	446411	38903.2	0
1189	89924000	55919300	26518700	11033300	5157920	1951990	463391	39449.2	0
1190	90039500	55935700	26524200	11050900	5182260	1962290	474751	39976.4	0
1191	90050000	55949700	26570100	11064300	5222710	1971990	484089	40499.3	0
1192	90183500	55965500	26587700	11087500	5230640	1980790	489695	41029	0
1193	90255500	55981300	26685700	11103400	5260400	1989050	496339	41531.2	0
1194	90287000	56023900	26697400	11128100	5278360	1997210	503319	42024.1	0
1195	90315500	56030300	26716300	11142000	5291420	2005040	510219	42522.5	0
1196	90324500	56056600	26762100	11159100	5317490	2015180	515757	43026.2	0
1197	90357500	56085900	26770400	11168600	5331020	2023280	520865	43509	0
1198	90407000	56100500	26827400	11192800	5341330	2030190	522899	43975	0
1199	90398000	56110400	26815500	11199800	5361580	2040440	529839	44477.8	0
1200	90477500	56118000	26810200	11209700	5386620	2046270	536523	44911.7	0
1201	90470000	56136700	26827200	11226700	5401740	2053390	540297	45396.2	0
1202	90570500	56140200	26900500	11238400	5423380	2062020	547452	45840.7	0
1203	90593000	56156600	26899600	11250300	5444470	2069880	552425	46303.3	0
1204	90615500	56171700	26943200	11263000	5453470	2074940	554096	46751.4	0
1205	90626000	56184000	26942200	11278000	5480100	2083600	558624	47186	0
1206	90662000	56195100	26883300	11293500	5479260	2089070	558839	47631.3	0
1207	90719000	56214400	26961800	11301500	5497460	2095740	565429	48045.1	0
1208	90770000	56224900	26973100	11305600	5513830	2102640	568420	48469.8	0
1209	90833000	56233100	27028500	11321200	5529880	2108950	571116	48899.5	0
1210	90900500	56248900	27076800	11327900	5533520	2114180	578285	49313.2	0
1211	90884000	56261700	27083400	11343800	5544290	2121520	580926	49724.9	0
1212	90864500	56276300	27020400	11353200	5564160	2125440	583379	50147.1	0
1213	90902000	56293300	27086400	11364700	5573860	2133040	585696	50540.2	0
1214	90854000	56299100	27119100	11380800	5593690	2135520	587987	50904.4	0
1215	90903500	56300300	27147200	11387200	5597750	2144340	593903	51320.7	0
1216	90887000	56321300	27058500	11401200	5601950	2147950	596949	51708.8	0
1217	90959000	56335900	27144100	11402200	5616590	2152880	602339	52097.7	0
1218	90990500	56335400	26962700	11418900	5634370	2156550	600183	52488.9	0
1219	91017500	56341800	27033500	11423700	5633710	2161980	608241	52862.2	0
1220	90990500	56347000	27048200	11441900	5638240	2168600	609212	53224.8	0
1221	90981500	56359300	27041400	11445600	5645700	2172080	608093	53591.8	0
1222	90996500	56365700	27068000	11443300	5661510	2174260	613254	53979.4	0
1223	91055000	56381500	27139800	11458000	5660160	2179800	619251	54327.9	0
1224	91107500	56410100	27213800	11460700	5686050	2185970	622863	54694.5	0
1225	91148000	56406600	27182400	11482800	5687920	2189820	624695	55015.4	0
1226	91139000	56418900	27224500	11488000	5698040	2196220	620423	55391.9	0
1227	91146500	56428800	27194000	11486100	5700180	2200500	628536	55737	0
1228	91205000	56433500	27200600	11495800	5724580	2203420	628765	56094.7	0
1229	91127000	56447000	27190000	11511600	5722810	2206950	632821	56419.8	0
1230	91139000	56437600	27249100	11512400	5731060	2210680	636460	56757.8	0
1231	91130000	56447500	27287300	11528600	5744080	2214940	636608	57059.3	0
1232	91170500	56451000	27296500	11523600	5750940	2220720	641944	57390.3	0
1233	91139000	56452200	27341500	11534800	5756950	2224620	643844	57714.7	0
1234	91185500	56462100	27389900	11545900	5767360	2231020	646917	58077.1	0
1235	91187000	56468600	27381300	11552200	5778970	2232710	645515	58417.4	0
1236	91203500	56494300	27354800	11545000	5778320	2235510	649558	58749.9	0
1237	91205000	56496000	27406800	11559200	5778080	2238420	653385	59055.4	0
1238	91199000	56504200	27411000	11575700	5798380	2239290	652954	59362.4	0
1239	91238000	56514200	27418700	11582500	5800620	2245950	658883	59692.1	0
1240	91209500	56524100	27463100	11594600	5796140	2249340	664139	59981.8	0
1241	91374600	56507700	27397400	11597100	5821370	2255890	666591	60276.8	0
1242	91299500	56522300	27452900	11592500	5822030	2256440	669031	60613.1	0
1243	91289000	56536400	27480700	11599500	5834060	2258910	669246	60923.4	0
1244	91307000	56528200	27405800	11604100	5843950	2265450	672399	61198.9	0
1245	91328000	56527600	27473900	11613300	5836160	2267130	673518	61540.2	0
1246	91338500	56537500	27519800	11631600	5854120	2274060	676536	61795.4	0
1247	91311500	56541600	27486000	11635800	5868670	2272270	677911	62124.3	0
1248	91343000	56547500	27466400	11631100	5860000	2273860	680525	62409.6	0
1249	91353500	56548600	27492500	11640600	5869050	2275270	682385	62686	0
1250	91425600	56553900	27495600	11648800	5867650	2277780	682843	62980.8	0
1251	91455600	56570800	27534000	11653000	5877400	2282300	684595	63277.3	0
1252	91472100	56567900	27538300	11658100	5898150	2285550	689285	63563.2	0
1253	91458600	56580800	27588600	11669300	5889990	2289190	694015	63842.6	0
1254	91460100	56584300	27550800	11675300	5887050	2290930	696305	64134.5	0
1255	91421100	56586600	27512300	11677100	5887240	2292360	695012	64396.8	0
1256	91461600	56595400	27543800	11691400	5902070	2296850	694971	64678.3	0
1257	91503600	56606500	27527600	11692600	5909490	2300890	701372	64970.4	0
1258	91455600	56632800	27555800	11690600	5918820	2299720	701763	65217.8	0
1259	91508100	56653800	27595100	11693300	5929270	2304220	704889	65512.2	0
1260	91541100	56621700	27596100	11702700	5914850	2306600	711237	65748.4	0
1261	91511100	56617000	27573100	11709000	5938460	2307870	710347	66016.2	0
1262	91518600	56627500	27608300	11715200	5936870	2309540	706668	66263.8	0
1263	91529100	56627500	27661600	11721100	5943730	2310600	712207	66550.6	0
1264	91553100	56633900	27622200	11725200	5939810	2312770	715333	66833.8	0
1265	91563600	56642700	27615600	11735500	5947460	2318560	713932	67083.8	0
1266	91592100	56682400	27572200	11737900	5949790	2319130	716937	67323	0
1267	91622100	56664900	27567900	11746000	5959260	2320540	715724	67604.7	0
1268	91634100	56670700	27599200	11742900	5963130	2322400	718055	67835	0
1269	91652100	56665500	27617800	11752100	5957680	2323070	719888	68096.1	0
1270	91655100	56680700	27560000	11761600	5975030	2326680	717651	68326.3	0
1271	91626600	56687100	27627900	11766300	5969850	2328640	721411	68561.2	0
1272	91697100	56682400	27610400	11752300	5985060	2331190	723068	68841.9	0
1273	91706100	56692400	27592000	11742800	5976290	2331360	723378	69050.6	0
1274	91704600	56690600	27576600	11752200	5986270	2333490	728135	69333.6	0
1275	91686600	56701700	27600300	11769300	5994110	2336100	728957	69542	0
1276	91701600	56707000	27597300	11771800	5982720	2338430	731248	69793.6	0
1277	91659600	56711100	27611500	11774200	5977450	2340150	736517	70001.7	0
1278	91680600	56715200	27650800	11765900	5999700	2345670	739926	70264.7	0
1279	91677600	56724500	27653100	11775300	5993830	2345530	741867	70463.9	0
1280	91680600	56729800	27628400	11775200	6003530	2349410	741665	70711.7	0
1281	91749600	56743800	27577000	11783800	6008710	2349760	746314	70972.1	0
1282	91748100	56733300	27629200	11784800	6011130	2350510	742851	71221.7	0
1283	91787100	56771200	27639200	11784700	6011970	2352470	745249	71463.4	0
1284	91740600	56753100	27691800	11790500	6017480	2354450	748052	71685.9	0
1285	91704600	56752500	27673700	11786600	6010620	2354930	749723	71887.9	0
1286	91788600	56770100	27676000	11791300	6013840	2356460	752230	72112.1	0
1287	91803600	56780000	27701900	11802500	6019530	2356170	749265	72342.5	0
1288	91874100	56793400	27724500	11804900	6027930	2358910	751421	72568.6	0
1289	91854600	56816800	27682600	11800400	6030260	2361110	752149	72783.4	0
1290	91853100	56805700	27670400	11813000	6044300	2365440	755693	73027	0
1291	91799100	56809800	27700700	11816500	6040610	2363480	758267	73241.5	0
1292	91836600	56815100	27749300	11808000	6037770	2364510	755451	73472.1	0
1293	91874100	56819200	27714400	11805000	6047240	2365840	757041	73675.3	0
1294	91907100	56840200	27743500	11818300	6046960	2370070	760234	73926.1	0
1295	91901100	56827900	27658400	11824200	6046960	2369980	765059	74066.3	0
1296	91938600	56853600	27594500	11811700	6041920	2370840	769506	74310.5	0
1297	91937100	56841900	27684300	11820100	6054650	2375330	770220	74529.9	0
1298	91917600	56856600	27684400	11831800	6056470	2374420	769223	74755	0
1299	91925100	56860600	27723000	11818600	6060250	2377410	775058	74949.8	0
1300	91935600	56859500	27668200	11834400	6049480	2377630	772902	75164.6	0
1301	91979100	56868200	27764800	11834400	6071680	2379830	770004	75379.1	0
1302	92003100	56881700	27732600	11843000	6074950	2382290	771352	75578.1	0
1303	91970100	56869400	27714300	11845600	6066740	2382530	776271	75785.9	0
1304	92009100	56899200	27792000	11850500	6087820	2382640	778265	76030.6	0
1305	92048100	56888700	27773200	11858300	6089870	2383390	777335	76198.4	0
1306	92058600	56872300	27792300	11857100	6087770	2387140	780637	76401.6	0
1307	92054100	56892200	27804100	11871500	6092440	2388880	783453	76600.6	0
1308	92058600	56886900	27723600	11874500	6111980	2391300	781593	76812.6	0
1309	92085600	56885200	27684300	11866500	6105550	2389240	776459	77005.9	0
1310	92058600	56884000	27732700	11874200	6120190	2390290	772699	77192.9	0
1311	92061600	56888700	27809600	11877100	6113100	2392760	780920	77431.2	0
1312	92124600	56893900	27785100	11881300	6103680	2394790	782739	77641.6	0
1313	92132100	56895700	27700700	11890000	6113660	2396500	783830	77811.1	0
1314	92175600	56919700	27749800	11885800	6107880	2394530	789342	78006.1	0
1315	92207100	56910900	27821600	11882300	6115990	2399880	795554	78177	0
1316	92205600	56925500	27808000	11890200	6133020	2396750	791741	78393.9	0
1317	92229600	56928400	27841700	11891200	6129240	2399400	801807	78590.8	0
1318	92186100	56934300	27885900	11885800	6135770	2401280	802319	78777.5	0
1319	92211600	56943600	27894200	11893300	6146130	2404530	800015	78957.4	0
1320	92249100	56943600	27860800	11899900	6137830	2402150	802858	79170.4	0
1321	92235600	56935400	27851100	11892600	6131810	2403460	799328	79363.1	0
1322	92205600	56930200	27891300	11894400	6134470	2406260	799314	79581	0
1323	92228100	56933700	27834400	11902400	6131290	2405320	800985	79754.5	0
1324	92237100	56945400	27879300	11899500	6144220	2407450	804853	79924.5	0
1325	92301600	56952400	27858900	11911500	6134930	2408570	805405	80134.4	0
1326	92289600	56943600	27876500	11916400	6132410	2411940	803411	80307.5	0
1327	92322600	56942400	27958600	11932600	6140390	2412060	806551	80478.6	0
1328	92378100	56950000	27973500	11935100	6142350	2411010	810715	80684.4	0
1329	92394600	56957600	27916700	11931500	6151400	2413470	812507	80860.2	0
1330	92442600	56958800	27985100	11931300	6156530	2417650	811644	81036	0
1331	92489100	56955300	27934500	11926800	6147430	2413570	810229	81205.5	0
1332	92483100	56958800	27932000	11937200	6147010	2414710	822358	81383.6	0
1333	92471100	56947700	27910000	11932100	6151770	2414670	818342	81562.2	0
1334	92463600	56948900	27890500	11935800	6154710	2416960	817008	81781	0
1335	92472600	56940100	27797200	11937800	6156390	2418710	820121	81940.3	0
1336	92459100	56953500	27932800	11943200	6151490	2421150	820781	82101.8	0
1337	92484600	56962900	27872200	11947800	6176680	2421330	825390	82278.9	0
1338	92522100	56959400	27855700	11949600	6163810	2423990	830645	82457.3	0
1339	92510100	56965200	27917400	11948600	6165950	2421530	831117	82636.2	0
1340	92537100	56961100	27836500	11948100	6168330	2423340	831979	82813.7	0
1341	92519100	56967600	27889900	11952500	6147110	2424920	832006	82974.8	0
1342	92493600	56983300	27863400	11967000	6168710	2423420	828543	83142.2	0
1343	92456100	56978100	27893000	11968400	6170760	2425090	828907	83330.2	0
1344	92451600	56971700	27866500	11967100	6170430	2426980	832141	83503.9	0
1345	92472600	56975200	27930600	11966400	6181670	2429200	831562	83618.5	0
1346	92490600	56994400	27902000	11963800	6182560	2431450	830632	83805.9	0
1347	92519100	56998000	27859800	11974600	6185590	2433330	835941	83957.3	0
1348	92544600	57005000	27832200	11960900	6175750	2434310	839876	84101.5	0
1349	92523600	56996200	27879400	11959900	6182330	2432670	841210	84293.3	0
1350	92537100	57006100	27866800	11972600	6186710	2434880	841682	84484.9	0
1351	92562600	56992700	27852100	11969500	6180970	2435370	839593	84621.4	0
1352	92577600	56992700	27911300	11983200	6173140	2431130	840941	84804.1	0
1353	92570100	57009600	27910600	11979300	6180650	2435980	843501	84946.1	0
1354	92529600	56995000	27878200	11984300	6193290	2436460	847638	85130.5	0
1355	92567100	57002000	27873600	11989900	6187690	2438140	845765	85345.9	0
1356	92553600	57012000	27810400	11983200	6203460	2437990	846196	85498.4	0
1357	92543100	57027200	27887900	11987400	6206260	2441580	848999	85655.9	0
1358	92546100	57002000	27873400	11987500	6200800	2438160	850226	85783.9	0
1359	92541600	56986900	27901600	11982300	6204760	2440150	852543	85948.9	0
1360	92556600	57006700	27781600	11990600	6212230	2440380	844822	86102.7	0
1361	92597100	56982800	27831600	11990000	6205000	2442770	847719	86250.9	0
1362	92604600	56990900	27879100	11992500	6212460	2441690	848245	86406.9	0
1363	92610600	56981600	27847200	11988100	6204160	2441840	855427	86555.4	0
1364	92597100	56993300	27867200	11998400	6205420	2445040	849848	86768.2	0
1365	92619600	56986300	27822400	11984600	6200330	2445850	853177	86872.2	0
1366	92667600	56985100	27859900	11998300	6206160	2445370	857462	87045.1	0
1367	92645100	56985100	27862900	11991100	6198280	2448030	854605	87178.8	0
1368	92669100	56990400	27816000	11990600	6207610	2449720	854282	87323.9	0
1369	92655600	56988600	27781900	11997100	6215350	2447210	857907	87502.9	0
1370	92663100	56997400	27806400	11994200	6214230	2449220	857880	87664.6	0
1371	92675100	56988600	27803900	11993400	6211010	2449990	862569	87818.5	0
1372	92691600	56984500	27919900	11994700	6215030	2450280	864173	87970.9	0
1373	92717100	56996200	27868900	12005000	6220390	2450390	865642	88094.8	0
1374	92715600	56982200	27888400	12005100	6216750	2455270	861154	88260.2	0
1375	92690100	56986900	27937900	12006800	6214230	2456060	865615	88405.3	0
1376	92717100	56985700	27923100	12016800	6232800	2455960	867097	88547.2	0
1377	92736600	56993900	27941600	12014800	6236860	2456080	865696	88703.3	0
1378	92700600	57013700	27952900	12010800	6227150	2455360	864591	88872.6	0
1379	92721600	56993900	27868900	12023400	6240540	2455420	865628	88994.3	0
1380	92748600	56996200	27888800	12025800	6239540	2457230	865992	89137	0
1381	92736600	56983300	27882900	12030200	6238320	2459500	866895	89321	0.88
1382	92756100	56963500	27898300	12021500	5919910	2457420	866612	89440.9	0.88
1383	92718600	56939500	27911200	11651100	5598050	2457680	871571	89607.4	0.88
1384	92730600	56864100	27985900	11143500	5252210	2458590	865911	89739	0.88
1385	92798100	56795200	27849300	10677400	4895830	2446530	872973	88291.6	0.88
1386	92865600	56701700	27812100	10079200	4598030	2331010	870911	83775.6	0.88
1387	92850600	56580800	27407400	9710610	4350150	2127500	858756	75852	0.88
1388	92837100	56476800	26734200	9354440	4137950	1981930	830214	69539.3	0.88
1389	92762100	56376300	26304000	9086280	3973290	1825410	780327	61421.6	0.88
1390	92649600	56230800	25814800	8774880	3839090	1700330	727475	56395.2	0.88
1391	92589600	56097500	25424000	8612230	3708660	1592670	667400	52044.8	0.88
1392	92475600	55956700	25108900	8442530	3612850	1512430	609858	47048.3	0.88
1393	92271600	55821200	24824700	8252880	3496790	1420780	555848	43096.5	0.88
1394	91958100	55679800	24538600	8198880	3417630	1343870	503157	39809.5	0.88
1395	91731600	55547700	24311400	8096010	3332740	1274570	456558	37248.7	0.88
1396	91536600	55446600	24162700	8031190	3279980	1218180	418018	34257.5	0.88
1397	91316000	55316900	23981000	7938440	3236320	1172850	384908	32080.5	0.88
1398	91167500	55200000	23865300	7819770	3195920	1135940	355126	30217.3	0.88
1399	91026500	55082600	23693300	7751830	3160280	1087700	310719	28033.1	0.88
1400	90827000	54996100	23406100	7700020	3117460	1049940	291913	26436.9	0.88
1401	90728000	54874000	23301300	7683830	3084250	1019450	275577	25373.2	0.88
1402	90420500	54764200	23310500	7624250	3054540	995448	261602	23908.5	0.88
1403	90053000	54670700	23170800	7566820	3038350	963945	250859	22921.2	0.88
1404	89984000	54578300	23069400	7552440	3016290	947094	241088	21934.9	0.88
1405	90050000	54484300	23020700	7546130	2994220	919890	232308	21224.9	0.88
1406	89844500	54391400	22847100	7530180	2973280	896435	224618	20429.2	0.88
1407	89667400	54318900	22866900	7500490	2960820	884880	218414	19466.8	0.88
1408	89586400	54250000	22651500	7475350	2944080	871330	211831	18914.7	0.88
1409	89520400	54167000	22568900	7446880	2921500	858106	206239	18336.3	0.88
1410	89338900	54113800	22685100	7445410	2906710	826054	201312	17768.4	0.88
1411	89091400	54067700	22588200	7434160	2891130	822838	196174	17383.5	0.88
1412	89007400	53978300	22583600	7419340	2886930	820396	192725	17202.4	0.88
1413	88887400	53897000	22597200	7407210	2881100	821136	189456	16868.3	0.88
1414	88692400	53839200	22484000	7406230	2872610	819880	187707	16631.4	0.88
1415	88635400	53787800	22324300	7385340	2857030	817370	184787	16344.4	0.88
1416	88474900	53735800	22462100	7016390	2845930	795273	182138	16059.1	0.88
1417	88309900	53696600	22377300	6978570	2834920	804026	179300	15800.7	0.88
1418	88296400	53637000	22258000	6967100	2834740	804439	177783	15563.2	0.88
1419	88290400	53604900	22302900	6946350	2832960	801240	175741	15333.7	0.88
1420	88269400	53554100	22346800	6943420	2820510	773968	174367	15129.3	0.88
1421	88168900	53520200	22368200	6959590	2816780	785076	172827	14997.2	0.88
1422	88161400	53479800	22365400	6973370	2811740	782342	171373	14765.4	0.88
1423	88215400	53433700	22372700	6966830	2807630	781431	169346	14654.7	0.88
1424	88224400	53389900	22334600	6962540	2765080	758836	168646	14392.7	0.88
1425	88203400	53358900	22200700	6966370	2756070	761811	167477	14359.5	0.88
1426	88153900	53337900	22004500	6961850	2767940	772868	165675	14230.2	0.88
1427	88140400	53301600	22079000	6971790	2761350	768809	165628	14096.9	0.88
1428	88116400	53275300	22044200	6962490	2763350	767778	164511	13828.4	0.88
1429	87975400	53253100	22051300	6960170	2761390	768483	163578	13806.7	0.88
1430	87900400	53226300	21971200	6969570	2755220	760590	162873	13808.4	0.88
1431	87741300	53216900	21896000	6975470	2749550	745956	163930	13708.8	0.88
1432	87751800	53184200	21985700	6975340	2749910	751029	162192	13650.5	0.88
1433	87600300	53157900	21986200	6988890	2749480	754950	161001	13563.6	0.88
1434	87601800	53153800	22111300	6966640	2745960	760745	159662	13599.1	0.88
1435	87595800	53126300	21970400	6979450	2740890	747384	159755	13516.6	0.88
1436	87633300	53118700	21839000	6994060	2740880	718564	158423	13521.6	0.88
1437	87658800	53085400	21978900	6978940	2737490	731443	158269	13387.9	0.88
1438	87615300	53059700	21850100	6978070	2738490	736550	158340	13351.3	0.88
1439	87685800	53036900	21806200	6961020	2733450	732492	157709	13302.9	0.88
1440	87637800	53024700	21806300	6973820	2727160	734538	157697	13337	0.88
1441	87565800	53013000	21880100	6995440	2731800	747710	158078	13283.1	0.88
1442	87496800	53000100	21888800	6981260	2730590	730601	157713	13219.9	0.88
1443	87448800	52973800	21884600	6984200	2729630	735725	157299	13235.7	0.88
1444	87484800	52944000	21911900	6970840	2730430	725855	157430	13256.6	0.88
1445	87541800	52929400	21786900	6988590	2729370	720816	157266	13272.6	0.88
1446	87589800	52917200	21810400	7000520	2726950	737324	156739	13118.2	0.88
1447	87540300	52896100	21825700	6987170	2719750	737771	157720	13157.8	0.88
1448	87459300	52888500	21878000	7002390	2717070	739852	157201	13021.2	0.88
1449	87361800	52889700	21943900	6978430	2718500	728744	156853	12848.1	0.88
1450	87421800	52899000	21842600	6983880	2723230	739302	157001	12765.1	0.88
1451	87448800	52902000	21860500	6982730	2715710	739198	156886	12774.4	0.88
1452	87502800	52876300	21787900	6989470	2712750	728967	157142	12898.2	0.88
1453	87496800	52862800	21800500	6995560	2709980	731168	156688	12941.8	0.88
1454	87522300	52844100	21869000	6993200	2708520	739061	156654	12909.3	0.88
1455	87421800	52823700	21789200	6996210	2708250	723929	156640	12954.4	0.88
1456	87411300	52819000	21733700	7002350	2704590	722673	156686	12844.1	0.88
1457	87528300	52807900	21735700	6988310	2707370	728159	155833	12961.1	0.88
1458	87516300	52799100	21792200	6992050	2707290	721986	156962	12875.9	0.88
1459	87543300	52782800	21713600	7008040	2705070	732028	155497	12889.8	0.88
1460	87519300	52789800	21745300	6998800	2708590	736722	155877	12903	0.88
1461	87469800	52767000	21891700	6987120	2705890	737066	156427	12946.4	0.88
1462	87466800	52762900	21943800	7006210	2704850	728296	155508	12887.9	0.88
1463	87483300	52766400	21820200	7006910	2706700	728073	157173	12856.3	0.88
1464	87487800	52751800	21904800	7019850	2710350	726147	156450	12779.4	0.88
1465	87552300	52754100	21813900	7017230	2708260	731203	155743	12749.7	0.88
1466	87487800	52741900	21812800	7006810	2705630	734109	154733	12867.9	0.88
1467	87498300	52749500	21779000	7011420	2705150	724015	155338	12834.6	0.88
1468	87507300	52727300	21670300	7010420	2704860	732613	155156	12881.3	0.88
1469	87552300	52725500	21833600	7024110	2699190	722278	154762	12835.9	0.88
1470	87585300	52728400	21969800	7028920	2699200	728486	154580	12865.1	0.88
1471	87535800	52734300	21790700	7005680	2699550	727987	156384	12897.6	0.88
1472	87534300	52719700	21853500	7025200	2702600	729792	156464	12831.9	0.88
1473	87534300	52709100	21890700	7036890	2702710	734573	156208	12757.5	0.88
1474	87511800	52689900	21721100	7046770	2701330	738511	156427	12838	0.88
1475	87547800	52673500	21746900	7026000	2700990	700680	156298	12817.1	0.88
1476	87531300	52662400	21685700	7028470	2698950	721659	156214	12714.8	0.88
1477	87517800	52653100	21805200	7045630	2698770	726938	155397	12735.2	0.88
1478	87562800	52667700	21861800	7050190	2703030	732234	156054	12753.3	0.88
1479	87451800	52663600	21813700	7042450	2704140	720954	157274	12766.6	0.88
1480	87477300	52657100	21897800	7028170	2700140	727058	156955	12623	0.88
1481	87478800	52655400	21901600	7046080	2700550	729225	156637	12595.8	0.88
1482	87561300	52650100	21701400	7048990	2698330	738184	156569	12680.7	0.88
1483	87541800	52644900	21766300	7048370	2699020	738046	156079	12688.3	0.88
1484	87504300	52632000	21602300	7032200	2698360	741829	156535	12742	0.88
1485	87522300	52609200	21667700	7063470	2697120	731736	157500	12808.1	0.88
1486	87516300	52596400	21759000	7065420	2693770	726457	157850	12760.9	0.88
1487	87568800	52631400	21784400	7055910	2693550	740230	157439	12824.9	0.88
1488	87549300	52596400	21724800	7060440	2689110	741245	157724	12828.5	0.88
1489	87567300	52604600	21671900	7057020	2691510	731271	157214	12862.6	0.88
1490	87522300	52584700	21686800	7049920	2696910	734418	156966	12828.7	0.88
1491	87543300	52578800	21651000	7066180	2700460	737926	156479	12865.8	0.88
1492	87589800	52556600	21676000	7068100	2697890	749034	157385	12805.3	0.88
1493	87622800	52539700	21650700	7059320	2696770	723963	157717	12838	0.88
1494	87639300	52490600	21528800	7070790	2693920	733403	157741	12883.4	0.88
1495	87637800	52509900	21710700	7061940	2701190	706355	157308	12903.4	0.88
1496	87681300	52488900	21607300	7062170	2697560	727179	158163	12987	0.88
1497	87700800	52506400	21556100	7083370	2693370	723671	158406	13042.2	0.88
1498	87604800	52494700	21748000	7064970	2692440	740780	158348	13047.9	0.88
1499	87607800	52479500	21706000	7078500	2692730	744839	158015	13063.7	0.88
1500	87685800	52473100	21661900	7077190	2693280	755534	158122	13118.2	0.88
1501	87606300	52486500	21666400	7082400	2696640	755861	158694	13147.9	0.88
1502	87684300	52479500	21705400	7078860	2698260	748484	158616	13166	0.88
1503	87676800	52469600	21710200	7066530	2697080	750616	158879	13198.2	0.88
1504	87732300	52457300	21742800	7071720	2698200	734951	158558	13130	0.88
1505	87720300	52449100	21619400	7080680	2701800	734573	159436	13181.8	0.88
1506	87709800	52442700	21733800	7077230	2692020	735673	159716	13111.1	0.88
1507	87750300	52426900	21603700	7088510	2688170	742724	158538	13127.7	0.88
1508	87732300	52425200	21669100	7080310	2687150	747848	159978	13155.5	0.88
1509	87799900	52424000	21607500	7081430	2693870	745079	159272	13109.2	0.88
1510	87732300	52409400	21594900	7070200	2695990	746850	160005	13090.2	0.88
1511	87721800	52405900	21623400	7064710	2697450	740351	161066	13114.6	0.88
1512	87700800	52407100	21744500	7068770	2699640	733816	160414	13144.3	0.88
1513	87708300	52387200	21627800	7097600	2701470	741124	159494	13185.6	0.88
1514	87802800	52395400	21580100	7080470	2696990	742706	159929	13212.8	0.88
1515	87823900	52403000	21688300	7084820	2701610	754210	160633	13199.5	0.88
1516	87846400	52391900	21671500	7091240	2703190	751132	159782	13134	0.88
1517	87756300	52412300	21674500	7107110	2702430	734298	160447	13192.1	0.88
1518	87730800	52408200	21705400	7108490	2700530	742019	160596	13186.4	0.88
1519	87810400	52396500	21686600	7105380	2702960	748089	161450	13268.3	0.88
1520	87649800	52390700	21652000	7086950	2703560	748690	160868	13175.5	0.88
1521	87763800	52384900	21669500	7109440	2697780	745716	160714	13184.5	0.88
1522	87787900	52384900	21688200	7081720	2700060	740746	160016	13170.6	0.88
1523	87823900	52376100	21596300	7110540	2700070	736825	160368	13236.8	0.88
1524	87847900	52365600	21559700	7116180	2696360	738201	160588	13212.6	0.88
1525	87805900	52378400	21612300	7123180	2699450	745475	160880	13130.2	0.88
1526	87786300	52338100	21664400	7123980	2698890	748467	161079	13233.6	0.88
1527	87867400	52329300	21700800	7124320	2698220	755173	161297	13185.8	0.88
1528	87865900	52312400	21687900	7141620	2699690	745148	160981	13116.3	0.88
1529	87864400	52312400	21702000	7122900	2699390	736172	160636	13138.9	0.88
1530	87906400	52311800	21590300	7126720	2697210	734366	161788	13250.5	0.88
1531	87913900	52322300	21721300	7128400	2701880	729500	162830	13263.7	0.88
1532	87997900	52334600	21613700	7106780	2705580	734263	162115	13253.4	0.88
1533	87988900	52325800	21665600	7124610	2704440	742895	162711	13300.8	0.88
1534	87985900	52321800	21713000	7140830	2698840	740694	162546	13297.8	0.88
1535	87900400	52297800	21627600	7149370	2700730	732767	161769	13190	0.88
1536	87847900	52287900	21554700	7136620	2702940	750152	161733	13256.8	0.88
1537	87898900	52279100	21657900	7153730	2703990	752250	162595	13304.1	0.88
1538	87937900	52282600	21699700	7162530	2705620	750358	162685	13270.5	0.88
1539	87897400	52279100	21603100	7145610	2705110	743429	163295	13246.2	0.88
1540	87919900	52311200	21520900	7156930	2707440	745148	162977	13221	0.88
1541	87919900	52293100	21568100	7146930	2712780	748897	162873	13393.2	0.88
1542	87960400	52282600	21708300	7152800	2710410	752869	164345	13326.7	0.88
1543	87943900	52269700	21552100	7154960	2707700	743274	164429	13346.7	0.88
1544	87946900	52250500	21623800	7162300	2709360	749688	164581	13421.8	0.88
1545	87931900	52254000	21799800	7126290	2711870	751820	164315	13436.6	0.88
1546	87907900	52237000	21660300	7147780	2715080	756979	164018	13353.4	0.88
1547	87993400	52266800	21765900	7159970	2721440	760676	164939	13481.6	0.88
1548	88011400	52235900	21759800	7160300	2718950	746317	165182	13494.5	0.88
1549	88084900	52232400	21581200	7152890	2719330	754417	165274	13580	0.88
1550	88132900	52216000	21573400	7154580	2718050	757133	164167	13632.2	0.88
1551	88158400	52209600	21663600	7153930	2715610	754193	164088	13662.1	0.88
1552	88198900	52214800	21609900	7158230	2717180	759954	164154	13597.9	0.88
1553	88276900	52255700	21480800	7154760	2718170	759696	164143	13613.9	0.88
1554	88162900	52210700	21591400	7140510	2720570	773280	163802	13526.9	0.88
1555	88065400	52206100	21521900	7130200	2721250	765284	163618	13607.8	0.88
1556	88024900	52191500	21625100	7153250	2716580	755431	164185	13620.2	0.88
1557	88051900	52172800	21745500	7150560	2717430	769067	164321	13661	0.88
1558	88041400	52165700	21718400	7153780	2710830	768947	165119	13704.4	0.88
1559	88081900	52158100	21790500	7161810	2719330	764751	165390	13657.5	0.88
1560	88080400	52166900	21791100	7165580	2717610	765577	164915	13645.7	0.88
1561	88132900	52102100	21605300	7156540	2713290	760211	166044	13617.7	0.88
1562	88003900	52150000	21566100	7170100	2716710	762086	165498	13614.7	0.88
1563	87879400	52155200	21692300	7161150	2717110	763255	166645	13671.4	0.88
1564	87973900	52151700	21792800	7165240	2704250	768466	166570	13689.5	0.88
1565	87951400	52134200	21652300	7163070	2717570	760813	166869	13754.7	0.88
1566	88063900	52131300	21645100	7170320	2708360	766144	165835	13722.7	0.88
1567	87999400	52134200	21718000	7177170	2714270	767313	166677	13715.8	0.88
1568	88078900	52137100	21736600	7167720	2719540	779161	167457	13841.1	0.88
1569	88102900	52128300	21740600	7166260	2722150	776891	168065	13861.3	0.88
1570	88161400	52120700	21728000	7186920	2719890	767399	167091	13902.8	0.88
1571	88150900	52143500	21672000	7159130	2721400	773160	167691	13963.8	0.88
1572	88180900	52130100	21672300	7175820	2721800	767262	168284	13881.3	0.88
1573	88233400	52120200	21706800	7179090	2717840	782325	168762	13867.4	0.88
1574	88194400	52106100	21707700	7164140	2721100	769394	168036	13859.2	0.88
1575	88278400	52092100	21827200	7181560	2721890	774243	168292	13892.9	0.88
1576	88326400	52087400	21708300	7175300	2722960	767984	168452	13896.9	0.88
1577	88339900	52099100	21808600	7185550	2726360	787071	168796	13889.7	0.88
1578	88293400	52096800	21707400	7187640	2724370	789444	169069	13841.5	0.88
1579	88362400	52077500	21655900	7169030	2722940	784337	168759	13771.4	0.88
1580	88420900	52088000	21553300	7178430	2718820	778628	168169	13863.2	0.88
1581	88440400	52083400	21526900	7180230	2724010	763083	168999	13865.3	0.88
1582	88360900	52073400	21619100	7198520	2725640	770305	169404	13947.6	0.88
1583	88338400	52077500	21737600	7195750	2721900	769996	169212	13931.4	0.88
1584	88383400	52064100	21589700	7182930	2724710	762000	168854	13969.3	0.88
1585	88467400	52053600	21566700	7195960	2724460	771440	169674	13948.7	0.88
1586	88479400	52061200	21687400	7181380	2720870	774243	170298	13921.9	0.88
1587	88518400	52052400	21617400	7208580	2718310	780227	169559	13943.2	0.88
1588	88555900	52044200	21629700	7195240	2714760	783477	169684	13973.7	0.88
1589	88569400	52027800	21679100	7208390	2721330	784371	169311	14042.8	0.88
1590	88552900	52024300	21606700	7197660	2719630	784561	169929	14097.5	0.88
1591	88569400	52034900	21640800	7208520	2723310	791060	169884	14095.8	0.88
1592	88602400	52040100	21612400	7211430	2725580	787140	170122	14101.5	0.88
1593	88609900	52031900	21648600	7213270	2726840	789908	169671	14161.3	0.88
1594	88663900	52053600	21609000	7197110	2722170	794637	170250	14080.9	0.88
1595	88723900	52009100	21723700	7205770	2727740	790613	170063	13986.8	0.88
1596	88702900	52012100	21638100	7220920	2726870	795652	170200	14138.6	0.88
1597	88638400	51999800	21694100	7224050	2724940	789100	169816	14057.3	0.88
1598	88615900	51997500	21713600	7238240	2722900	770237	170571	14177.3	0.88
1599	88606900	51998000	21689600	7227060	2722440	785317	170877	14244.3	0.88
1600	88633900	51998000	21666700	7233960	2725660	774793	171728	14251.7	0.88
1601	88627900	51999200	21642300	7251190	2727230	792574	170862	14238.6	0.88
1602	88668400	51977600	21607900	7247050	2725270	788223	171953	14268.9	0.88
1603	88609900	51977000	21676000	7222910	2727810	792608	171624	14341.1	0.88
1604	88633900	51970600	21703900	7251510	2730390	795875	171810	14282.6	0.88
1605	88635400	51965300	21716300	7254080	2731970	785317	171717	14178.8	0.88
1606	88666900	51949500	21753000	7256300	2732310	792522	171172	14140.5	0.88
1607	88672900	51971200	21742300	7266230	2731580	781035	172100	14160.9	0.88
1608	88671400	51947800	21568200	7254320	2732590	788584	172974	14217.1	0.88
1609	88678900	51954200	21691700	7253300	2732400	784492	172378	14321.1	0.88
1610	88636900	51951300	21560500	7248990	2729090	774088	173058	14463.3	0.88
1611	88657900	51933800	21621200	7231840	2723690	791955	172963	14415	0.88
1612	88641400	51943100	21480700	7254140	2725330	794981	173653	14412.7	0.88
1613	88683400	51949500	21547300	7251850	2726980	793588	173584	14340.5	0.88
1614	88746400	51930900	21748000	7259840	2726160	787398	172867	14414.8	0.88
1615	88710400	51923300	21665600	7267760	2726990	793279	173510	14366.4	0.88
1616	88743400	51932600	21666900	7270720	2727710	793193	174349	14463.1	0.88
1617	88794400	51918600	21694900	7268640	2725080	776203	173489	14514.9	0.88
1618	88776400	51922700	21705400	7271940	2727700	784062	174545	14461	0.88
1619	88836400	51929100	21626000	7271960	2724210	781844	174049	14510.9	0.88
1620	88746400	51939600	21526700	7257100	2726630	783065	174718	14391.5	0.88
1621	88767400	51950700	21558400	7278910	2720410	799160	175388	14384.3	0
1622	88804900	51946600	21645100	7290240	2724580	794654	175090	14345.8	0
1623	88828900	51954800	21707600	7371760	2736320	805642	176046	14449.8	0
1624	88839400	52037800	21781500	7453870	2741980	803957	175514	14552.3	0
1625	88861900	52157600	21742800	7534000	2760380	841547	174863	14897.4	0
1626	88903900	52318200	22059300	7624270	2791530	877743	176610	15363.8	0
1627	88897900	52521000	22437100	7706400	2836070	936897	178494	15914.6	0
1628	88944400	52689900	22694500	8197070	2990420	984993	181309	16546.3	0
1629	89010400	52960400	22974700	8765970	3114410	1032350	186037	17167.7	0
1630	88995400	53198200	23302400	9048170	3218110	1072040	191364	17798.5	0
1631	89206900	53419100	23572300	9277990	3327590	1124090	198362	18408.1	0
1632	89382400	53624200	23804400	9447530	3428020	1169910	206788	19053.4	0
1633	89437900	53809400	24064300	9602260	3528870	1208790	214049	19729.3	0
1634	89762000	53972400	24311100	9739710	3632330	1246140	223988	20329.2	0
1635	89973500	54112100	24528700	9888030	3728330	1279310	232213	21008.9	0
1636	90146000	54252300	24768100	10017200	3826430	1311300	242339	21658.1	0
1637	90170000	54348700	24956600	10133300	3922710	1349020	250547	22274.4	0
1638	90300500	54453300	25163800	10243800	4011240	1379920	259619	22923.1	0
1639	90519500	54540900	25364400	10350700	4099690	1409120	268839	23584	0
1640	90693500	54623900	25456100	10438500	4179960	1438580	278849	24345.4	0
1641	90882500	54702800	25663100	10523600	4262760	1469740	286369	25067.2	0
1642	91041500	54777000	25784200	10612500	4347380	1493330	296763	25787.7	0
1643	91298000	54843000	25950200	10679800	4422390	1518190	304930	26522.6	0
1644	91434600	54895600	26075400	10758200	4491290	1544680	316407	27231.8	0
1645	91637100	54957600	26221500	10829700	4560980	1568770	320988	27957.3	0
1646	91851600	55014200	26366500	10913700	4620920	1595300	329197	28698.1	0
1647	92040600	55051000	26465300	10974700	4684170	1619300	338032	29453.1	0
1648	92310600	55106000	26586000	11031100	4745090	1641400	347065	30153.7	0
1649	92456100	55155100	26688300	11095800	4789960	1662930	353199	30862.4	0
1650	92654100	55191900	26726200	11160300	4858490	1681660	360703	31573.9	0
1651	92861100	55232200	26770900	11197900	4916280	1701400	369173	32254.4	0
1652	92957100	55277200	26946700	11241100	4955330	1722100	375248	32974.7	0
1653	93054600	55318100	27022500	11304400	5005150	1735960	381660	33679.7	0
1654	93195600	55357800	26994700	11340200	5046010	1756960	390593	34421.3	0
1655	93332200	55383500	27072200	11373400	5095040	1774360	397821	35131.3	0
1656	93375700	55432600	27154000	11428700	5129040	1791300	451774	35822.8	0
1657	93455200	55437300	27214400	11458600	5165430	1808080	470304	36530.2	0
1658	93594700	55467700	27301900	11495800	5200130	1823690	483119	37237.3	0
1659	93644200	55478200	27372100	11530200	5236790	1840390	497417	37894	0
1660	93734200	55513200	27396900	11563800	5281300	1852150	505880	38548.4	0
1661	93860200	55539500	27453100	11590300	5305040	1869000	517186	39199.1	0
1662	94008700	55551800	27489200	11636500	5335220	1881620	524476	39880	0
1663	94121200	55589200	27526700	11663300	5366890	1894710	533950	40525	0
1664	94182700	55603200	27561400	11680500	5383730	1907430	537871	41153.9	0
1665	94223200	55633600	27664300	11708200	5417220	1921380	542641	41789.4	0
1666	94359700	55637700	27682200	11737500	5444980	1933470	553948	42423.1	0
1667	94392700	55663400	27722800	11769900	5470030	1946590	561171	43038.8	0
1668	94482700	55703100	27770300	11785300	5490830	1958320	567612	43654.1	0
1669	94533700	55703100	27813100	11804100	5508890	1964890	573757	44242.2	0
1670	94611700	55718300	27860300	11826700	5529640	1977300	581411	44831.5	0
1671	94622200	55735300	27898800	11849800	5557350	1989100	582853	45451.8	0
1672	94727200	55759200	27896900	11869600	5579280	1998740	594308	46032.5	0
1673	94776700	55775000	27948600	11896800	5586040	2005230	601584	46606.5	0
1674	94818700	55786700	27960700	11912500	5618790	2014980	603727	47168.3	0
1675	94878700	55804200	28010600	11948400	5642160	2025470	608322	47712.8	0
1676	94968800	55826400	27961800	11950300	5655640	2035280	615626	48265.7	0
1677	94988300	55832300	28058500	11973500	5676490	2042800	618362	48814.4	0
1678	95021300	55846900	27974400	11986200	5687030	2051120	625692	49337.3	0
1679	95124800	55868500	28065100	12006800	5697760	2060460	626649	49864.9	0
1680	95118800	55882500	28109700	12023800	5719310	2067920	637336	50401.4	0
1681	95168300	55887800	28106300	12041000	5729900	2076020	641526	50939.2	0
1682	95121800	55903000	28116500	12066500	5743890	2083430	645866	51439.3	0
1683	95159300	55918700	28142300	12069400	5761430	2089690	651431	51969.4	0
1684	95193800	55933900	28160900	12094000	5771460	2096830	653924	52457.5	0
1685	95241800	55944500	28129500	12110300	5784900	2107610	660339	52946.9	0
1686	95282300	55983000	28165600	12107500	5800430	2114230	666106	53482.5	0
1687	95318300	55963700	28174600	12130500	5809520	2119700	669893	53953.7	0
1688	95348300	55988900	28150000	12145800	5814700	2127660	669206	54435.9	0
1689	95409800	55983000	28183000	12154700	5841380	2137390	674852	54905.7	0
1690	95357300	56001100	28167500	12179000	5849590	2141420	679070	55368.1	0
1691	95412800	56007600	28234100	12190100	5853230	2145820	679730	55832.8	0
1692	95477300	56022700	28171800	12194400	5870590	2153920	686536	56302.5	0
1693	95483300	56039700	28192800	12213700	5877960	2160180	689082	56769.3	0
1694	95469800	56048500	28209100	12215600	5892650	2169630	688422	57194.7	0
1695	95517800	56004100	28251600	12221300	5901090	2173230	688732	57654.5	0
1696	95564300	56052500	28187200	12235000	5905760	2178420	697383	58085.8	0
1697	95526800	56068300	28192100	12246600	5910750	2184370	700901	58516.3	0
1698	95559800	56073000	28210900	12263200	5911170	2189700	705752	58945.3	0
1699	95585300	56075900	28185300	12276800	5931040	2194410	710105	59374.4	0
1700	95651300	56084100	28080800	12279500	5953150	2201630	716074	59776.3	0
1701	95687300	56098700	28128000	12282100	5942840	2205850	721828	60248.2	0
1702	95651300	56099900	28203200	12305100	5957630	2210580	719821	60648.2	0
1703	95718800	56102800	28212700	12317600	5969620	2216110	726262	61024.5	0
1704	95648300	56119200	28148700	12335000	5970130	2220030	727973	61435.3	0
1705	95636300	56119700	28216500	12329400	5977590	2227240	730601	61822.7	0
1706	95663300	56123800	28277600	12338800	5990420	2228560	735426	62228.3	0
1707	95621300	56139000	28340400	12359000	5990190	2234170	740546	62639.1	0
1708	95718800	56146600	28297000	12368500	6018780	2240240	740937	63010.7	0
1709	95730800	56157100	28350700	12379500	6013600	2243350	746300	63432.9	0
1710	95750300	56175300	28318700	12388600	6022980	2248850	746044	63843.3	0
1711	95735300	56178800	28352400	12397600	6024380	2251780	751502	64208.8	0
1712	95760800	56175800	28428800	12412400	6041920	2256160	752270	64579	0
1713	95820800	56192200	28422600	12419100	6041870	2259670	755437	64983.9	0
1714	95823800	56202700	28410000	12419300	6055770	2264470	758725	65335.7	0
1715	95885300	56217300	28458100	12431700	6059650	2267910	757795	65719.3	0
1716	95904800	56209100	28431800	12437600	6056890	2272100	763927	66092	0
1717	95877800	56212100	28432200	12453700	6085910	2272480	760922	66441.3	0
1718	95922800	56211500	28449600	12441300	6073550	2278280	773117	66800.3	0
1719	95946800	56228400	28404100	12457000	6075830	2283980	770099	67165.2	0
1720	95976800	56216700	28490100	12475100	6086930	2287680	776513	67502.4	0
1721	95982800	56243600	28486000	12472200	6098740	2290880	780421	67845.6	0
1722	95994800	56245400	28473000	12478300	6100270	2293340	782065	68209.4	0
1723	95994800	56253000	28500900	12485100	6094020	2297810	785744	68539.8	0
1724	95963300	56265800	28505800	12482600	6115290	2299770	783035	68875	0
1725	96000800	56265800	28538800	12489100	6120710	2304500	783965	69222.2	0
1726	96030800	56262300	28551400	12496600	6120570	2307730	787550	69566.2	0
1727	96122300	56274000	28526900	12526300	6130450	2309970	793263	69862.7	0
1728	96152300	56271100	28529100	12533500	6139080	2316090	787321	70195.2	0
1729	96177800	56274600	28504900	12514400	6144960	2313720	799759	70567.4	0
1730	96171800	56271700	28524500	12526300	6157700	2318770	798856	70843.1	0
1731	96170300	56283900	28471300	12531500	6154150	2326130	805931	71196	0
1732	96188300	56295600	28513800	12536600	6158960	2324070	804489	71467.8	0
1733	96180800	56289800	28518400	12547100	6167120	2328070	806443	71813.1	0
1734	96191300	56296800	28557900	12545700	6181950	2334640	810135	72173	0
1735	96272300	56306100	28553000	12546100	6166420	2335330	807292	72447.5	0
1736	96321800	56310800	28579400	12553700	6177520	2339970	813288	72757.3	0
1737	96356300	56310200	28592900	12558100	6172300	2341560	815916	73087.4	0
1738	96405800	56303800	28580000	12573300	6175940	2342310	816630	73428.9	0
1739	96429800	56318400	28564700	12580200	6182980	2345720	819784	73720.1	0
1740	96425300	56333600	28639600	12575800	6188810	2348930	823853	73992	0
1741	96404300	56334200	28524500	12571200	6210410	2353280	826117	74315.4	0
1742	96392300	56345300	28568900	12584800	6201960	2358420	827047	74601.3	0
1743	96327800	56347000	28623600	12601400	6208120	2362070	829095	74911.1	0
1744	96420800	56368700	28578600	12589700	6218100	2362650	832599	75185.4	0
1745	96396800	56375100	28600400	12612800	6224680	2363480	830376	75472.4	0
1746	96411800	56376800	28571600	12595300	6223420	2368000	830362	75764.7	0
1747	96443300	56389700	28545900	12609400	6227900	2370240	834742	76046.4	0
1748	96474800	56372200	28456900	12613200	6225660	2373610	834513	76326.9	0
1749	96506300	56365700	28537600	12613900	6241990	2375860	838798	76659.5	0
1750	96501800	56359900	28618800	12595400	6226360	2378970	832343	76915.6	0
1751	96531800	56372200	28644400	12627800	6239840	2383560	836224	77220.3	0
1752	96513800	56386800	28673200	12626700	6251640	2386570	841655	77483	0
1753	96530300	56425300	28725500	12636900	6263730	2389820	845927	77780.8	0
1754	96566300	56399600	28745400	12644600	6239280	2391220	848608	78070.5	0
1755	96608300	56421200	28686600	12645600	6253700	2392350	851667	78319.4	0
1756	96617300	56414800	28783100	12647100	6257050	2397130	849592	78595.8	0
1757	96651800	56410100	28742100	12662900	6263680	2396770	853675	78877.1	0
1758	96665300	56420700	28753100	12660700	6253420	2401260	852880	79133.6	0
1759	96693800	56417200	28617900	12672700	6262470	2401980	859362	79398.5	0
1760	96765900	56428800	28739100	12685300	6264610	2406740	858607	79678.9	0
1761	96765900	56430000	28789400	12679700	6283270	2406420	859066	79902.3	0
1762	96783900	56429400	28766000	12684100	6270020	2410010	859672	80167	0
1763	96788400	56458100	28780900	12709200	6281870	2409890	855225	80421.8	0
1764	96807900	56442900	28815300	12703100	6267640	2411870	859308	80672.8	0
1765	96770400	56442900	28834100	12707900	6272590	2414360	861437	80938.9	0
1766	96764400	56448700	28893700	12701600	6292830	2415700	861020	81214.1	0
1767	96776400	56448100	28842800	12700900	6294280	2421220	862947	81471.4	0
1768	96761300	56462100	28832600	12718600	6291850	2423840	869334	81729.8	0
1769	96812400	56454000	28769100	12715000	6289290	2424800	874064	81981.4	0
1770	96804900	56473200	28757600	12717700	6283270	2426090	874684	82248.2	0
1771	96836400	56463300	28681800	12711500	6277910	2428770	873390	82467.8	0
1772	96882900	56477300	28804200	12727500	6298800	2428220	877945	82752.9	0
1773	96884400	56477900	28915900	12703500	6305710	2430100	876368	82969.3	0
1774	96810900	56489600	28854300	12725400	6321100	2431610	877420	83253.2	0
1775	96815400	56494900	28821900	12735100	6308090	2432330	872204	83459.1	0
1776	96869400	56503000	28784100	12735000	6311860	2432240	868243	83693	0
1777	96836400	56505400	28886000	12727100	6300060	2435460	881759	83936	0
1778	96882900	56499500	28747600	12734500	6315270	2438110	881624	84165.7	0
1779	96831900	56491400	28742100	12748100	6307760	2442960	889736	84397.3	0
1780	96819900	56510100	28844100	12738500	6319000	2444350	882163	84669.2	0
1781	96792900	56499000	28852900	12744000	6309110	2443700	887068	84899.7	0
1782	96819900	56522300	28851000	12746700	6315180	2446020	883174	85108.6	0
1783	96822900	56563800	28838900	12761800	6330380	2447310	892108	85391.2	0
1784	96788400	56522900	28908100	12765500	6335470	2449580	890087	85606.6	0
1785	96780900	56528800	28888500	12771800	6327210	2452260	891205	85803.4	0
1786	96809400	56543400	28940900	12768100	6345360	2451830	894547	86031.7	0
1787	96810900	56524700	28948100	12777300	6336350	2454870	896326	86266.5	0
1788	96791400	56522300	28949800	12758300	6342460	2456400	897633	86515.8	0
1789	96779400	56520600	28933800	12763300	6324600	2456340	902013	86769.5	0
1790	96695300	56525300	28942400	12772500	6346570	2458430	900665	86964.7	0
1791	96746400	56527600	28962600	12774600	6348300	2460070	899803	87146	0
1792	96773400	56527000	28936300	12756200	6370920	2463320	904708	87386.4	0
1793	96740400	56535200	28862200	12763600	6360380	2461580	898684	87614.5	0
1794	96815400	56534600	28913600	12754300	6363500	2464860	902808	87845.4	0
1795	96773400	56537500	28946900	12767700	6360380	2465830	906325	88066.3	0
1796	96759900	56531100	28971900	12779400	6353940	2467750	906581	88247.6	0
1797	96819900	56529300	28926800	12781800	6376140	2470660	903980	88478.2	0
1798	96765900	56536400	28890600	12777900	6368960	2470640	911944	88696.9	0
1799	96758400	56535800	28957400	12770500	6367230	2471970	912753	88898.9	0
1800	96792900	56542800	28930500	12775300	6376980	2471180	915408	89117.9	0
1801	96801900	56559100	28881600	12776200	6376890	2475680	917496	89364.4	0
1802	96798900	56556200	28913700	12782500	6374560	2477830	915852	89545.1	0
1803	96773400	56562600	28956800	12783100	6385570	2477660	914801	89724.1	0
1804	96795900	56567900	28933400	12785600	6368680	2478620	915111	89934.6	0
1805	96731300	56571400	28934900	12781600	6370080	2483870	913615	90135.7	0
1806	96761300	56599500	28915200	12794800	6383420	2483280	915920	90358.9	0
1807	96762900	56586000	28857700	12786300	6376050	2484830	917982	90541.2	0
1808	96765900	56583700	28903300	12804100	6398720	2486330	920636	90756.8	0
1809	96807900	56607100	28905200	12790900	6387060	2487990	922119	90960.9	0
1810	96915900	56591300	28909500	12784600	6379600	2488870	921822	91164.9	0
1811	96824400	56590700	28863200	12771600	6390790	2488410	923129	91347.2	0
1812	96818400	56610600	28822600	12767100	6392800	2489200	926080	91554.4	0
1813	96879900	56607100	28997800	12771200	6387810	2495250	920919	91766.3	0
1814	96836400	56605300	28971400	12769000	6406740	2494580	926188	91924	0
1815	96791400	56608200	29082600	12781900	6395880	2495440	930069	92156.4	0
1816	96851400	56614100	29114800	12784400	6380670	2496200	924477	92363.8	0
1817	96834900	56610600	29044900	12783100	6408800	2498470	930218	92543.9	0
1818	96846900	56604100	29016800	12798900	6415090	2497610	932481	92721.4	0
1819	96798900	56608800	29055000	12794400	6418220	2500840	936861	92913.4	0
1820	96741900	56611700	29115700	12787700	6398910	2502820	932037	93127.9	0
1821	96615800	56607100	29036100	12789300	6408980	2503760	931282	93344.2	0
1822	96660800	56610600	29103400	12801600	6419810	2504830	939179	93532	0
1823	96666800	56622800	28990800	12786600	6415000	2504840	931026	93689.9	0
1824	96387800	56618200	29047400	12785900	6414670	2505260	944502	93862.8	0
1825	96710300	56613500	29041800	12785500	6425500	2509800	941106	94067.7	0
1826	96930900	56621100	29070900	12796200	6417710	2509560	939934	94229.8	0
1827	96863400	56621100	29049100	12789700	6417710	2508400	942561	94431.1	0
1828	96864900	56622200	29089200	12798200	6424330	2510260	942966	94634.1	0
1829	96860400	56588400	29076600	12805700	6406320	2511450	951240	94848.6	0
1830	96765900	56620500	29139400	12798200	6420640	2516520	948410	95007.2	0
1831	96876900	56621700	29071000	12808200	6406790	2511470	949838	95209.3	0
1832	96792900	56625800	29029900	12802700	6407400	2513980	948706	95367.4	0
1833	96860400	56633900	29113900	12794600	6425360	2517140	947103	95520.9	0
1834	96795900	56629300	29083300	12796400	6434830	2516710	949057	95686.2	0
1835	96692300	56631000	29065100	12804500	6421900	2520440	955026	95895.3	0
1836	96684800	56664300	29111200	12799000	6419620	2521870	953221	96066.7	0
1837	96794400	56649100	29110200	12804000	6430720	2516310	951307	96274.9	0
1838	96878400	56636900	29110400	12804400	6434830	2518090	944448	96459.6	0
1839	96887400	56624000	28999900	12789800	6438980	2520370	953584	96604.7	0
1840	96890400	56620500	29059600	12799700	6423160	2519860	953517	96817.1	0
1841	96938400	56624600	29096900	12800800	6431890	2523240	954272	96996.9	0
1842	96864900	56633300	29107800	12800200	6435430	2527150	957654	97143.1	0
1843	96864900	56642100	29133700	12792200	6426200	2525500	957479	97297	0
1844	96927900	56661400	29167800	12794800	6437300	2527560	960147	97477.4	0
1845	96858900	56641500	29122400	12776500	6435760	2527850	962775	97687.8	0
1846	96929400	56630400	29117800	12787900	6437950	2524240	960794	97822.3	0
1847	96912900	56630400	29160000	12797600	6447840	2531650	958988	98017.3	0
1848	96891900	56624000	29147000	12797200	6451340	2530950	971709	98181.3	0
1849	96923400	56634500	29095400	12804800	6440240	2532800	972909	98341.8	0
1850	96924900	56608200	29140500	12823200	6447510	2532910	972518	98505.2	0
1851	96915900	56619900	29154400	12819100	6450500	2532050	970860	98650.7	0
1852	96968400	56615200	29121700	12816700	6444900	2534010	969648	98852	0
1853	96996900	56625200	29089200	12799400	6429600	2531960	971885	98977.9	0
1854	96986400	56619900	29181300	12813700	6460060	2538270	968623	99162.5	0
1855	96983400	56624000	29071700	12814000	6433010	2540220	972828	99331.4	0
1856	96971400	56615800	29164700	12805300	6466310	2538980	969028	99499.9	0
1857	96917400	56634500	29155600	12804000	6471910	2540230	967801	99691.2	0
1858	96933900	56624000	29159800	12802000	6460570	2541140	964715	99873	0
1859	96878400	56623400	29079300	12801500	6436130	2540410	969405	105646	0
1860	96888900	56624000	29092400	12799700	6464590	2542640	971831	107351	0
1861	96888900	56620500	29189100	12827200	6461400	2544690	968354	108200	0.66
1862	96887400	56615800	29005100	12814900	6468210	2544690	971130	108810	0.66
1863	96897900	56605900	29129400	12812200	6335970	2544100	981897	109309	0.66
1864	96923400	56601200	29191800	12534200	6261130	2547030	985670	109730	0.66
1865	96864900	56575500	29133300	12136900	5978310	2545010	981628	110110	0.66
1866	96908400	56531100	29094900	11706900	5682010	2546050	976776	110474	0.66
1867	96873900	56483800	29109200	11290200	5405720	2537340	978703	108355	0.66
1868	96918900	56406100	29023300	10935400	5196690	2433400	960781	103790	0.66
1869	96911400	56308500	28714700	10492500	5039490	2282300	938222	99855.3	0.66
1870	96906900	56236600	28379900	10196400	4862510	2172640	913292	94192.1	0.66
1871	96897900	56136700	28073500	9936700	4700650	2083140	870776	89485.7	0.66
1872	96914400	56058400	27781000	9722150	4550260	1983780	823126	78290.1	0.66
1873	96843900	55970200	27406300	9511570	4418670	1889430	768940	73256.5	0.66
1874	96785400	55881300	27116600	9339430	4311520	1796260	720387	67679.4	0.66
1875	96668300	55821700	26733200	9149970	4214220	1728330	668694	63886	0.66
1876	96560300	55724800	26459200	8978810	4122090	1639340	619480	59437.3	0.66
1877	96521300	55633600	26373600	8902500	4036260	1569680	583446	55427.4	0.66
1878	96359300	55558200	26235200	8828390	3955370	1526760	540418	52566.4	0.66
1879	96369800	55469400	25974300	8718430	3890810	1457630	503184	49786.6	0.66
1880	96287300	55389400	25830400	8631790	3847990	1417000	477149	46817.3	0.66
1881	96212300	55322700	25733100	8531270	3802470	1381990	452300	44670	0.66
1882	95817800	55259100	25714400	8490030	3764400	1348770	430469	42535.2	0.66
1883	95654300	55188900	25567200	8422820	3724800	1313640	409770	40454.6	0.66
1884	95471300	55128800	25445000	8388330	3698540	1267930	393020	38700.5	0.66
1885	95331800	55074400	25274400	8361230	3655430	1249190	377186	36787.1	0.66
1886	95022800	55011300	25159600	8317700	3636120	1225300	364465	35312.4	0.66
1887	94841200	54961600	25120000	8260910	3615920	1200590	352350	34165.4	0.66
1888	94566700	54910800	25064300	8267750	3590690	1174090	342297	32964.8	0.66
1889	94449700	54851800	25029000	8177800	3568210	1151640	313771	31897.1	0.66
1890	94332700	54813200	24933800	8157690	3550710	1142090	305318	30810.2	0.66
1891	94148200	54756600	24852100	8123110	3529400	1119310	300124	30025.7	0.66
1892	94082200	54730300	24916200	8089300	3512880	1101170	294133	28951	0.66
1893	94049200	54670700	24822400	8075510	3500330	1085500	288580	28302	0.66
1894	94059700	54643800	24737600	8069690	3489000	1071880	282708	27606.5	0.66
1895	93915700	54604100	24726600	8031680	3472720	1063230	278839	26897.4	0.66
1896	93852700	54525200	24678700	8026400	3456160	1058040	273475	26024	0.66
1897	93788200	54545600	24675000	8008440	3449160	1051180	272452	25472.7	0.66
1898	93753700	54529300	24687700	7996750	3442820	1047770	269137	25006.8	0.66
1899	93666700	54491300	24618300	7977970	3428170	1036770	266133	24641.3	0.66
1900	93684700	54453900	24398700	7956400	3415760	1023770	263647	24170.7	0.66
1901	93621700	54426400	24363300	7936190	3407370	1003310	258715	23604	0.66
1902	93416200	54414200	24302100	7952090	3397940	1000020	257072	23277.3	0.66
1903	93408700	54390800	24373800	7938300	3389590	997219	256059	22931.1	0.66
1904	93366700	54359800	24270500	7924650	3380920	975587	253040	22715.5	0.66
1905	93321700	54338200	24173000	7904840	3366690	980058	250539	22475.4	0.66
1906	93309700	54316000	24047000	7874800	3357550	985784	248489	22087.4	0.66
1907	93263200	54295500	24159100	7884880	3356240	970755	247594	21888.2	0.66
1908	93233200	54262200	24198200	7875880	3349620	976017	245585	21639.1	0.66
1909	93140100	54236500	24225600	7872940	3340430	961813	243147	21327.3	0.66
1910	93098100	54220200	24198700	7875390	3336600	959578	242350	21207.5	0.66
1911	93050100	54241200	24200100	7868350	3331380	949449	240751	20845.1	0.66
1912	93035100	54191500	24283300	7873430	3323400	942485	240329	20617.1	0.66
1913	92991600	54164700	24069600	7844180	3319250	942967	237781	20256.2	0.66
1914	93036600	54153000	24128500	7834940	3325410	934283	236366	20048.3	0.66
1915	93027600	54131900	24108900	7807840	3312440	943070	234638	19942.4	0.66
1916	93051600	54122600	24108300	7841250	3309740	928677	234265	19822.4	0.66
1917	92996100	54109700	24216000	7811800	3295790	927697	234347	19708.7	0.66
1918	92877600	54098000	24079900	7826570	3285990	920045	233692	19590.4	0.66
1919	92916600	54094500	24144900	7829410	3284690	919546	231531	19517.9	0.66
1920	92942100	54077600	24100200	7789590	3280210	932271	231785	19453.5	0.66
1921	92958600	54059500	24016300	7795070	3278530	930483	231621	19361.9	0.66
1922	92898600	54043100	24181100	7763320	3269760	933457	232064	19277.1	0.66
1923	92859600	54036100	24013200	7788020	3269530	928350	230903	19225.3	0.66
1924	92864100	54016200	23914000	7780440	3262990	917741	228741	19114.7	0.66
1925	92882100	54014500	24066700	7793500	3255250	915746	229687	18943.5	0.66
1926	92727600	53998700	24105900	7805340	3258380	923037	229852	18870.3	0.66
1927	92754600	54015100	23918300	7803340	3252270	913786	229029	18717	0.66
1928	92751600	53991100	23902600	7766750	3248860	921592	228897	18576.1	0.66
1929	92709600	53977100	23978600	7769630	3252270	919856	226530	18539.5	0.66
1930	92613600	53937400	23963100	7759410	3244710	912376	227721	18415.9	0.66
1931	92648100	53954900	23930900	7772860	3241540	914422	226927	18426.8	0.66
1932	92634600	53942000	23804700	7759210	3239670	918411	226461	18387.7	0.66
1933	92673600	53940900	23864200	7755890	3238130	906529	225072	18335.2	0.66
1934	92639100	53952500	23963100	7751090	3226700	913356	223831	18246.2	0.66
1935	92655600	53933900	23855400	7755100	3230250	908885	225311	18243.6	0.66
1936	92592600	53918100	23734800	7769140	3225300	911550	224229	18174.4	0.66
1937	92682600	53910500	23755300	7788370	3229640	911567	223279	18111.4	0.66
1938	92685600	53895300	23799000	7779660	3222180	910966	222510	18089.5	0.66
1939	92631600	53891200	23719500	7774470	3217420	907922	224083	18040.4	0.66
1940	92516100	53884200	23643200	7760340	3218960	910192	222906	17986.3	0.66
1941	92486100	53862600	23774700	7741260	3217700	902677	223245	17894.3	0.66
1942	92424600	53850900	23739200	7755790	3219050	893735	221693	17730.5	0.66
1943	92402100	53836300	23656500	7770950	3222460	901233	222068	17773.2	0.66
1944	92375100	53832800	23708500	7769140	3215970	888044	221204	17727.3	0.66
1945	92376600	53826900	23542500	7765330	3221200	886995	222918	17846.9	0.66
1946	92436600	53818200	23601600	7743020	3212100	884467	221706	17725.7	0.66
1947	92501100	53808200	23748700	7750900	3212900	898361	220104	17614.1	0.66
1948	92549100	53801200	23838200	7758670	3213360	893426	220317	17525.4	0.66
1949	92427600	53796000	23883900	7760190	3211360	905790	221342	17524.2	0.66
1950	92409600	53785400	23709700	7730060	3210050	908180	221156	17479.5	0.66
1951	92439600	53762100	23685900	7743750	3208700	888044	220398	17557.8	0.66
1952	92469600	53747500	23728900	7752320	3206830	904362	218931	17501.6	0.66
1953	92514600	53745700	23660900	7751240	3200070	888456	220277	17490.9	0.66
1954	92592600	53742800	23588500	7753830	3204730	888560	218888	17463.3	0.66
1955	92631600	53738700	23770400	7727710	3201560	896676	220593	17353.2	0.66
1956	92577600	53733400	23654200	7716750	3189850	891104	217897	17315.3	0.66
1957	92525100	53745100	23684400	7715770	3195080	897209	218384	17325.8	0.66
1958	92547600	53748600	23853900	7742190	3193160	885877	217865	17299.5	0.66
1959	92600100	53748600	23812800	7710830	3188780	891964	219054	17324.1	0.66
1960	92577600	53731100	23608800	7720810	3191860	886513	218202	17348.8	0.66
1961	92624100	53727000	23580800	7721450	3190970	889419	218968	17294.2	0.66
1962	92622600	53712400	23585700	7716020	3192000	883504	219216	17345.4	0.66
1963	92669100	53665100	23552200	7704180	3188270	890503	217694	17292.1	0.66
1964	92636100	53682600	23504500	7723550	3187940	889608	217067	17273.6	0.66
1965	92663100	53711800	23642000	7722230	3187010	891947	218355	17288.1	0.66
1966	92607600	53699500	23607000	7704720	3183370	897054	219170	17363.9	0.66
1967	92520600	53688400	23624900	7707160	3184070	892927	218076	17338	0.66
1968	92592600	53685500	23735300	7683490	3180240	895008	218696	17271.3	0.66
1969	92574600	53682000	23640400	7709900	3178280	898137	219539	17303.9	0.66
1970	92498100	53666800	23802600	7706820	3178190	890950	219193	17320.1	0.66
1971	92562600	53660400	23804400	7693660	3179500	883263	219299	17309.6	0.66
1972	92582100	53647000	23728900	7693960	3173290	893942	219302	17221.4	0.66
1973	92541600	53658100	23621800	7706530	3168210	893839	216715	17260.8	0.66
1974	92568600	53656300	23662500	7708440	3164150	893632	219354	17358.4	0.66
1975	92543100	53647000	23804500	7712350	3162190	888766	218124	17325.6	0.66
1976	92448600	53644000	23687200	7719830	3162190	889402	219971	17344.3	0.66
1977	92487600	53638800	23629300	7714060	3152910	884708	219417	17313.4	0.66
1978	92522100	53637600	23590400	7718170	3153980	883728	218922	17271.7	0.66
1979	92510100	53618900	23792300	7723110	3159020	888456	219382	17304.1	0.66
1980	92459100	53634700	23733700	7708930	3162840	892996	219061	17240.5	0.66
1981	92498100	53645800	23806900	7719350	3163640	889505	218684	17289.2	0.66
1982	92445600	53623000	23727000	7719440	3168440	895403	219698	17299.1	0.66
1983	92469600	53631800	23698700	7706280	3165040	891758	219001	17187.9	0.66
1984	92483100	53617200	23702700	7711270	3159860	890141	216837	17227.1	0.66
1985	92553600	53624800	23737600	7682900	3158790	886358	217569	17174.6	0.66
1986	92565600	53627100	23711500	7689950	3157340	875783	219297	17099.7	0.66
1987	92472600	53625300	23667900	7685540	3152070	880340	218220	17155.3	0.66
1988	92520600	53627100	23702200	7690480	3152820	893925	220349	17176.7	0.66
1989	92570100	53622400	23560400	7692250	3155940	889952	219030	17136.9	0.66
1990	92574600	53607800	23664000	7683240	3157670	889230	219189	17167.7	0.66
1991	92505600	53609000	23696800	7679230	3148660	889901	219752	17185.8	0.66
1992	92499600	53600800	23703400	7678940	3147030	878328	219098	17207.1	0.66
1993	92385600	53590300	23612900	7686960	3156970	877829	219778	17276.3	0.66
1994	92370600	53580900	23705700	7668520	3151840	887769	219658	17293.2	0.66
1995	92375100	53595500	23633600	7670570	3154350	876952	218715	17205.6	0.66
1996	92405100	53600200	23647100	7670920	3155890	884226	219074	17287.3	0.66
1997	92414100	53571600	23706500	7714360	3156080	889007	219035	17226.4	0.66
1998	92396100	53592600	23665100	7701540	3144330	874132	219772	17202.4	0.66
1999	92483100	53587900	23673800	7702860	3146050	876815	219598	17162.4	0.66
[truncated: 3,696 more rows]
