# Supplementary material for: Atomically dispersed Pb ionic sites in PbCdSe quantum dot gels enhance room-temperature NO2 sensing
Source: Nat Commun. 2021 Aug 12;12:4895. doi: 10.1038/s41467-021-25192-4 (PMC8361172; doi:10.1038/s41467-021-25192-4)
Supplement: Supplementary file 5 — Source Data [file 41467_2021_25192_MOESM5_ESM.zip › Source Data/Figure 4b.xlsx]

## Sheet: Sheet1
3	--	--	--	--	--	--	--	--	4.5	1.38354	5.9	1.35613	8.7	1.23457	12.6	1.32819
22	--	--	--	--	--	--	4.1	1.34632	6.4	1.5274	8.1	1.42797	11.1	1.35543	15.8	1.47366
66	--	--	--	--	5.5	1.35246	7	1.49684	9.3	1.83977	11.3	1.51976	15.2	1.58271	19.1	1.63295
110	--	--	--	--	7.6	1.62114	9.1	1.80476	12.3	1.93567	15.3	1.73941	19.6	1.66678	23.4	1.70517
220	--	--	--	--	10.9	1.85187	13.3	1.17733	18.8	2.10444	22.2	1.83194	25.8	1.79365	32.3	1.87978
440	1.1	0.55212	1.5	0.4988	17.1	1.43744	21.5	1.61143	30.4	2.15217	37.3	2.00354	40.9	1.85212	48.1	1.90276
660	2	0.67734	2.7	0.75362	24.4	1.88882	29.4	1.73763	42.6	2.1162	49.7	2.10604	53.9	1.88464	61.9	2.22181
880	3	0.9463	3.9	1.36589	31.1	2.10548	35.7	2.02919	52.5	2.02957	62.5	2.49947	67.8	2.25383	74.7	1.99801
1100	3.9	1.31036	5.2	1.47783	37.5	2.07885	43.8	2.03909	63.7	2.17431	73.2	2.69038	81.3	2.18594	88.1	2.12018
1320	5.2	1.48078	6.8	1.62288	44.7	2.63312	52.4	2.54092	72.8	2.04196	83.5	2.18808	93.7	2.34893	98.1	2.32128
--	--	--	--	--	--	--	--	--	--	--	--	--	--	--	--
