# Supplementary material for: Atomically dispersed Pb ionic sites in PbCdSe quantum dot gels enhance room-temperature NO2 sensing
Source: Nat Commun. 2021 Aug 12;12:4895. doi: 10.1038/s41467-021-25192-4 (PMC8361172; doi:10.1038/s41467-021-25192-4)
Supplement: Supplementary file 5 — Source Data [file 41467_2021_25192_MOESM5_ESM.zip › Source Data/Figure 4c.xlsx]

## Sheet: Sheet1
0	5.2	1.48078	24	2.29401	31	2.45118
0.003	6.8	1.62288	25	2.63795	34	2.51569
0.02	44.7	2.63312	26	2.52956	46	3.11769
0.04	52.4	2.54092	27	3.42137	53	3.60248
0.09	72.8	2.04196	28	3.33673	66	5.16591
0.17	83.5	2.18808	29	2.08452	85	6.35441
0.4	93.7	2.34893	30	2.09798	150	8.75083
1	98.1	2.32128	30	3.64562	240	10.232
	--	--	--
	--	--	--
