# Supplementary material for: Atomically dispersed Pb ionic sites in PbCdSe quantum dot gels enhance room-temperature NO2 sensing
Source: Nat Commun. 2021 Aug 12;12:4895. doi: 10.1038/s41467-021-25192-4 (PMC8361172; doi:10.1038/s41467-021-25192-4)
Supplement: Supplementary file 5 — Source Data [file 41467_2021_25192_MOESM5_ESM.zip › Source Data/Figure 4d.xlsx]

## Sheet: Sheet1
1	0.033	0.0075	0.0009	0.0001	0.014	0.0225	0.0001	0.0008	0.068	0.0022	0.0011	0.0001	0.007	0.022	0.01	0.004	0.005	0.075	0.03	0.05	0.026	0.0043	0.035	0.013	0.0005	0.02	0.006	0.001	0.04	0.0003	0.009	0.06	0.006	0.001	0.017	0.0001	0.01	0.0013	0.08	0.09	0.0023	0.006	0.049	0.01	0.0028	0.05	0.012	0.031	0.047
2	400	100	97	5000	1000	10000	970	1000	125	1000	6000	100000	250	250	5000	7000	5000	10000	5000	5000	1000	3000	57	1000	10000	1000	50	60000	12500	5000	5000	80	100	25000	1000	2000	1000	100000	20	120	1500	60000	25	500	500	84	1000	1000	125
3	380	60	58	150	110	270	130	100	51	200	300	140	576	95	125	100	30	60	700	220	300	49	792	60	100	150	90	600	120	250	116	180	84	180	860	850	1200	300	870	60	60	120	600	1800	408	22	180	1000	90
4	590	110	200	180	200	300	170	200	547	1100	2000	2400	121	100	111	300	200	1000	1000	835	750	62	1746	180	1200	270	2400	3600	600	300	100	900	780	300	890	900	1800	600	895	1800	600	120	500	3600	162	57	240	2400	150
[truncated: 66 more columns]
