# Supplementary material for: Atomically dispersed Pb ionic sites in PbCdSe quantum dot gels enhance room-temperature NO2 sensing
Source: Nat Commun. 2021 Aug 12;12:4895. doi: 10.1038/s41467-021-25192-4 (PMC8361172; doi:10.1038/s41467-021-25192-4)
Supplement: Supplementary file 5 — Source Data [file 41467_2021_25192_MOESM5_ESM.zip › Source Data/Figure 4e.xlsx]

## Sheet: Sheet1
1	29.9685	30.982	58.8868
2	30.0362	29.2344	68.8589
3	28.866	37.1169	61.5609
4	29.3896	34.0042	63.8461
5	29.4484	31.3858	71.2661
6	28.6792	29.4959	64.5744
7	29.8146	29.8956	66.6621
8	29.4823	31.0185	65.7399
9	29.754	27.0431	65.4663
10	29.7045	30.751	66.2311
11	28.1549	35.0297	62.9615
12	29.1694	32.8222	65.7434
13	29.1219	30.9288	67.3822
14	28.1449	30.8188	67.1359
15	27.8031	28.4669	66.4372
16	27.4724	31.4915	65.7554
17	27.4432	29.7352	65.1722
18	28.6083	29.8956	71.3282
19	27.6589	29.3389	66.3578
20	27.6454	28.4935	70.3761
21	27.3701	32.4459	70.1682
22	27.9133	28.5283	74.6185
23	28.0075	29.6979	76.8793
24	28.4752	28.425	77.0797
25	27.7628	24.9316	67.1193
26	28.5	25.4824	64.8787
27	27.9341	21.494	51.7239
28	27.973	28.3454	68.9888
29	27.8156	29.3701	71.9716
30	28.6904	26.5557	69.6006
31	28.1413	29.6776	70.4451
32	28.1287	28.6922	75.71
33	27.9619	27.4385	71.3834
34	28.4996	26.6389	58.2931
35	28.2908	30.3657	57.0847
36	28.9484	27.6473	60.4682
37	28.6849	26.2066	58.1942
38	28.9331	29.6048	57.0026
39	29.0423	30.1918	62.9365
40	29.1529	30.2497	53.5712
41	28.8964	27.4657	55.7477
42	28.8759	24.828	62.6568
43	29.1079	27.211	59.8023
44	29.3087	24.9341	52.5261
45	29.8184	28.5352	56.5423
46	29.702	23.8107	60.4731
47	29.4457	26.3116	62.2725
48	29.5691	25.6684	60.6461
49	29.8479	28.3223	68.2211
50	29.7695	27.6574	56.7368
51	30.2138	30.1471	52.1168
52	29.8816	28.3334	51.6771
53	30.8041	28.286	68.8929
54	30.4449	26.7114	56.8139
55	28.4703	27.8165	56.1765
56	28.9318	28.3396	62.9074
57	26.6473	27.5006	62.0304
58	30.2537	27.243	66.2251
59	30.7397	25.9302	54.1425
60	29.9515	29.74	66.9021
61	30.1028	28.4826	65.109
62	30.2281	28.315	56.7426
63	28.683	28.8922	57.3633
64	28.231	28.3407	56.138
65	28.2849	25.2064	54.9662
66	29.0742	24.5771	54.1065
67	29.8264	27.0217	61.6317
68	29.6688	27.5625	60.7495
69	29.3075	26.918	58.2788
70	29.8143	26.9809	52.2661
71	29.4622	27.1536	53.9338
72	29.3652	25.1458	61.0772
73	29.0717	25.5683	60.7202
74	29.2065	27.305	58.4035
75	29.4497	26.4559	52.6245
76	30.1313	27.7802	50.8804
77	30.9444	25.7745	59.4798
78	31.5105	27.1576	57.5239
79	31.3901	27.1178	56.8172
80	32.952	30.3253	57.8682
81	33.0516	26.4622	51.1294
82	30.4376	25.6902	58.3077
83	31.8338	26.028	49.3262
84	30.0814	26.424	47.6276
85	31.0358	28.1161	49.0983
86	32.029	27.5337	47.0016
87	31.3028	28.7136	58.3784
88	31.906	28.8044	50.5862
89	30.6203	26.912	58.5024
90	32.6949	26.6936	51.0769
91	31.8709	27.9524	50.7788
92	31.8598	24.0784	53.2498
93	32.5689	26.0055	45.5447
94	32.997	28.5205	57.7982
95	32.2639	25.1178	56.8107
96	31.0744	28.113	49.0773
97	31.9733	28.2619	51.2799
98	31.3383	26.3143	45.3271
99	32.6076	27.2453	52.9712
100	31.634	28.4216	51.9763
101	32.4572	26.4284	50.8812
102	32.3389	28.1888	48.0368
103	32.776	27.799	49.3445
104	34.2016	25.6384	54.843
105	34.2477	25.9903	51.4909
106	33.2524	25.9333	51.0276
107	33.2088	26.7649	46.1415
108	33.6803	28.0858	52.3036
109	33.6791	24.3722	52.7521
110	34.3207	28.04	49.0084
111	34.1135	26.7494	61.8675
112	33.6809	26.7689	50.2347
113	33.5382	28.5853	49.6587
114	33.7478	29.9662	55.6705
115	34.3073	28.9054	60.0033
116	33.2963	29.1495	49.2837
117	33.2144	27.5098	51.866
118	33.481	28.2763	61.3761
119	32.8834	28.9328	53.6013
120	32.765	27.1535	52.3319
121	33.2711	26.3279	49.7848
122	33.1156	27.8603	53.8197
123	31.1538	27.2712	49.9233
124	31.769	28.1356	50.2601
125	31.7804	25.8661	55.066
126	31.1957	26.8799	48.3916
127	31.3616	27.1525	55.2315
128	31.825	28.2675	50.7518
129	31.2622	28.7522	50.6549
130	32.1803	26.1678	53.017
131	31.6275	28.0278	54.5225
132	31.5707	26.5601	55.488
133	31.7304	27.7374	52.1274
134	31.6416	25.8137	53.1181
135	30.9059	28.8975	48.9391
136	30.7323	27.4666	51.8243
137	30.1991	27.8505	49.6385
138	31.8607	28.1212	54.8743
139	31.5298	27.4174	53.6202
140	31.501	28.3072	53.3245
141	31.1682	29.0498	54.0033
142	30.5876	28.5906	49.9339
143	31.3951	24.5621	49.1808
144	31.1214	26.0892	48.6143
145	30.7901	28.5727	52.5768
146	31.0689	26.2137	50.1474
147	30.7963	27.3871	52.5002
148	31.0675	27.2969	54.1531
149	30.7155	27.8784	52.2216
150	31.5767	28.6778	51.7212
151	30.5885	27.2176	50.903
152	30.8359	26.0475	46.7046
153	30.5488	28.7416	46.3272
154	32.1466	27.4008	52.8094
155	30.8307	29.1074	52.5868
156	32.0866	27.5078	53.2265
157	31.5462	28.659	49.5432
158	31.4082	28.3313	57.267
159	31.6849	27.2615	54.7548
160	31.8541	27.842	54.2089
161	29.9848	26.3167	60.3826
162	31.693	27.6503	58.6625
163	31.5802	28.3739	62.3449
164	32.0111	26.6683	56.6857
165	30.1799	27.2796	56.9228
166	30.7144	25.8276	59.0061
167	30.239	24.0154	60.9494
168	30.078	27.8704	64.0721
169	29.6988	25.7783	55.517
170	30.6587	24.4385	57.1443
171	30.2931	26.8993	49.4225
172	30.2389	27.0064	57.6467
173	31.2678	27.9427	57.0861
174	30.8809	26.4409	50.5129
175	30.5545	28.6217	54.5793
176	30.2677	28.8913	55.5146
177	30.7355	27.3418	53.7529
178	30.1708	26.5527	61.2131
179	30.3548	24.3699	55.1799
180	30.1112	28.1595	48.3599
181	30.124	26.7732	55.4463
182	30.3302	26.7973	52.1578
183	30.601	26.558	60.7507
184	29.7831	29.0266	56.8444
185	30.3141	26.2859	50.1717
186	30.2771	27.3925	54.4504
187	30.3403	31.2305	56.842
188	29.9185	28.8746	56.5311
189	30.5673	26.1158	53.1421
190	30.01	27.0146	55.0163
191	30.4198	28.211	56.1221
192	30.0666	33.5782	61.3428
193	29.5647	33.6428	59.0616
194	29.6501	33.0941	56.8293
195	30.2937	32.0707	60.555
196	30.1015	34.3248	45.8385
197	29.5223	33.4967	52.247
198	29.5226	34.1169	61.4962
199	29.8151	34.2734	65.7009
200	29.9841	34.0844	56.764
201	29.3377	33.2555	64.7223
202	29.0947	30.1882	52.6486
203	29.5797	34.1452	65.6386
204	29.7072	33.5255	50.1453
205	29.5415	31.3736	53.0296
206	29.2804	32.632	52.5993
207	29.2278	31.945	50.8703
208	29.4992	30.6211	55.0568
209	29.5864	31.949	42.6276
210	28.867	33.5705	60.8697
211	29.6468	31.665	56.7424
212	29.4503	32.9748	49.5761
213	29.2711	31.0999	58.7522
214	29.1339	32.6398	57.8588
215	29.5691	33.79	54.6478
216	29.4511	32.1021	63.7591
217	29.6599	32.2755	55.159
218	29.2761	33.6628	54.6921
219	29.595	31.8154	58.4066
220	29.279	33.7978	56.8856
221	29.4998	31.507	50.1354
222	29.8502	33.1851	49.7336
223	29.4676	31.6175	56.739
224	29.6546	29.027	52.9205
225	28.9433	27.8659	47.1015
226	28.9799	30.1919	49.3298
227	29.4008	29.3838	49.9367
228	29.1942	32.3258	56.5535
229	29.5642	31.1973	50.6553
230	29.592	30.2506	56.0122
231	29.5256	31.3292	54.0428
232	29.9501	33.1388	51.144
233	28.4046	30.3145	53.3869
234	29.4124	30.9067	60.0536
235	28.7896	31.1589	56.3579
236	29.3347	29.8883	52.5326
237	29.7309	30.8992	56.7564
238	29.5449	31.7956	59.1836
239	29.4557	32.3828	57.136
240	29.3503	30.1211	55.2868
241	28.2451	30.5183	60.2104
242	28.3473	30.7955	53.965
243	28.8298	28.6048	64.389
244	28.6621	30.0748	55.2818
245	28.54	31.9642	53.9566
246	30.4147	28.4734	67.0903
247	30.2598	32.99	66.2899
248	29.4589	29.7507	64.0564
249	27.0719	33.6463	66.2189
250	27.9797	39.1921	66.6146
251	25.0704	40.6458	64.9108
252	26.4295	39.2699	61.28
253	25.146	41.7392	61.8778
254	26.869	35.8014	63.5087
255	25.1418	39.159	63.1883
256	24.9253	39.4691	60.3421
257	26.3893	36.3741	68.1453
258	24.1065	32.3234	67.6526
259	23.9113	34.9099	67.481
260	23.7472	33.7193	63.403
261	26.6214	34.7373	64.5613
262	25.6029	34.3875	65.9172
263	25.375	34.1114	64.6435
264	24.46	36.072	68.7533
265	24.8614	28.0768	64.4461
266	26.1593	33.2373	63.7953
267	26.0684	36.8141	66.9737
268	25.5673	29.9721	69.7122
269	26.7567	34.9264	65.6337
270	26.0186	29.3406	69.1277
271	26.8718	33.5881	60.4542
272	27.92	33.9604	68.6801
273	27.6648	35.305	69.4755
274	26.6512	27.4731	65.2687
275	28.5448	35.7575	70.701
276	28.4403	30.3582	68.433
277	29.8793	35.1658	63.9102
278	28.3738	29.7267	58.2529
279	27.8973	32.6587	76.8729
280	28.0837	30.5784	61.8142
281	28.2906	29.9651	65.7793
282	28.7585	33.6349	66.8976
283	30.014	31.1578	68.3008
284	22.1842	26.2773	56.3608
285	29.1726	28.6698	65.6211
286	29.4874	30.9977	65.5774
287	29.2889	30.8414	60.7204
288	29.2448	28.5969	66.6682
289	29.5048	30.236	66.5714
290	29.0333	29.3614	74.7832
291	30.0703	29.941	68.5284
292	29.9815	29.1638	73.6402
293	29.9934	27.2942	61.3797
294	30.4606	29.1009	65.0927
295	30.2634	26.5345	62.563
296	31.0628	31.2247	75.4608
297	31.0857	31.0906	64.6166
298	30.8607	31.0385	75.4705
299	31.0806	27.4069	69.082
300	31.1461	30.7797	71.9764
301	31.6009	29.1216	71.5109
302	31.0541	27.4325	74.4497
303	30.7512	28.0142	69.2499
304	30.836	30.1728	60.4138
305	30.7357	28.7422	62.257
306	29.9096	29.4739	59.8099
307	30.4427	29.8813	59.2508
308	30.0935	28.5523	61.7659
309	30.93	28.8134	58.4838
310	30.4821	29.6216	59.0038
311	30.7387	30.3681	57.0765
312	31.5551	30.0505	55.6192
313	31.2395	27.4927	60.282
314	31.0559	27.3116	64.3535
315	31.422	27.7552	56.2258
316	31.4244	28.4101	60.205
317	30.9933	27.4845	57.0425
318	30.0062	22.9667	65.5833
319	31.6401	29.2656	64.5773
320	32.0036	28.9205	62.8752
321	31.6769	28.1291	70.924
322	31.0752	27.2746	62.791
323	30.642	25.5845	63.5553
324	30.4343	27.7969	65.14
325	30.9834	29.4466	65.6972
326	32.0952	32.3933	63.3003
327	31.8942	35.244	68.0433
328	31.4775	34.4324	60.2315
329	31.2154	33.2053	70.9665
330	30.6912	30.5213	68.0704
331	30.1285	31.7838	67.2349
332	30.8686	32.3594	64.2335
333	30.1308	32.4621	61.1252
334	30.1319	31.1202	64.4634
335	29.9161	29.2354	68.138
336	30.0142	31.2041	66.6638
337	30.7021	34.0416	70.0414
338	30.3885	32.4698	68.3746
339	30.4677	33.5621	61.4025
340	30.7316	29.6949	58.9248
341	31.0057	33.0914	66.9017
342	31.4144	33.2694	57.4345
343	31.0347	32.7162	75.8069
344	31.1681	30.1065	60.5714
345	31.2207	31.7103	61.6411
346	31.5409	29.9134	70.9567
347	31.2021	28.7425	69.5039
348	31.8822	29.5599	63.9799
349	31.8034	31.3715	70.896
350	31.8631	28.9376	63.3987
351	31.6868	28.8524	66.5223
352	32.4383	37.5853	72.9604
353	32.4359	30.7535	66.1331
354	32.8775	32.1321	50.1538
355	31.2625	22.2136	63.0754
356	33.649	29.9815	64.3474
357	32.464	21.3019	61.9147
358	34.7789	33.4324	63.32
359	34.6052	28.6951	61.4811
360	34.123	31.576	65.7169
361	33.9683	29.9271	57.6508
362	35.3646	33.2386	55.1405
363	35.1137	33.0448	55.8987
364	35.1358	31.8018	52.8537
365	35.6254	33.618	49.3519
366	35.8487	33.5428	46.1557
367	35.9738	31.7018	52.4178
368	35.3446	29.5022	55.0622
369	36.406	36.1575	50.9993
370	35.0633	26.505	51.1034
371	35.1873	28.1514	52.8365
372	35.4966	30.1811	56.2787
373	35.514	29.9788	51.5279
374	35.7777	31.431	46.4977
375	34.9337	29.2882	47.3353
376	35.5884	34.9743	47.2455
377	34.7727	32.3685	47.3529
378	35.2215	31.5256	44.0829
379	34.7787	33.4767	47.3661
380	34.8925	34.6561	50.7054
381	34.0764	35.4193	49.9393
382	34.3054	33.3346	49.1469
383	34.1057	35.1147	50.7735
384	34.4798	32.9297	52.8729
385	33.6555	31.5893	54.0199
386	33.6568	34.5756	51.0955
387	32.8027	31.8955	50.5696
388	32.6767	33.8778	52.4202
389	32.6203	34.3704	47.4291
390	33.7307	28.6637	50.9047
391	32.8038	33.5399	46.4247
392	33.1599	32.3574	48.2753
393	33.3929	32.6449	47.7902
394	33.1234	36.7062	54.817
395	31.6863	33.5774	56.6182
396	31.4163	34.3499	55.9624
397	31.26	34.3397	54.8275
398	31.4629	35.4854	55.4169
399	31.6532	32.0817	55.4888
400	28.6748	29.7962	56.4459
401	31.6689	33.8905	56.5057
402	30.7834	32.7316	52.8259
403	31.2051	38.9788	59.7707
404	30.6212	34.3631	61.4575
405	29.8777	35.462	61.3423
406	29.8659	32.0864	55.2609
407	30.3188	31.279	59.1508
408	30.4965	30.8099	57.5617
409	31.258	33.0697	60.3689
410	30.8809	32.9302	66.7879
411	29.9818	29.2915	59.5695
412	30.5745	33.8332	64.5171
413	29.7838	31.374	60.1097
414	30.241	31.802	65.8633
415	29.7119	32.3482	62.6643
416	29.5782	30.5139	61.5546
417	29.2962	29.5152	62.6236
418	29.1819	33.3912	74.9431
419	29.2264	29.5268	63.5524
420	29.5316	28.9372	73.0563
421	29.2506	31.7013	66.3318
422	29.0302	32.4482	55.8728
423	29.2466	30.4022	77.1435
424	29.3797	30.8968	67.7364
425	29.2277	31.3808	74.8471
426	29.084	30.1392	74.2033
427	29.4466	29.8401	63.9136
428	29.4237	30.6586	46.7248
429	29.6574	31.7287	60.5469
430	29.8914	32.5741	55.0679
431	29.4178	30.6806	64.41
432	30.1224	34.1898	70.7598
433	29.505	32.0972	67.1824
434	29.3939	32.0568	71.6643
435	29.6113	31.2857	83.2501
436	29.3268	34.1267	66.1602
437	28.9102	29.787	66.5804
438	29.314	28.9517	79.0776
439	29.0714	31.8154	76.8216
440	29.0569	34.099	77.8399
441	28.6492	27.5974	73.8746
442	28.6112	32.2137	68.068
443	29.0248	30.2913	74.3339
444	27.9949	29.3459	82.2726
445	28.4639	30.0835	73.5917
446	28.6717	28.8835	70.5847
447	28.9718	32.2387	77.234
448	28.4002	33.8055	73.264
449	28.9968	31.6675	77.2989
450	28.2789	30.9374	79.7045
451	28.5621	31.6655	75.3903
452	28.5927	30.6803	69.5108
453	28.4095	32.0656	76.1729
454	28.0404	30.4809	68.5523
455	28.7847	32.8327	72.0684
456	28.3957	30.4997	61.8367
457	28.4208	30.1788	70.9406
458	28.1916	34.4609	69.1933
459	28.5982	33.1879	74.3376
460	28.5267	31.9164	72.5683
461	28.657	32.0026	69.836
462	28.5059	32.904	82.3948
463	28.8316	30.894	74.1272
464	28.6375	31.3292	74.3647
465	28.4467	31.2061	75.3388
466	28.1691	30.8916	84.6292
467	28.2467	30.872	78.1691
468	28.1777	34.093	77.7225
469	27.9071	31.1312	81.191
470	27.5792	31.7477	73.2545
471	27.7955	32.1547	75.7448
472	28.1715	31.4353	78.1438
473	27.9304	31.7258	76.9091
474	27.8661	32.1639	68.9295
475	28.087	34.0168	76.7289
476	27.7486	30.1299	62.5562
477	27.7513	30.2726	69.762
478	27.699	30.2617	70.9952
479	27.4973	31.3651	80.9128
480	27.9703	34.7586	71.0321
481	27.3436	32.7583	70.6307
482	27.4754	31.6293	75.7749
483	28.1531	33.3843	74.0668
484	28.016	33.3316	76.2977
485	27.5583	29.4795	75.384
486	27.3437	30.6148	82.5323
487	27.5359	33.3375	74.0287
488	27.3835	32.4858	82.9197
489	27.3411	32.2423	83.3903
490	27.9103	33.0654	77.9338
491	27.4477	33.1555	86.4662
492	27.4326	31.9682	77.4758
493	27.1403	32.8567	72.4572
494	27.3547	29.8381	78.7888
495	26.9978	29.5483	77.2511
496	27.3278	31.3478	71.8038
497	27.1737	33.2793	85.7078
498	27.3132	30.9296	72.454
499	27.7108	32.5454	85.5789
500	27.5593	28.4502	77.505
501	27.1473	31.5048	77.4615
502	26.7151	32.1881	73.5862
503	26.8572	25.7553	79.1006
504	27.0361	35.0935	72.2177
505	26.3407	27.3557	77.1662
506	27.8138	35.3562	78.2631
507	27.0162	23.5671	70.8847
508	27.4111	35.2251	64.5397
509	27.2745	35.7868	66.3384
510	26.9335	30.6697	84.0103
511	27.3398	32.6367	92.167
512	27.0458	32.7985	66.8935
513	27.714	33.5227	65.3003
514	26.5789	31.2326	76.9063
515	27.1303	31.9854	77.7244
516	26.1448	32.326	75.1727
517	27.2123	32.859	85.0856
518	26.7809	30.8581	72.6706
519	27.0493	34.281	86.1052
520	26.7453	30.8394	76.7999
521	26.7872	34.066	86.2255
522	26.306	31.8386	79.2553
523	26.4072	32.13	89.887
524	26.2159	32.8948	72.8622
525	26.0853	31.7256	71.8988
526	25.717	31.1025	76.6963
527	25.8453	31.5366	76.6611
528	25.9907	33.1217	77.818
529	26.395	36.8726	75.3657
530	26.0192	28.8306	77.9865
531	26.2433	32.5463	76.2364
532	26.427	32.0243	79.0836
533	25.8148	31.5101	74.8561
534	25.4488	32.1133	70.4686
535	25.6597	32.9764	87.1114
536	25.6368	32.5266	85.3007
537	25.3823	33.4207	83.1869
538	25.0346	33.4417	74.9219
539	24.6574	32.9314	73.1009
540	24.7239	33.5481	82.3782
541	24.6243	30.7477	78.5235
542	24.9103	34.4625	65.4181
543	24.7119	33.7552	81.1839
544	25.2346	33.7524	75.2453
545	25.0622	30.4684	80.3268
546	24.5867	30.8876	83.2866
547	24.5501	33.9158	74.6371
548	24.3639	34.5728	69.1137
549	24.1337	34.1626	65.5196
550	24.3075	30.966	69.4807
551	23.662	30.8132	75.0278
552	23.505	30.5216	76.9472
553	23.1001	30.7944	44.3986
554	23.7012	35.4184	61.6992
555	23.7785	32.3513	55.3618
556	23.4751	32.8904	64.9222
557	23.1538	33.0934	62.7662
	--	--	--
	--	--	--
	--	--	--
	--	--	--
	--	--	--
	--	--	--
	--	--	--
	--	--	--
	--	--	--
	--	--	--
	--	--	--
	--	--	--
	--	--	--
	--	--	--
	--	--	--
	--	--	--
	--	--	--
	--	--	--
	--	--	--
	--	--	--
	--	--	--
	--	--	--
	--	--	--
	--	--	--
	--	--	--
	--	--	--
	--	--	--
	--	--	--
	--	--	--
	--	--	--
	--	--	--
	--	--	--
	--	--	--
	--	--	--
	--	--	--
	--	--	--
	--	--	--
	--	--	--
