# Supplementary material for: Atomically dispersed Pb ionic sites in PbCdSe quantum dot gels enhance room-temperature NO2 sensing
Source: Nat Commun. 2021 Aug 12;12:4895. doi: 10.1038/s41467-021-25192-4 (PMC8361172; doi:10.1038/s41467-021-25192-4)
Supplement: Supplementary file 5 — Source Data [file 41467_2021_25192_MOESM5_ESM.zip › Source Data/Figure 4f.xlsx]

## Sheet: Sheet1
10	72.8333	2.82902	73.6	69.7	75.2
9	18.8333	1.98578	18	17.4	21.1
8	8.2	0.95394	8.1	7.3	9.2
7	1.13333	0.47258	1.3	0.6	1.5
6	3.86667	0.49329	4.1	4.2	3.3
5	2.3	0.55678	2.4	2.8	1.7
4	3.13333	0.47258	3.3	3.5	2.6
3	5.63333	0.66583	4.9	6.2	5.8
2	2.93333	0.56862	2.3	3.4	3.1
