# Supplementary material for: Atomically dispersed Pb ionic sites in PbCdSe quantum dot gels enhance room-temperature NO2 sensing
Source: Nat Commun. 2021 Aug 12;12:4895. doi: 10.1038/s41467-021-25192-4 (PMC8361172; doi:10.1038/s41467-021-25192-4)
Supplement: Supplementary file 5 — Source Data [file 41467_2021_25192_MOESM5_ESM.zip › Source Data/Figure 5a.xlsx]

## Sheet: Sheet1
Adsorption Geometries	Eads / eV	Charge Transfer / e
A	-0.634556	-0.49
B	-1.22706	-0.65
C	-1.12422	-0.65
D1	-0.859601	-0.49
D2	-0.805614	-0.58
E1	-0.882946	-0.5
E2	-0.802787	-0.58
F1	-0.956564	-0.51
F2	-0.821935	-0.57
