# Supplementary material for: Atomically dispersed Pb ionic sites in PbCdSe quantum dot gels enhance room-temperature NO2 sensing
Source: Nat Commun. 2021 Aug 12;12:4895. doi: 10.1038/s41467-021-25192-4 (PMC8361172; doi:10.1038/s41467-021-25192-4)
Supplement: Supplementary file 5 — Source Data [file 41467_2021_25192_MOESM5_ESM.zip › Source Data/Figure 5d.xlsx]

## Sheet: Sheet1
Gases	Eads / eV	Charge Transfer / e
HCHO	-0.184936	0.01
CH3COCH3	-0.303687	0.01
C2H5OH	-0.404686	0.02
CH3OH	-0.321086	0.02
CO	-0.082399	-0.02
H2	-0.042642	-0.01
NH3	-0.332831	0.04
SO2	-0.583002	-0.32
NO2	-0.805614	-0.58
