# Supplementary material for: Atomically dispersed Pb ionic sites in PbCdSe quantum dot gels enhance room-temperature NO2 sensing
Source: Nat Commun. 2021 Aug 12;12:4895. doi: 10.1038/s41467-021-25192-4 (PMC8361172; doi:10.1038/s41467-021-25192-4)
Supplement: Supplementary file 5 — Source Data [file 41467_2021_25192_MOESM5_ESM.zip › Source Data/Figure S12.xlsx]

## Sheet: Sheet1
Initial database - Cubic				Structures searched by MC - Cubic				Structures searced in last MC run - Cubic
Ratio	DFT - calculated Ef / eV			Ratio	DFT - calculated Ef / eV			Ratio	ML model - predicted Ef / eV
0	0			0.09259	0.00297299			0	-0.000493813
0.09259	0.0102451			0.19444	0.0474963			0.09259	-0.000110245
0.19444	0.0258494			0.2963	0.0529253			0.19444	0.0212726
0.2963	0.0489757			0.39815	0.0573313			0.2963	0.0367983
0.39815	0.0653702			0.5	0.058562			0.39815	0.0464148
0.5	0.0695293			0.59259	0.0544278			0.5	0.0500558
0.59259	0.0728013			0.69444	0.045263			0.59259	0.0508121
0.69444	0.0665206			0.7963	0.038693			0.69444	0.0406348
0.7963	0.0517118			0.89815	0.0198956			0.7963	0.0318303
0.89815	0.0301305			0.09259	0.000657546			0.89815	0.0192778
1	0			0.19444	0.0301483			1	-0.000536892
0.09259	0.00505463			0.2963	0.0448212
0.19444	0.0289485			0.39815	0.0625497
0.2963	0.0478233			0.5	0.0616693
0.39815	0.0623349			0.59259	0.0560001
0.5	0.0705803			0.69444	0.0478395
0.59259	0.0672568			0.7963	0.0341804
0.69444	0.0646713			0.89815	0.0209625
0.7963	0.0521551			0.09259	0.00178807
0.89815	0.0284363			0.19444	0.0258044
0.09259	0.0092076			0.2963	0.0532457
0.19444	0.0289255			0.39815	0.0698614
0.2963	0.0464632			0.5	0.0657671
0.39815	0.0665353			0.59259	0.0574476
0.5	0.0733922			0.69444	0.0591145
0.59259	0.0739648			0.7963	0.0385543
0.69444	0.0613987			0.89815	0.0218932
0.7963	0.0525386			0.09259	0.00292765
0.89815	0.0291862			0.19444	0.0327894
0.09259	0.00785153			0.2963	0.0509415
0.19444	0.0280542			0.39815	0.0577284
0.2963	0.0477825			0.5	0.0572017
0.39815	0.063111			0.59259	0.0516567
0.5	0.0734947			0.69444	0.0395079
0.59259	0.0733946			0.7963	0.0326455
0.69444	0.0675643			0.89815	0.02291
0.7963	0.0529132			0.09259	0.000725991
0.89815	0.0294273			0.19444	0.0263443
0.09259	0.00883985			0.2963	0.0461354
0.19444	0.0311508			0.39815	0.0564077
0.2963	0.0485928			0.5	0.0635929
0.39815	0.0661077			0.59259	0.0602265
0.5	0.0678804			0.69444	0.0438446
0.59259	0.0679679			0.7963	0.0341967
0.69444	0.0656345			0.89815	0.0244803
0.7963	0.0507655			0.09259	-0.000281917
0.89815	0.0290328			0.19444	0.0264223
				0.2963	0.0470691
				0.39815	0.0574284
				0.5	0.0616161
				0.59259	0.057216
				0.69444	0.0401516
				0.7963	0.0316972
				0.89815	0.0194876
				0.09259	0.00148818
				0.19444	0.0322932
				0.2963	0.0443393
				0.39815	0.0553428
				0.5	0.0565938
				0.59259	0.0568803
				0.69444	0.0521613
				0.7963	0.0337506
				0.89815	0.0204828
				0.09259	6.69072e-05
				0.19444	0.0362149
				0.2963	0.0529291
				0.39815	0.0565948
				0.5	0.0605423
				0.59259	0.0524748
				0.69444	0.0401612
				0.7963	0.0316966
				0.89815	0.0219366
				0.09259	0.000725926
				0.19444	0.0256723
				0.2963	0.0461681
				0.39815	0.055005
				0.5	0.0532216
				0.59259	0.0537815
				0.69444	0.0401637
				0.7963	0.031694
				0.89815	0.0194926
