# Supplementary material for: Atomically dispersed Pb ionic sites in PbCdSe quantum dot gels enhance room-temperature NO2 sensing
Source: Nat Commun. 2021 Aug 12;12:4895. doi: 10.1038/s41467-021-25192-4 (PMC8361172; doi:10.1038/s41467-021-25192-4)
Supplement: Supplementary file 5 — Source Data [file 41467_2021_25192_MOESM5_ESM.zip › Source Data/Figure S13.xlsx]

## Sheet: Sheet1
Cubic				Hexagonal
Datasize	MAE	R2		Datasize	MAE	R2
47	0.0161052	0.0437265		35	0.00313761	0.772757
56	0.0121243	0.521587		38	0.00142893	0.969611
65	0.0128064	0.608088
74	0.0141954	0.27534
83	0.00705592	0.856388
92	0.00682017	0.809161
101	0.00572178	0.882256
110	0.00441618	0.896566
119	0.00283492	0.958768
