# Supplementary material for: Atomically dispersed Pb ionic sites in PbCdSe quantum dot gels enhance room-temperature NO2 sensing
Source: Nat Commun. 2021 Aug 12;12:4895. doi: 10.1038/s41467-021-25192-4 (PMC8361172; doi:10.1038/s41467-021-25192-4)
Supplement: Supplementary file 5 — Source Data [file 41467_2021_25192_MOESM5_ESM.zip › Source Data/Figure S14b.xlsx]

## Sheet: Sheet1
Hexagonal Phase	ML model predicted	DFT calculated
Ratio	Ef-hexagonal / eV	Ef-hexagonal / eV
0	2.03704e-09	0
0.09259	0.0161224	0.0166674
0.19444	0.0162965	0.0194084
0.2963	0.0278812	0.0313689
1	3.51852e-09	0
