# Supplementary material for: Atomically dispersed Pb ionic sites in PbCdSe quantum dot gels enhance room-temperature NO2 sensing
Source: Nat Commun. 2021 Aug 12;12:4895. doi: 10.1038/s41467-021-25192-4 (PMC8361172; doi:10.1038/s41467-021-25192-4)
Supplement: Supplementary file 5 — Source Data [file 41467_2021_25192_MOESM5_ESM.zip › Source Data/Figure S14c.xlsx]

## Sheet: Sheet1
Cubic Phase	ML model predicted	DFT calculated
	Ef-cubic / eV	Ef-cubic / eV
	-0.000110245	0.000725926
	0.0212726	0.0256723
	0.0367983	0.0461681
	0.0464148	0.055005
	0.0500558	0.0532216
	0.0508121	0.0537815
	0.0406348	0.0401637
	0.0318303	0.031694
	0.0192778	0.0194926
	-0.000493813	0
	-0.000536892	0
	0.00206319	0.00297299
	0.0231793	0.0263443
	0.0447126	0.0470691
	0.0507887	0.0574284
	0.0632133	0.058562
	0.0698517	0.0728013
	0.0449703	0.045263
	0.0326938	0.0326455
	0.0290835	0.0294273
	0.00741625	0.0102451
	0.0297221	0.0258494
	0.0479105	0.0489757
	0.0655998	0.0653702
	0.0708354	0.0695293
	0.0665514	0.0665206
	0.0517458	0.0517118
	0.02987	0.0301305
	0.00704571	0.00505463
	0.0298967	0.0289485
	0.0508354	0.0478233
	0.0635796	0.0623349
	0.0699916	0.0705803
	0.0673837	0.0672568
	0.0655514	0.0646713
	0.0521984	0.0521551
	0.0304219	0.0284363
	0.0101921	0.0092076
	0.0305558	0.0289255
	0.050189	0.0464632
	0.0667904	0.0665353
	0.0726889	0.0733922
	0.0723565	0.0739648
	0.0664072	0.0613987
	0.0516361	0.0525386
	0.0293299	0.0291862
	0.00661494	0.00785152
	0.0324396	0.0280542
	0.0486103	0.0477825
	0.0635745	0.063111
	0.0729345	0.0734947
	0.0725167	0.0733946
	0.0690404	0.0675643
	0.05161	0.0529132
	0.00910435	0.00883985
	0.0327063	0.0311508
	0.0504157	0.0485928
	0.064326	0.0661077
	0.0692778	0.0678804
	0.0700554	0.0679679
	0.0653404	0.0656345
	0.053251	0.0507655
	0.028258	0.0290328
	0.0432509	0.0474963
	0.0562652	0.0529253
	0.0595468	0.0573313
	0.0589901	0.0544278
	0.0365614	0.038693
	0.0205413	0.0198956
	0.00549162	0.000657546
	0.0284619	0.0301483
	0.0447254	0.0448212
	0.0542261	0.0625497
	0.0583189	0.0616693
	0.0537077	0.0560001
	0.048858	0.0478395
	0.0361562	0.0341804
	0.0211661	0.0209625
	0.00281995	0.00178807
	0.0278488	0.0258044
	0.0455557	0.0532457
	0.0668211	0.0698614
	0.0645803	0.0657671
	0.0582231	0.0574476
	0.0535289	0.0591145
	0.0388223	0.0385543
	0.0232299	0.0218932
	0.00193519	0.00292765
	0.0286967	0.0327894
	0.0489894	0.0509415
	0.0576802	0.0577284
	0.05756	0.0572017
	0.0533681	0.0516567
	0.0424944	0.0395079
	0.0223233	0.02291
	-0.000110245	0.000725991
	0.0424249	0.0461354
	0.0510048	0.0564077
	0.0600651	0.0635929
	0.0607638	0.0602265
	0.0449935	0.0438446
	0.0351521	0.0341967
	0.0237009	0.0244803
	0.00457386	-0.000281917
	0.0257946	0.0264223
	0.055599	0.0616161
	0.0560239	0.057216
	0.0406348	0.0401516
	0.0318303	0.0316972
	0.0192778	0.0194876
	0.00130198	0.00148818
	0.0341778	0.0322932
	0.0453803	0.0443393
	0.0535922	0.0553428
	0.0598094	0.0565938
	0.0565591	0.0568803
	0.0504879	0.0521613
	0.0347993	0.0337506
	0.0199676	0.0204828
	0.00077223	6.69072e-05
	0.0335942	0.0362149
	0.0554176	0.0529291
	0.0562153	0.0565948
	0.0611547	0.0605423
	0.0530196	0.0524748
	0.0406348	0.0401612
	0.0318303	0.0316966
	0.021015	0.0219366
