# Supplementary material for: Atomically dispersed Pb ionic sites in PbCdSe quantum dot gels enhance room-temperature NO2 sensing
Source: Nat Commun. 2021 Aug 12;12:4895. doi: 10.1038/s41467-021-25192-4 (PMC8361172; doi:10.1038/s41467-021-25192-4)
Supplement: Supplementary file 5 — Source Data [file 41467_2021_25192_MOESM5_ESM.zip › Source Data/Figure S14d.xlsx]

## Sheet: Sheet1
Hexagonal Phase	ML model predicted	DFT calculated
	Ef-hexagonal / eV	Ef-hexagonal / eV
	0.0161224	0.0166674
	0.0162965	0.0194084
	0.0278812	0.0313689
	2.03704e-09	0
	3.51852e-09	0
	0.0175877	0.0180377
	0.0305146	0.0318373
	0.0303638	0.0278666
	0.0175648	0.0173127
	0.0296017	0.0270549
	0.0308398	0.0316672
	0.0175144	0.0168472
	0.0303946	0.0295735
	0.0304647	0.0300725
	0.0305146	0.0300607
	0.0351091	0.0351091
	0.0163183	0.0165182
	0.0305515	0.030238
	0.0356178	0.0361264
	0.0161313	0.0157127
	0.0306488	0.0301978
	0.0290653	0.0280581
	0.0177892	0.0185061
	0.0305641	0.0312481
	0.0329231	0.0337025
	0.0162931	0.0162931
	0.0307739	0.0320524
	0.0176531	0.0175239
	0.0305065	0.0313716
	0.01766	0.0185409
	0.0304996	0.0301314
	0.0319872	0.0319872
	0.0176229	0.0175584
	0.0305537	0.031071
	0.0291787	0.0279684
	0.0163209	0.0167367
	0.0305515	0.0302451
	0.0307758	0.032784
	0.0161443	0.0155699
	0.0309349	0.0326117
	0.0282248	0.0283537
