# Supplementary material for: Atomically dispersed Pb ionic sites in PbCdSe quantum dot gels enhance room-temperature NO2 sensing
Source: Nat Commun. 2021 Aug 12;12:4895. doi: 10.1038/s41467-021-25192-4 (PMC8361172; doi:10.1038/s41467-021-25192-4)
Supplement: Supplementary file 5 — Source Data [file 41467_2021_25192_MOESM5_ESM.zip › Source Data/Figure S19d.xlsx]

## Sheet: Sheet1
1	970874	5829190	31685000	0
2	971066	5827920	31685400	0
3	971107	5829550	31685000	0
4	971313	5828460	31683200	0
5	971148	5828280	31682700	0
6	971080	5828920	31681400	0
7	971107	5828550	31680600	0
8	971189	5828460	31678900	0
9	971066	5829460	31682400	0
10	971162	5827920	31686200	0
11	971313	5827470	31687200	0
12	971162	5827920	31686600	0
13	971148	5827020	31692500	0
14	971478	5829370	31694700	0
15	971176	5828920	31695900	0
16	971327	5828280	31695900	0
17	971341	5829100	31696300	0
18	971231	5829280	31695400	0
19	971189	5828920	31690900	0
20	971217	5828190	31688600	0
21	971286	5827830	31689800	0
22	971505	5827650	31692500	0
23	971313	5827380	31696700	0
24	971492	5828190	31697100	0
25	971546	5827470	31698900	0
26	971231	5828460	31697800	0
27	971533	5829820	31698300	0
28	971642	5828650	31698300	0
29	971629	5828830	31696800	0
30	971766	5827290	31699200	0
31	971780	5828460	31697800	0
32	971917	5829190	31696300	0
33	971684	5828460	31696200	0
34	971903	5828460	31691000	0
35	971821	5826030	31688800	0
36	971945	5827290	31689300	0
37	972027	5828280	31687800	0
38	971876	5829190	31685400	0
39	971684	5826840	31680500	0
40	971546	5827200	31679500	0
41	971780	5827470	31680100	0
42	971752	5827470	31677300	0
43	971684	5826660	31680100	0
44	971876	5829010	31683400	0
45	971848	5827380	31686600	0
46	971999	5827380	31684000	0
47	971615	5828550	31686700	0
48	971931	5825940	31689000	0
49	971986	5827560	31690100	0
50	971862	5827560	31690600	0
51	971986	5828010	31690700	0
52	971931	5826660	31695100	0
53	972041	5827470	31699400	0
54	971903	5828370	31707700	0
55	972109	5827830	31713000	0
56	971972	5828650	31714000	0
57	971958	5825490	31714100	0
58	972274	5825580	31711100	0
59	971931	5827470	31711400	0
60	972068	5827110	31705600	0
61	972411	5826480	31703700	0
62	972205	5827560	31702900	0
63	972205	5827200	31701600	0
64	972288	5826930	31701200	0
65	972356	5827020	31699700	0
66	971794	5826930	31700500	0
67	972192	5828370	31702100	0
68	972329	5827920	31701000	0
69	972452	5828190	31699900	0
70	972425	5826750	31701600	0
71	972398	5825760	31704200	0
72	972590	5826660	31703200	0
73	972494	5826660	31707900	0
74	972370	5826660	31707200	0
75	972356	5827650	31706300	0
76	972439	5827650	31702900	0
77	972398	5827290	31700000	0
78	972466	5826480	31704400	0
79	972384	5826750	31705000	0
80	972494	5828100	31704400	0
81	972631	5826660	31702800	0
82	972370	5827380	31702800	0
83	972727	5825490	31705300	0
84	972741	5827830	31704200	0
85	972823	5828100	31707200	0
86	972645	5824130	31712200	0
87	972686	5826570	31720200	0
88	972960	5826480	31722500	0
89	972974	5825580	31722300	0
90	972864	5827740	31721400	0
91	973056	5826750	31719600	0
92	972892	5826840	31720700	0
93	973084	5827110	31717800	0
94	973029	5828550	31715100	0
95	972960	5825940	31715300	0
96	973180	5828460	31715400	0
97	973084	5828550	31716400	0
98	973317	5827920	31715900	0
99	973345	5829280	31718100	0
100	973235	5828550	31718900	0
101	973427	5828830	31719900	0
102	973029	5828550	31723600	0
103	973098	5827830	31726600	0
104	973290	5829100	31729400	0
105	973564	5829460	31729200	0
106	973345	5830000	31727600	0
107	973290	5829370	31725500	0
108	973111	5829190	31724200	0
109	973290	5829010	31722000	0
110	973194	5828920	31723100	0
111	973249	5830630	31727000	0
112	973207	5830720	31731300	0
113	973468	5830630	31737200	0
114	973386	5831170	31740100	0
115	973372	5828100	31737400	0
116	973029	5830360	31734500	0
117	973482	5830990	31728700	0
118	973606	5830270	31728700	0
119	973056	5830270	31730700	0
120	973496	5830270	31730500	0
121	973743	5829640	31731000	0
122	973468	5830720	31730000	0
123	973743	5830810	31728600	0
124	973757	5832070	31727000	0
125	973592	5832880	31729400	0
126	973702	5831800	31728100	0
127	973619	5831530	31728100	0
128	973674	5832520	31732400	0
129	973564	5834060	31734500	0
130	973825	5831980	31742000	0
131	973866	5834510	31743000	0
132	973413	5833970	31742000	0
133	973908	5833150	31735800	0
134	973976	5834240	31738500	0
135	973880	5833060	31737500	0
136	973935	5832970	31738800	0
137	974141	5833880	31735800	0
138	974196	5833970	31734200	0
139	974127	5832160	31734500	0
140	974031	5833610	31732600	0
141	973811	5834960	31729200	0
142	973921	5834420	31728900	0
143	974031	5835410	31726500	0
144	973880	5833340	31725400	0
145	974086	5833520	31725400	0
146	973990	5833790	31728600	0
147	973702	5832520	31732100	0
148	974086	5834060	31731000	0
149	973962	5835410	31732300	0
150	974168	5835500	31732100	0
151	974113	5834780	31732400	0
152	973976	5835500	31731800	0
153	973880	5836220	31731800	0
154	974045	5835950	31734700	0
155	974168	5837390	31733900	0
156	974031	5837210	31735500	0
157	974072	5835140	31732900	0
158	974127	5838570	31728700	0
159	974072	5836850	31728600	0
160	974017	5836400	31726800	0
161	974127	5836850	31724700	0
162	974100	5836670	31724100	0
163	974333	5836040	31725000	0
164	974113	5836130	31725200	0
165	974141	5835590	31724700	0
166	974155	5836490	31723800	0
167	974168	5835950	31723100	0
168	973921	5836130	31722000	0
169	974031	5835050	31722300	0
170	974059	5834600	31722800	0
171	974402	5834510	31723800	0
172	974059	5834510	31726800	0
173	974059	5835860	31731800	0
174	974251	5835050	31732600	0
175	974045	5835950	31727800	0
176	974045	5835590	31724700	0
177	974127	5836040	31725400	0
178	974223	5838030	31726500	0
179	973990	5836130	31725700	0
180	974127	5837570	31724900	0
181	974292	5837940	31725500	0
182	974278	5838660	31726200	0
183	974182	5836670	31724100	0
184	974361	5837940	31724600	0
185	974223	5838480	31723800	0
186	974402	5838480	31727000	0
187	974429	5839920	31730300	0
188	974388	5839830	31731900	0
189	974361	5840010	31734300	0
190	974251	5839020	31739600	0
191	974388	5839650	31739000	0
192	974484	5839740	31734500	0
193	974306	5840820	31730800	0
194	974457	5840100	31732400	0
195	974498	5840370	31732400	0
196	974759	5839560	31730800	0
197	974566	5840460	31730000	0
198	974594	5840370	31730000	0
199	974525	5840190	31728100	0
200	974470	5841090	31731800	0
201	974525	5840100	31732400	0
202	974580	5840010	31733400	0
203	974498	5840820	31734700	0
204	974539	5837850	31733500	0
205	974649	5841180	31732300	0
206	974566	5840280	31730000	0
207	974814	5840460	31733500	0
208	974580	5840910	31732700	0
209	974868	5841900	31733900	0
210	974635	5842080	31731100	0
211	974786	5842720	31733200	0
212	974951	5841450	31735600	0
213	974868	5842170	31738800	0
214	974745	5841810	31741600	0
215	974814	5842540	31740800	0
216	974923	5841900	31742000	0
217	974676	5841450	31746500	0
218	974772	5841270	31744000	0
219	974923	5840460	31743500	0
220	974772	5841990	31741900	0
221	974553	5841360	31739800	0
222	974635	5841810	31734200	0
223	974855	5843080	31734000	0
224	974525	5842080	31730700	0
225	974827	5843620	31731300	0
226	974910	5843800	31731600	0
227	974896	5842080	31735000	0
228	975129	5844160	31735600	0
229	974841	5842720	31740300	0
230	975006	5843260	31743300	0
231	974882	5843350	31743500	0
232	974923	5843530	31741900	0
233	974882	5842900	31738000	0
234	975047	5842900	31738500	0
235	974896	5841270	31737500	0
236	975143	5844880	31737400	0
237	975047	5844430	31737900	0
238	975074	5844160	31740600	0
239	974910	5845150	31742500	0
240	974814	5843890	31748300	0
241	955484	5751820	31530300	1.32
242	932608	5724590	31440400	1.32
243	895014	5692350	31033300	1.32
244	867324	5516530	30490900	1.32
245	836697	5323740	29914800	1.32
246	795616	5180990	29358300	1.32
247	770687	5008250	28426700	1.32
248	750017	4778640	27682200	1.32
249	735013	4658940	26800600	1.32
250	713119	4425820	25988600	1.32
251	697381	4226660	25188000	1.32
252	683006	3980380	23547300	1.32
253	669051	3709480	21866800	1.32
254	658874	3382280	20180900	1.32
255	646178	3179150	18457900	1.32
256	631419	2979410	16794400	1.32
257	612813	2848820	15203100	1.32
258	596935	2764500	13000600	1.32
259	579972	2671680	12591200	1.32
260	560981	2605600	12195300	1.32
261	546921	2551270	11881100	1.32
262	537583	2478120	11529200	1.32
263	521320	2419120	11104200	1.32
264	507995	2345260	10725900	1.32
265	497502	2291640	10446200	1.32
266	483478	2239150	10194800	1.32
267	470432	2210140	10098200	1.32
268	460779	2136850	10105700	1.32
269	449518	2089730	9834740	1.32
270	440669	2050820	9625300	1.32
271	433045	2037240	9480720	1.32
272	422098	1988140	9282090	1.32
273	416712	1960550	9159810	1.32
274	406989	1939050	9056440	1.32
275	400799	1915840	8938890	1.32
276	395797	1888680	8861200	1.32
277	391635	1852880	8795660	1.32
278	389537	1831800	8731480	1.32
279	379919	1810150	8678780	1.32
280	373868	1797700	8588930	1.32
281	370091	1785530	8505150	1.32
282	367643	1780290	8424080	1.32
283	363761	1766990	8380170	1.32
284	359564	1751570	8317340	1.32
285	356276	1740960	8243020	1.32
286	354458	1734880	8205860	1.32
287	348477	1718460	8240990	1.32
288	343021	1705020	8155870	1.32
289	340188	1697100	8118030	1.32
290	354667	1691720	8040340	1.32
291	335921	1688180	8036960	1.32
292	335746	1684650	7959270	1.32
293	334487	1638240	7970750	1.32
294	337390	1672050	7991020	1.32
295	336061	1679410	7991020	1.32
296	334557	1681250	7974130	1.32
297	333158	1663710	7985610	1.32
298	332109	1658190	7958590	1.32
299	327737	1668660	8063310	1.32
300	327947	1667530	7943730	1.32
301	327387	1664840	7890360	1.32
302	330990	1672480	7852520	1.32
303	326198	1672340	7799820	1.32
304	326408	1655920	7776180	1.32
305	326443	1674600	7828880	1.32
306	329871	1644040	7795770	1.32
307	327632	1644040	7815360	1.32
308	329661	1629320	7830230	1.32
309	330535	1629320	7889680	1.32
310	331514	1620690	7841040	1.32
311	331794	1621540	7864680	1.32
312	331200	1618430	7802530	1.32
313	329381	1609520	7789020	1.32
314	334627	1609800	7770770	1.32
315	328017	1608100	7826170	1.32
316	326583	1604000	7753880	1.32
317	327318	1601730	7767400	1.32
318	322141	1598340	7854550	1.32
319	323505	1595510	7749830	1.32
320	326128	1613760	7734970	1.32
321	326583	1602720	7767400	1.32
322	326408	1602580	7776850	1.32
323	329241	1597490	7762670	1.32
324	331060	1585750	7700510	1.32
325	328017	1576550	7705240	1.32
326	327248	1570750	7768750	1.32
327	316406	1573290	7651870	1.32
328	326023	1578390	7665380	1.32
329	328122	1573860	7638360	1.32
330	331375	1633570	7632950	1.32
331	326898	1579800	7637000	1.32
332	328122	1578250	7628900	1.32
333	332144	1578390	7642410	1.32
334	324065	1588150	7669430	1.32
335	324135	1582770	7674160	1.32
336	323226	1575700	7658620	1.32
337	322946	1574990	8032230	1.32
338	325079	1601310	7708620	1.32
339	325464	1583480	7689030	1.32
340	325814	1589990	7689700	1.32
341	323750	1589000	8006560	1.32
342	325324	1590130	7667410	1.32
343	326128	1589570	7647810	1.32
344	325884	1602020	7667410	1.32
345	328612	1598200	7662000	1.32
346	327213	1592680	7672810	1.32
347	326163	1591410	7670110	1.32
348	325359	1589140	7674840	1.32
349	324450	1586170	7672810	1.32
350	324205	1592820	7712000	1.32
351	325079	1585320	7734290	1.32
352	324694	1584610	7705920	1.32
353	324100	1588290	7745100	1.32
354	326548	1579240	7748480	1.32
355	327178	1589140	7816720	1.32
356	328087	1589420	7972100	1.32
357	326898	1613480	7877520	1.32
358	326163	1596640	7889680	1.32
359	326793	1602300	7941030	1.32
360	327248	1640640	7859950	1.32
361	326058	1621540	7791720	1.32
362	326163	1621970	7776180	1.32
363	326373	1620840	7720100	1.32
364	336656	1626210	7720100	1.32
365	328262	1612350	7771450	1.32
366	327178	1625500	7875490	1.32
367	332634	1618290	7800500	1.32
368	328507	1620270	7793070	1.32
369	327947	1630030	7816040	1.32
370	328332	1617440	7826850	1.32
371	332809	1609940	7802530	1.32
372	332809	1611360	7927510	1.32
373	332739	1626350	7857250	1.32
374	335012	1615320	7834960	1.32
375	335117	1607540	7907250	1.32
376	332179	1626780	7869410	1.32
377	330570	1609370	7892380	1.32
378	331130	1608380	8030880	1.32
379	332214	1626490	7958590	1.32
380	333578	1616450	7894410	1.32
381	334557	1614040	7849820	1.32
382	332319	1637530	7926160	1.32
383	334208	1614330	7836310	1.32
384	331794	1615030	7821440	1.32
385	334417	1612350	7808610	1.32
386	336901	1611640	7844420	1.32
387	335152	1619000	7866710	1.32
388	336236	1596220	7878870	1.32
389	339034	1601730	7874140	1.32
390	335886	1599610	8103170	1.32
391	333088	1615180	7922780	1.32
392	333928	1607960	7922780	1.32
393	327737	1607680	7957240	1.32
394	328996	1611210	7975480	1.32
395	328961	1620270	7954540	1.32
396	330605	1610510	7943730	1.32
397	332704	1613900	7945760	1.32
398	335641	1620980	7953860	1.32
399	335257	1623810	7981560	1.32
400	334627	1616020	7995080	1.32
401	342496	1613190	7993720	1.32
402	332564	1618010	8043720	1.32
403	331235	1624800	8038990	1.32
404	330780	1622110	8057230	1.32
405	331584	1616020	8074120	1.32
406	330570	1621120	8079520	1.32
407	331445	1630460	8067360	1.32
408	332214	1627060	8091690	1.32
409	332809	1629180	8088310	1.32
410	332739	1636540	8064660	1.32
411	332669	1643190	8076150	1.32
412	332669	1643330	8066690	1.32
413	334522	1630600	8062630	1.32
414	334732	1637530	8311930	1.32
415	333788	1648990	8138300	1.32
416	332004	1650830	8136950	1.32
417	334068	1646590	8108580	1.32
418	335047	1648140	8224100	1.32
419	333578	1654090	8233560	1.32
420	334242	1668230	8237610	1.32
421	334103	1669220	8361250	1.32
422	339034	1679700	8197080	1.32
423	338334	1679980	8159920	1.32
424	339244	1683090	8224780	1.32
425	342671	1679270	8572710	1.32
426	342846	1688470	8284230	1.32
427	341657	1671910	8272070	1.32
428	340957	1667670	8260590	1.32
429	330290	1669080	8256530	1.32
430	340608	1678000	8260590	1.32
431	341027	1677290	8275450	1.32
432	339069	1679980	8232210	1.32
433	341797	1691160	8213290	1.32
434	343056	1687480	8282880	1.32
435	339034	1680400	8218700	1.32
436	341692	1708560	8209920	1.32
437	337565	1685920	8236940	1.32
438	338265	1683520	8211270	1.32
439	338579	1688610	8252480	1.32
440	347917	1740390	8517310	1.32
441	356416	1691160	8245050	1.32
442	339803	1683230	8238290	1.32
443	336936	1678280	8418000	1.32
444	336831	1694830	8278830	1.32
445	338824	1677710	8266670	1.32
446	336166	1682670	8274770	1.32
447	335187	1685070	8249100	1.32
448	336656	1681820	8306530	1.32
449	337880	1683800	8293010	1.32
450	335711	1696250	8261940	1.32
451	336446	1686490	8254500	1.32
452	336971	1698230	8443000	1.32
453	361802	1694690	8286260	1.32
454	336341	1692430	8274100	1.32
455	338090	1697240	8253150	1.32
456	336376	1699360	8267340	1.32
457	339593	1693420	8285580	1.32
458	339524	1691720	8334230	1.32
459	338090	1698800	8305180	1.32
460	338404	1717610	8305850	1.32
461	341447	1699790	8351790	1.32
462	337635	1704310	8305850	1.32
463	337880	1705020	8284910	1.32
464	337005	1709410	8330170	1.32
465	338369	1708700	8610550	1.32
466	338055	1708420	8290990	1.32
467	337740	1719880	8284910	1.32
468	336971	1717190	8305850	1.32
469	352604	1720590	8315310	1.32
470	336796	1720590	8327470	1.32
471	336341	1728230	8334230	1.32
472	335851	1726100	8364630	1.32
473	336901	1722280	8320710	1.32
474	335781	1720590	8301800	1.32
475	335851	1726390	8354490	1.32
476	335991	1719310	8382870	1.32
477	337110	1764310	8319360	1.32
478	335572	1728930	8345710	1.32
479	335467	1743790	8388270	1.32
480	336446	1778740	8302470	1.32
481	350051	1758360	8345040	0
482	356777	1767670	8296390	0
483	367987	1931080	8347060	0
484	377147	2093080	8908900	0
485	384002	2299180	9718810	0
486	389798	2444030	10860200	0
487	400011	2661040	11867300	0
488	414525	2911600	13215400	0
489	423250	3061930	14397400	0
490	438127	3216120	15576600	0
491	451233	3372440	16863300	0
492	465853	3507680	17802800	0
493	489631	3616620	18957000	0
494	504378	3673120	19912800	0
495	522700	3784860	20646400	0
496	542277	3854190	21072700	0
497	560911	3918850	21513200	0
498	578105	3963270	21915200	0
499	596161	4018740	22190800	0
500	615021	4083260	22502900	0
501	632216	4171260	23047500	0
502	643687	4297050	23140000	0
503	655369	4298890	23459600	0
504	667190	4377130	23762900	0
505	680271	4417880	24027800	0
506	692267	4488630	24341200	0
507	702269	4542530	24627000	0
508	713391	4579600	24935800	0
509	723184	4627990	25145900	0
510	731403	4673130	25411400	0
511	739832	4722930	25634300	0
512	747002	4761700	25874200	0
513	755186	4806840	26068800	0
514	759138	4848860	26247800	0
515	763404	4890880	26424100	0
516	768476	4924130	26630200	0
517	787222	4959790	26817300	0
518	781661	4988230	26991000	0
519	785368	5015250	27146300	0
520	790265	5044110	27284200	0
521	794602	5070860	27428800	0
522	799323	5106940	27504400	0
523	802611	5135230	27610500	0
524	806528	5161130	27792900	0
525	811494	5189420	27882800	0
526	811879	5209230	27957700	0
527	815796	5228190	28080700	0
528	817895	5243050	28209100	0
529	821602	5273470	28342200	0
530	823735	5278140	28383400	0
531	826813	5298370	28482000	0
532	829016	5315350	28563800	0
533	830485	5326530	28678600	0
534	833948	5344360	28750900	0
535	836221	5360910	28797500	0
536	837340	5401230	28957000	0
537	844370	5389350	28957000	0
538	842097	5410290	29024500	0
539	842901	5417080	29031300	0
540	844615	5434630	29087400	0
541	846224	5447930	29104900	0
542	850491	5462080	29179900	0
543	851750	5465610	29175900	0
544	852379	5466460	29315000	0
545	854932	5484430	29272500	0
546	856366	5502970	29323800	0
547	856856	5486840	29365000	0
548	859269	5494050	29442700	0
549	866893	5506220	29417700	0
550	863291	5526030	29504200	0
551	865809	5526170	29514300	0
552	870181	5543010	29590000	0
553	868397	5543430	29561000	0
554	869342	5550930	29586000	0
555	870426	5565930	29665700	0
556	870461	5561260	29627800	0
557	868957	5565080	29650800	0
558	869342	5585740	29627200	0
559	870846	5578380	29730500	0
560	872384	5589980	29698100	0
561	873678	5602010	29779800	0
562	875672	5598190	29732600	0
563	876861	5591680	29737300	0
564	877805	5595360	29865000	0
565	882947	5598330	29799400	0
566	880953	5623940	29815000	0
567	880289	5613190	29831900	0
568	881408	5616860	29847400	0
569	882912	5620690	29858900	0
570	883996	5637520	29896700	0
571	886619	5630590	29929200	0
572	885500	5630870	29950100	0
573	886479	5633700	29950100	0
574	883751	5653510	30173700	0
575	884695	5644310	29965600	0
576	884660	5647290	29971700	0
577	883226	5651810	29985200	0
578	885500	5654500	30025100	0
579	890431	5662710	30022400	0
580	886339	5665110	30025800	0
581	887109	5665960	30048100	0
582	887493	5667660	30065000	0
583	899385	5673600	30061600	0
584	890081	5676010	30080500	0
585	889767	5679830	30102800	0
586	899699	5680390	29872400	0
587	891480	5683790	30122400	0
588	891550	5688600	30172400	0
589	892180	5694540	30298000	0
590	892495	5695250	30419000	0
591	893229	5705300	30254100	0
592	894523	5706430	30227100	0
593	894803	5708410	30267600	0
594	896097	5758210	30287200	0
595	898930	5723690	30309500	0
596	897146	5650540	30374400	0
597	898510	5722270	30367600	0
598	898160	5738830	30411500	0
599	900609	5741090	30378400	0
600	901553	5743780	30375100	0
601	901518	5734440	30377100	0
602	902462	5747460	30440600	0
603	904071	5752840	30376400	0
604	904141	5746750	30381800	0
605	905785	5794720	30372400	0
606	906414	5750430	30404100	0
607	907149	5749870	30415600	0
608	908653	5765850	30422300	0
609	912430	5756940	30440600	0
610	913269	5760190	30471700	0
611	923447	5758920	30472300	0
612	915438	5767980	30492600	0
613	916172	5769250	30502100	0
614	918830	5770240	30494600	0
615	915473	5771800	30541300	0
616	914703	5773780	30552100	0
617	913444	5789620	30636500	0
618	914319	5781560	30578400	0
619	915718	5783110	30518300	0
620	918935	5799100	30527700	0
621	918096	5785100	30529800	0
622	919914	5787780	30610200	0
623	918865	5780000	30566300	0
624	923936	5782550	30551400	0
625	922153	5778870	30562200	0
626	922328	5788920	30697300	0
627	926210	5786650	30608800	0
628	924916	5791320	30603400	0
629	925230	5793870	30743300	0
630	929392	5795570	30627700	0
631	927014	5792450	30627100	0
632	929742	5793440	30651400	0
633	925545	5848620	30646000	0
634	926699	5803490	30696000	0
635	927294	5804480	30692600	0
636	940864	5805890	30719600	0
637	928308	5811130	30721000	0
638	928868	5811550	30852700	0
639	928413	5817210	30768300	0
640	928868	5822020	30760800	0
641	929427	5821030	30764200	0
642	930092	5825990	30821000	0
643	930162	5824570	30766900	0
644	933030	5822870	30780400	0
645	932400	5822020	30877700	0
646	933030	5825000	30796600	0
647	933729	5825000	30806800	0
648	935373	5827400	30796000	0
649	935688	5830660	30825000	0
650	934359	5839140	30896600	0
651	934569	5842970	30878400	0
652	934814	5847630	30866900	0
653	935163	5845650	30885800	0
654	939186	5853440	30933100	0
655	936423	5860510	30958800	0
656	937052	5854140	30974300	0
657	937507	5854000	30985800	0
658	938136	5864900	31300600	0
659	941214	5870980	31042500	0
660	940759	5875790	30997300	0
661	940619	5861780	31020300	0
662	941354	5880320	31053400	0
663	944851	5850320	30985800	0
664	942998	5860370	30999300	0
665	944187	5855980	31014800	0
666	943872	5858100	31033100	0
667	943767	5860370	31033800	0
668	944991	5895740	31108100	0
669	946425	5872250	31066200	0
670	947369	5870840	31056700	0
671	948803	5872540	31113500	0
672	947859	5881590	31074300	0
673	947999	5877630	31070900	0
674	955484	5873530	31151300	0
675	949748	5879040	31095900	0
676	946635	5882730	31101300	0
677	944956	5876220	31154700	0
678	944746	5878620	31139200	0
679	949083	5884000	31088500	0
680	947614	5882300	31083800	0
681	947894	5889800	31079000	0
682	948698	5888950	31165500	0
683	949923	5876220	31089800	0
684	949363	5878760	31117500	0
685	949643	5896590	31136500	0
686	950132	5881880	31139200	0
687	952406	5880320	31166900	0
688	950342	5886540	31343900	0
689	952721	5906490	31184400	0
690	956498	5891640	31197300	0
691	954015	5891640	31204000	0
692	954015	5890220	31225000	0
693	955414	5899840	31229700	0
694	952686	5895600	31256700	0
695	968844	5899000	31262100	0
696	954015	5899000	31239800	0
697	942333	5904510	31231700	0
698	951252	5870270	31293200	0
699	959471	5899560	31251300	0
700	952546	5903380	31275000	0
701	951811	5907490	31269600	0
702	951881	5905650	31316200	0
703	952441	5906490	31293900	0
704	952825	5908900	31302700	0
705	953840	5917110	31416800	0
706	952791	5917250	31322200	0
707	953385	5915270	31354000	0
708	955239	5919370	31343900	0
709	956253	5928000	31370900	0
710	955484	5931260	31401300	0
711	956917	5937060	31412100	0
712	964402	5974270	31414100	0
713	957477	5944560	31439800	0
714	956952	5952200	31664100	0
715	962758	5943420	--	0
716	958142	5953610	--	0
717	957477	5963940	--	0
718	956778	5959550	--	0
719	957267	5975540	--	0
720	957617	5981480	--	0
--	958002	5966630	--	0
--	959051	5980490	--	0
--	--	5986720	--	0
--	--	--	--	0
--	--	--	--	0
--	--	--	--	0
--	--	--	--	0
--	--	--	--	0
--	--	--	--	0
--	--	--	--	0
--	--	--	--	0
--	--	--	--	0
--	--	--	--	0
--	--	--	--	0
--	--	--	--	0
--	--	--	--	0
--	--	--	--	0
--	--	--	--	0
--	--	--	--	0
--	--	--	--	0
--	--	--	--	0
--	--	--	--	0
--	--	--	--	0
--	--	--	--	0
--	--	--	--	0
--	--	--	--	0
--	--	--	--	0
--	--	--	--	0
--	--	--	--	0
--	--	--	--	0
--	--	--	--	0
--	--	--	--	0
--	--	--	--	0
--	--	--	--	0
--	--	--	--	0
--	--	--	--	0
--	--	--	--	0
--	--	--	--	0
--	--	--	--	0
--	--	--	--	0
--	--	--	--	0
--	--	--	--	0
--	--	--	--	0
--	--	--	--	0
--	--	--	--	0
--	--	--	--	0
--	--	--	--	0
--	--	--	--	0
--	--	--	--	0
--	--	--	--	0
--	--	--	--	0
--	--	--	--	0
--	--	--	--	0
--	--	--	--	0
--	--	--	--	0
--	--	--	--	0
--	--	--	--	0
--	--	--	--	0
--	--	--	--	0
--	--	--	--	0
--	--	--	--	0
--	--	--	--	0
--	--	--	--	0
--	--	--	--	0
--	--	--	--	0
--	--	--	--	0
--	--	--	--	0
--	--	--	--	0
--	--	--	--	0
--	--	--	--	0
--	--	--	--	0
--	--	--	--	0
--	--	--	--	0
--	--	--	--	0
--	--	--	--	0
--	--	--	--	0
--	--	--	--	0
--	--	--	--	0
--	--	--	--	0
--	--	--	--	0
--	--	--	--	0
--	--	--	--	0
--	--	--	--	0
--	--	--	--	0
--	--	--	--	0
--	--	--	--	0
--	--	--	--	0
--	--	--	--	0
--	--	--	--	0
--	--	--	--	0
--	--	--	--	0
--	--	--	--	0
--	--	--	--	0
--	--	--	--	0
--	--	--	--	0
--	--	--	--	0
--	--	--	--	0
--	--	--	--	0
--	--	--	--	0
--	--	--	--	0
--	--	--	--	0
--	--	--	--	0
--	--	--	--	0
--	--	--	--	0
--	--	--	--	0
--	--	--	--	0
--	--	--	--	0
--	--	--	--	0
--	--	--	--	0
--	--	--	--	0
--	--	--	--	0
--	--	--	--	0
--	--	--	--	0
--	--	--	--	0
--	--	--	--	0
--	--	--	--	0
--	--	--	--	0
--	--	--	--	0
--	--	--	--	0
--	--	--	--	0
--	--	--	--	0
--	--	--	--	0
--	--	--	--	0
--	--	--	--	0
--	--	--	--	0
--	--	--	--	0
--	--	--	--	0
--	--	--	--	0
--	--	--	--	0
--	--	--	--	0
--	--	--	--	0
--	--	--	--	0
--	--	--	--	0
--	--	--	--	0
--	--	--	--	0
--	--	--	--	0
--	--	--	--	0
--	--	--	--	0
--	--	--	--	0
--	--	--	--	0
--	--	--	--	0
