# Supplementary material for: Atomically dispersed Pb ionic sites in PbCdSe quantum dot gels enhance room-temperature NO2 sensing
Source: Nat Commun. 2021 Aug 12;12:4895. doi: 10.1038/s41467-021-25192-4 (PMC8361172; doi:10.1038/s41467-021-25192-4)
Supplement: Supplementary file 5 — Source Data [file 41467_2021_25192_MOESM5_ESM.zip › Source Data/Figure S1a.xlsx]

## Sheet: Sheet1
2.1	0
2.3	3
2.5	5
2.7	21
2.9	24
3.1	25
3.3	10
3.5	8
3.7	3
3.9	1
