# Supplementary material for: Atomically dispersed Pb ionic sites in PbCdSe quantum dot gels enhance room-temperature NO2 sensing
Source: Nat Commun. 2021 Aug 12;12:4895. doi: 10.1038/s41467-021-25192-4 (PMC8361172; doi:10.1038/s41467-021-25192-4)
Supplement: Supplementary file 5 — Source Data [file 41467_2021_25192_MOESM5_ESM.zip › Source Data/Figure S1b.xlsx]

## Sheet: Sheet1
2.15	2
2.45	7
2.75	26
3.05	28
3.35	25
3.65	8
3.95	2
4.25	2
4.55	0
4.85	0
