# Supplementary material for: Atomically dispersed Pb ionic sites in PbCdSe quantum dot gels enhance room-temperature NO2 sensing
Source: Nat Commun. 2021 Aug 12;12:4895. doi: 10.1038/s41467-021-25192-4 (PMC8361172; doi:10.1038/s41467-021-25192-4)
Supplement: Supplementary file 5 — Source Data [file 41467_2021_25192_MOESM5_ESM.zip › Source Data/Figure S1c.xlsx]

## Sheet: Sheet1
2.15	1
2.45	5
2.75	18
3.05	35
3.35	25
3.65	11
3.95	3
4.25	2
4.55	0
4.85	0
