# Supplementary material for: Atomically dispersed Pb ionic sites in PbCdSe quantum dot gels enhance room-temperature NO2 sensing
Source: Nat Commun. 2021 Aug 12;12:4895. doi: 10.1038/s41467-021-25192-4 (PMC8361172; doi:10.1038/s41467-021-25192-4)
Supplement: Supplementary file 5 — Source Data [file 41467_2021_25192_MOESM5_ESM.zip › Source Data/Figure S1d.xlsx]

## Sheet: Sheet1
2.1	0
2.3	0
2.5	2
2.7	3
2.9	12
3.1	28
3.3	30
3.5	16
3.7	9
3.9	1
