# Supplementary material for: Atomically dispersed Pb ionic sites in PbCdSe quantum dot gels enhance room-temperature NO2 sensing
Source: Nat Commun. 2021 Aug 12;12:4895. doi: 10.1038/s41467-021-25192-4 (PMC8361172; doi:10.1038/s41467-021-25192-4)
Supplement: Supplementary file 5 — Source Data [file 41467_2021_25192_MOESM5_ESM.zip › Source Data/Figure S1g.xlsx]

## Sheet: Sheet1
5.35	1
6.05	2
6.75	5
7.45	18
8.15	28
8.85	21
9.55	16
10.25	5
10.95	4
11.65	0
