# Supplementary material for: Atomically dispersed Pb ionic sites in PbCdSe quantum dot gels enhance room-temperature NO2 sensing
Source: Nat Commun. 2021 Aug 12;12:4895. doi: 10.1038/s41467-021-25192-4 (PMC8361172; doi:10.1038/s41467-021-25192-4)
Supplement: Supplementary file 5 — Source Data [file 41467_2021_25192_MOESM5_ESM.zip › Source Data/Figure S20a.xlsx]

## Sheet: Sheet1
0.00986	5.129	0.97677	77.6586	0.01108	6.3381	0.97933	166.179
0.03937	5.996	0.96007	60.5696	0.03951	7.3509	0.95571	100.507
0.06924	6.5419	0.93532	45.6013	0.06899	7.9638	0.93635	67.5141
0.08596	6.7983	0.91482	38.3506	0.08574	8.2604	0.91492	48.1721
0.11135	7.1838	0.89321	33.0829	0.11121	8.674	0.88086	33.7126
0.13685	7.5496	0.86859	28.8806	0.1369	9.0533	0.85566	28.4269
0.16209	7.9067	0.84681	26.1262	0.16208	9.4138	0.83111	25.1933
0.18747	8.2434	0.82459	23.8971	0.18711	9.7722	0.80765	23.0731
0.21283	8.5759	0.80254	22.1347	0.21243	10.1338	0.78519	21.5676
0.23811	8.9009	0.78085	20.691	0.2381	10.4714	0.76287	20.4053
0.26299	9.224	0.759	19.4484	0.26348	10.8307	0.7407	19.4285
0.28871	9.5621	0.73736	18.4251	0.28899	11.1722	0.73717	19.2141
0.31343	9.8702	0.71571	17.5239	0.31442	11.5149	0.71421	18.4644
0.33886	10.2086	0.69386	16.6983	0.33958	11.8626	0.6943	17.8464
0.3647	10.5461	0.67149	15.982	0.36481	12.2056	0.67183	17.2266
0.38983	10.8867	0.64917	15.3308	0.39	12.5537	0.64938	16.665
0.41518	11.2308	0.62804	14.7625	0.41533	12.8937	0.62833	16.1851
0.44046	11.6052	0.60577	14.236	0.44054	13.2542	0.60599	15.7275
0.46587	11.9784	0.58467	13.7617	0.46589	13.6004	0.585	15.321
0.49096	12.3716	0.56291	13.3174	0.49133	13.9817	0.5625	14.9143
0.51632	12.7791	0.54126	12.9064	0.5167	14.3641	0.54149	14.5472
0.5416	13.2188	0.51939	12.5099	0.54193	14.7685	0.51999	14.1991
0.56694	13.6773	0.49757	12.1327	0.56722	15.1849	0.4975	13.8319
0.59214	14.1885	0.47569	11.7628	0.59261	15.6365	0.47575	13.5031
0.61736	14.7311	0.45395	11.4166	0.61786	16.1163	0.45419	13.1817
0.64262	15.3365	0.43293	11.079	0.64313	16.6457	0.4323	12.8545
0.66794	15.9919	0.41052	10.7402	0.66864	17.2308	0.4105	12.5321
0.69345	16.7259	0.38869	10.4385	0.6938	17.8713	0.38877	12.2158
0.71874	17.5646	0.34817	9.8852	0.71928	18.581	0.36753	11.9085
0.74394	18.5168	0.32614	9.5775	0.74436	19.3993	0.34597	11.5952
0.76926	19.6058	0.30445	9.2782	0.76986	20.3772	0.32388	11.2824
0.79443	20.8886	0.2827	8.9835	0.79513	21.5169	0.30205	10.9796
0.8198	22.4009	0.261	8.6896	0.82028	22.9385	0.2805	10.6583
0.84482	24.2851	0.23926	8.391	0.84554	24.7947	0.25867	10.3498
0.87028	26.6911	0.21754	8.0949	0.87068	27.3259	0.237	10.0482
0.89557	29.8955	0.19587	7.7826	0.89547	30.8885	0.19635	9.4746
0.92081	34.4359	0.1741	7.4811	0.9198	36.7278	0.17422	9.1309
0.94516	41.4622	0.1524	7.1716	0.9439	47.3743	0.1525	8.8158
0.96893	54.0822	0.13075	6.8439	0.97301	84.6726	0.13081	8.4709
0.99311	91.1557	--	--	0.99181	181.303	--	--
--	--			--	--	--	--
