# Supplementary material for: Atomically dispersed Pb ionic sites in PbCdSe quantum dot gels enhance room-temperature NO2 sensing
Source: Nat Commun. 2021 Aug 12;12:4895. doi: 10.1038/s41467-021-25192-4 (PMC8361172; doi:10.1038/s41467-021-25192-4)
Supplement: Supplementary file 5 — Source Data [file 41467_2021_25192_MOESM5_ESM.zip › Source Data/Figure S20b.xlsx]

## Sheet: Sheet1
47.9438	0.00836	49.8794	0.02287
33.9443	0.00914	35.5477	0.02386
24.4298	0.03898	26.1269	0.03049
21.4004	0.03787	20.6277	0.03587
18.4276	0.00267	17.0305	0.04043
10.3778	0.00172	15.6119	0.03953
5.59454	0.0135	14.2091	0.04037
5.3952	0.01907	12.3812	0.05368
4.92987	0.06152	10.9547	0.05676
4.55038	0.13069	9.81054	0.07815
4.41741	0.13364	8.87477	0.08742
4.28245	0.13742	8.09011	0.09362
3.95189	0.34355	7.42202	0.10795
3.76758	0.35916	6.84429	0.11251
3.65773	0.68215	6.34092	0.12562
3.39298	1.41024	5.89872	0.13142
3.24356	1.39377	5.50419	0.12496
3.15222	1.04535	5.15058	0.12669
2.92948	0.75913	4.83277	0.14483
2.73842	0.72642	4.54486	0.1388
2.60764	0.72933	4.28072	0.11792
2.48306	0.68426	4.03628	0.13228
2.36326	0.68794	3.81125	0.15263
2.24763	0.65023	3.60639	0.1566
2.13514	0.59809	3.4161	0.19512
2.0251	0.62494	3.2352	0.2088
1.91722	0.57702	3.06577	0.1503
1.81043	0.50044	2.90698	0.09147
1.70361	0.47067	2.68481	0.05891
--	--	2.49358	0.05088
--	--	2.36313	0.04818
--	--	2.23855	0.04725
--	--	2.1187	0.04827
--	--	2.00299	0.0462
--	--	1.89051	0.04693
--	--	1.78064	0.05693
--	--	--	--
--	--	--	--
