# Supplementary material for: Atomically dispersed Pb ionic sites in PbCdSe quantum dot gels enhance room-temperature NO2 sensing
Source: Nat Commun. 2021 Aug 12;12:4895. doi: 10.1038/s41467-021-25192-4 (PMC8361172; doi:10.1038/s41467-021-25192-4)
Supplement: Supplementary file 5 — Source Data [file 41467_2021_25192_MOESM5_ESM.zip › Source Data/Figure S20f.xlsx]

## Sheet: Sheet1
1	4636360	5829190	0
2	4636280	5827920	0
3	4635230	5829550	0
4	4634880	5828460	0
5	4635480	5828280	0
6	4635260	5828920	0
7	4635040	5828550	0
8	4634880	5828460	0
9	4635100	5829460	0
10	4635180	5827920	0
11	4634570	5827470	0
12	4634270	5827920	0
13	4634330	5827020	0
14	4634330	5829370	0
15	4633610	5828920	0
16	4633610	5828280	0
17	4632820	5829100	0
18	4632870	5829280	0
19	4633530	5828920	0
20	4633750	5828190	0
21	4634440	5827830	0
22	4634660	5827650	0
23	4634880	5827380	0
24	4635100	5828190	0
25	4634880	5827470	0
26	4634900	5828460	0
27	4635070	5829820	0
28	4635100	5828650	0
29	4635730	5828830	0
30	4635920	5827290	0
31	4635040	5828460	0
32	4634270	5829190	0
33	4633810	5828460	0
34	4633560	5828460	0
35	4634270	5826030	0
36	4635560	5827290	0
37	4636610	5828280	0
38	4636090	5829190	0
39	4635480	5826840	0
40	4634960	5827200	0
41	4634520	5827470	0
42	4634080	5827470	0
43	4633920	5826660	0
44	4633970	5829010	0
45	4633590	5827380	0
46	4634410	5827380	0
47	4634270	5828550	0
48	4633830	5825940	0
49	4634110	5827560	0
50	4633750	5827560	0
51	4633390	5828010	0
52	4632730	5826660	0
53	4632840	5827470	0
54	4632680	5828370	0
55	4631770	5827830	0
56	4631220	5828650	0
57	4630760	5825490	0
58	4630840	5825580	0
59	4631170	5827470	0
60	4631280	5827110	0
61	4631310	5826480	0
62	4631640	5827560	0
63	4630840	5827200	0
64	4630840	5826930	0
65	4631440	5827020	0
66	4631940	5826930	0
67	4632820	5828370	0
68	4634160	5827920	0
69	4634220	5828190	0
70	4633500	5826750	0
71	4632820	5825760	0
72	4631880	5826660	0
73	4631470	5826660	0
74	4631310	5826660	0
75	4631330	5827650	0
76	4631800	5827650	0
77	4632270	5827290	0
78	4632400	5826480	0
79	4632710	5826750	0
80	4633170	5828100	0
81	4633560	5826660	0
82	4633970	5827380	0
83	4633610	5825490	0
84	4633670	5827830	0
85	4633780	5828100	0
86	4633700	5824130	0
87	4633340	5826570	0
88	4632350	5826480	0
89	4631420	5825580	0
90	4631200	5827740	0
91	4631800	5826750	0
92	4631770	5826840	0
93	4631800	5827110	0
94	4631500	5828550	0
95	4630670	5825940	0
96	4630450	5828460	0
97	4630450	5828550	0
98	4629880	5827920	0
99	4629850	5829280	0
100	4629080	5828550	0
101	4629000	5828830	0
102	4629440	5828550	0
103	4629770	5827830	0
104	4630100	5829100	0
105	4629440	5829460	0
106	4629490	5830000	0
107	4629990	5829370	0
108	4629850	5829190	0
109	4629550	5829010	0
110	4630400	5828920	0
111	4630890	5830630	0
112	4630840	5830720	0
113	4631420	5830630	0
114	4631030	5831170	0
115	4631090	5828100	0
116	4630730	5830360	0
117	4630870	5830990	0
118	4630920	5830270	0
119	4631530	5830270	0
120	4631440	5830270	0
121	4631000	5829640	0
122	4631360	5830720	0
123	4631000	5830810	0
124	4630670	5832070	0
125	4630590	5832880	0
126	4630100	5831800	0
127	4630980	5831530	0
128	4631440	5832520	0
129	4631330	5834060	0
130	4631470	5831980	0
131	4631750	5834510	0
132	4632050	5833970	0
133	4632190	5833150	0
134	4632020	5834240	0
135	4631530	5833060	0
136	4631250	5832970	0
137	4631610	5833880	0
138	4631800	5833970	0
139	4631250	5832160	0
140	4630620	5833610	0
141	4631200	5834960	0
142	4631220	5834420	0
143	4630670	5835410	0
144	4630920	5833340	0
145	4630870	5833520	0
146	4630340	5833790	0
147	4629440	5832520	0
148	4628860	5834060	0
149	4629110	5835410	0
150	4628530	5835500	0
151	4629050	5834780	0
152	4629600	5835500	0
153	4630150	5836220	0
154	4630070	5835950	0
155	4630400	5837390	0
156	4630890	5837210	0
157	4631330	5835140	0
158	4631690	5838570	0
159	4631720	5836850	0
160	4631970	5836400	0
161	4631910	5836850	0
162	4631310	5836670	0
163	4631090	5836040	0
164	4631910	5836130	0
165	4632320	5835590	0
166	4632820	5836490	0
167	4633090	5835950	0
168	4632900	5836130	0
169	4632160	5835050	0
170	4632270	5834600	0
171	4632050	5834510	0
172	4632080	5834510	0
173	4632130	5835860	0
174	4631910	5835050	0
175	4631420	5835950	0
176	4631440	5835590	0
177	4631500	5836040	0
178	4631690	5838030	0
179	4631500	5836130	0
180	4631750	5837570	0
181	4631720	5837940	0
182	4631690	5838660	0
183	4631610	5836670	0
184	4631420	5837940	0
185	4632190	5838480	0
186	4632540	5838480	0
187	4632620	5839920	0
188	4632320	5839830	0
189	4632600	5840010	0
190	4632320	5839020	0
191	4632490	5839650	0
192	4632540	5839740	0
193	4632570	5840820	0
194	4632510	5840100	0
195	4632320	5840370	0
196	4631830	5839560	0
197	4631750	5840460	0
198	4631060	5840370	0
199	4630870	5840190	0
200	4631310	5841090	0
201	4631140	5840100	0
202	4630920	5840010	0
203	4631170	5840820	0
204	4632650	5837850	0
205	4632820	5841180	0
206	4633060	5840280	0
207	4633200	5840460	0
208	4633340	5840910	0
209	4633450	5841900	0
210	4632760	5842080	0
211	4631880	5842720	0
212	4631880	5841450	0
213	4632350	5842170	0
214	4632930	5841810	0
215	4632760	5842540	0
216	4632730	5841900	0
217	4632020	5841450	0
218	4631910	5841270	0
219	4631830	5840460	0
220	4631800	5841990	0
221	4632950	5841360	0
222	4632930	5841810	0
223	4632790	5843080	0
224	4632490	5842080	0
225	4631640	5843620	0
226	4631610	5843800	0
227	4631220	5842080	0
228	4631470	5844160	0
229	4631220	5842720	0
230	4631310	5843260	0
231	4631860	5843350	0
232	4632350	5843530	0
233	4632400	5842900	0
234	4632190	5842900	0
235	4632190	5841270	0
236	4632240	5844880	0
237	4631830	5844430	0
238	4631770	5844160	0
239	4631830	5845150	0
240	4631770	5843890	0
241	4620620	5751820	1.32
242	4615630	5724590	1.32
243	4609630	5692350	1.32
244	4596890	5516530	1.32
245	4574400	5323740	1.32
246	4523170	5180990	1.32
247	4450710	5008250	1.32
248	4330380	4778640	1.32
249	4090880	4658940	1.32
250	3895450	4425820	1.32
251	3713020	4226660	1.32
252	3531840	3980380	1.32
253	3300850	3709480	1.32
254	3134330	3382280	1.32
255	2964560	3179150	1.32
256	2731890	2979410	1.32
257	2564260	2848820	1.32
258	2298630	2764500	1.32
259	2171120	2671680	1.32
260	2015170	2605600	1.32
261	1895910	2551270	1.32
262	1839770	2478120	1.32
263	1785290	2419120	1.32
264	1740400	2345260	1.32
265	1694750	2291640	1.32
266	1650940	2239150	1.32
267	1614620	2210140	1.32
268	1572890	2136850	1.32
269	1538490	2089730	1.32
270	1508840	2050820	1.32
271	1480940	2037240	1.32
272	1457280	1988140	1.32
273	1435710	1960550	1.32
274	1416300	1939050	1.32
275	1389570	1915840	1.32
276	1371660	1888680	1.32
277	1353830	1852880	1.32
278	1341260	1831800	1.32
279	1330010	1810150	1.32
280	1319600	1797700	1.32
281	1305190	1785530	1.32
282	1291530	1780290	1.32
283	1281450	1766990	1.32
284	1276040	1751570	1.32
285	1267870	1740960	1.32
286	1256880	1734880	1.32
287	1248800	1718460	1.32
288	1241640	1705020	1.32
289	1233220	1697100	1.32
290	1225310	1691720	1.32
291	1222060	1688180	1.32
292	1217060	1684650	1.32
293	1215320	1638240	1.32
294	1210820	1672050	1.32
295	1209990	1679410	1.32
296	1202410	1681250	1.32
297	1199990	1663710	1.32
298	1192910	1658190	1.32
299	1186830	1668660	1.32
300	1184500	1667530	1.32
301	1182500	1664840	1.32
302	1178170	1672480	1.32
303	1173500	1672340	1.32
304	1168260	1655920	1.32
305	1165670	1674600	1.32
306	1163340	1644040	1.32
307	1161920	1644040	1.32
308	1155840	1629320	1.32
309	1154680	1629320	1.32
310	1148760	1620690	1.32
311	1147850	1621540	1.32
312	1150680	1618430	1.32
313	1148350	1609520	1.32
314	1146100	1609800	1.32
315	1145770	1608100	1.32
316	1142180	1604000	1.32
317	1140440	1601730	1.32
318	1135190	1598340	1.32
319	1137850	1595510	1.32
320	1136940	1613760	1.32
321	1137600	1602720	1.32
322	1135020	1602580	1.32
323	1136020	1597490	1.32
324	1136770	1585750	1.32
325	1135020	1576550	1.32
326	1134600	1570750	1.32
327	1132610	1573290	1.32
328	1134350	1578390	1.32
329	1134350	1573860	1.32
330	1137350	1633570	1.32
331	1139770	1579800	1.32
332	1141770	1578250	1.32
333	1144680	1578390	1.32
334	1142770	1588150	1.32
335	1141020	1582770	1.32
336	1141770	1575700	1.32
337	1141770	1574990	1.32
338	1140690	1601310	1.32
339	1142350	1583480	1.32
340	1139270	1589990	1.32
341	1139850	1589000	1.32
342	1143020	1590130	1.32
343	1142520	1589570	1.32
344	1146600	1602020	1.32
345	1144430	1598200	1.32
346	1143020	1592680	1.32
347	1142020	1591410	1.32
348	1142930	1589140	1.32
349	1137270	1586170	1.32
350	1143100	1592820	1.32
351	1142100	1585320	1.32
352	1142270	1584610	1.32
353	1143680	1588290	1.32
354	1142600	1579240	1.32
355	1143850	1589140	1.32
356	1145520	1589420	1.32
357	1147680	1613480	1.32
358	1147350	1596640	1.32
359	1145180	1602300	1.32
360	1145020	1640640	1.32
361	1147930	1621540	1.32
362	1147680	1621970	1.32
363	1146600	1620840	1.32
364	1146430	1626210	1.32
365	1148430	1612350	1.32
366	1149680	1625500	1.32
367	1145600	1618290	1.32
368	1149010	1620270	1.32
369	1149430	1630030	1.32
370	1149430	1617440	1.32
371	1147520	1609940	1.32
372	1147020	1611360	1.32
373	1143350	1626350	1.32
374	1141680	1615320	1.32
375	1140100	1607540	1.32
376	1127610	1626780	1.32
377	1143350	1609370	1.32
378	1146850	1608380	1.32
379	1145350	1626490	1.32
380	1149430	1616450	1.32
381	1147930	1614040	1.32
382	1148180	1637530	1.32
383	1147100	1614330	1.32
384	1141350	1615030	1.32
385	1146270	1612350	1.32
386	1141270	1611640	1.32
387	1148180	1619000	1.32
388	1146600	1596220	1.32
389	1149010	1601730	1.32
390	1145930	1599610	1.32
391	1147020	1615180	1.32
392	1149260	1607960	1.32
393	1142930	1607680	1.32
394	1142100	1611210	1.32
395	1144600	1620270	1.32
396	1143180	1610510	1.32
397	1135690	1613900	1.32
398	1135190	1620980	1.32
399	1142020	1623810	1.32
400	1138350	1616020	1.32
401	1142350	1613190	1.32
402	1143600	1618010	1.32
403	1145180	1624800	1.32
404	1145520	1622110	1.32
405	1144180	1616020	1.32
406	1151180	1621120	1.32
407	1150680	1630460	1.32
408	1151010	1627060	1.32
409	1153350	1629180	1.32
410	1153350	1636540	1.32
411	1154180	1643190	1.32
412	1152850	1643330	1.32
413	1152760	1630600	1.32
414	1154260	1637530	1.32
415	1152430	1648990	1.32
416	1155760	1650830	1.32
417	1155510	1646590	1.32
418	1152600	1648140	1.32
419	1152430	1654090	1.32
420	1157840	1668230	1.32
421	1158590	1669220	1.32
422	1160430	1679700	1.32
423	1161090	1679980	1.32
424	1157840	1683090	1.32
425	1159840	1679270	1.32
426	1158430	1688470	1.32
427	1158930	1671910	1.32
428	1161340	1667670	1.32
429	1162420	1669080	1.32
430	1164670	1678000	1.32
431	1162420	1677290	1.32
432	1164010	1679980	1.32
433	1157590	1691160	1.32
434	1165010	1687480	1.32
435	1164670	1680400	1.32
436	1159430	1708560	1.32
437	1161180	1685920	1.32
438	1161840	1683520	1.32
439	1160510	1688610	1.32
440	1157340	1740390	1.32
441	1163670	1691160	1.32
442	1163510	1683230	1.32
443	1157180	1678280	1.32
444	1157590	1694830	1.32
445	1154930	1677710	1.32
446	1157090	1682670	1.32
447	1159010	1685070	1.32
448	1158680	1681820	1.32
449	1161180	1683800	1.32
450	1163340	1696250	1.32
451	1157340	1686490	1.32
452	1154680	1698230	1.32
453	1157260	1694690	1.32
454	1160090	1692430	1.32
455	1157590	1697240	1.32
456	1163260	1699360	1.32
457	1161920	1693420	1.32
458	1159680	1691720	1.32
459	1158180	1698800	1.32
460	1164090	1717610	1.32
461	1162840	1699790	1.32
462	1160260	1704310	1.32
463	1166590	1705020	1.32
464	1164590	1709410	1.32
465	1167260	1708700	1.32
466	1163090	1708420	1.32
467	1166840	1719880	1.32
468	1170250	1717190	1.32
469	1167510	1720590	1.32
470	1166840	1720590	1.32
471	1170090	1728230	1.32
472	1171500	1726100	1.32
473	1172000	1722280	1.32
474	1172670	1720590	1.32
475	1176000	1726390	1.32
476	1171920	1719310	1.32
477	1172750	1764310	1.32
478	1170670	1728930	1.32
479	1168840	1743790	1.32
480	1165510	1778740	1.32
481	1168840	1758360	0
482	1170420	1767670	0
483	1167760	1931080	0
484	1178750	2093080	0
485	1190330	2299180	0
486	1211570	2444030	0
487	1232890	2661040	0
488	1248800	2911600	0
489	1272210	3061930	0
490	1299440	3216120	0
491	1354270	3372440	0
492	1430040	3507680	0
493	1537960	3616620	0
494	1633990	3673120	0
495	1741390	3784860	0
496	1852440	3854190	0
497	1980840	3918850	0
498	2121190	3963270	0
499	2294140	4018740	0
500	2419680	4083260	0
501	2566900	4171260	0
502	2713460	4297050	0
503	2813570	4298890	0
504	2914600	4377130	0
505	3014210	4417880	0
506	3137080	4488630	0
507	3235700	4542530	0
508	3335390	4579600	0
509	3411820	4627990	0
510	3447300	4673130	0
511	3519150	4722930	0
512	3551220	4761700	0
513	3584790	4806840	0
514	3616610	4848860	0
515	3647510	4890880	0
516	3673410	4924130	0
517	3703730	4959790	0
518	3729970	4988230	0
519	3752130	5015250	0
520	3783940	5044110	0
521	3811350	5070860	0
522	3835340	5106940	0
523	3860160	5135230	0
524	3882060	5161130	0
525	3904470	5189420	0
526	3917380	5209230	0
527	3940450	5228190	0
528	3963860	5243050	0
529	3980600	5273470	0
530	4001010	5278140	0
531	4021910	5298370	0
532	4038650	5315350	0
533	4057560	5326530	0
534	4075470	5344360	0
535	4090210	5360910	0
536	4109620	5401230	0
537	4124280	5389350	0
538	4143940	5410290	0
539	4159260	5417080	0
540	4175920	5434630	0
541	4192580	5447930	0
542	4207490	5462080	0
543	4218820	5465610	0
544	4238060	5466460	0
545	4250720	5484430	0
546	4263800	5502970	0
547	4277960	5486840	0
548	4292370	5494050	0
549	4302690	5506220	0
550	4316690	5526030	0
551	4329010	5526170	0
552	4334510	5543010	0
553	4345840	5543430	0
554	4358920	5550930	0
555	4366080	5565930	0
556	4372830	5561260	0
557	4381160	5565080	0
558	4391900	5585740	0
559	4399980	5578380	0
560	4406060	5589980	0
561	4411470	5602010	0
562	4418470	5598190	0
563	4425880	5591680	0
564	4430380	5595360	0
565	4438130	5598330	0
566	4443380	5623940	0
567	4449040	5613190	0
568	4455120	5616860	0
569	4461870	5620690	0
570	4467700	5637520	0
571	4469700	5630590	0
572	4475530	5630870	0
573	4478440	5633700	0
574	4481520	5653510	0
575	4486690	5644310	0
576	4491850	5647290	0
577	4496430	5651810	0
578	4498100	5654500	0
579	4501510	5662710	0
580	4502930	5665110	0
581	4505850	5665960	0
582	4510760	5667660	0
583	4515170	5673600	0
584	4517760	5676010	0
585	4516840	5679830	0
586	4523920	5680390	0
587	4517260	5683790	0
588	4522000	5688600	0
589	4524090	5694540	0
590	4524920	5695250	0
591	4527500	5705300	0
592	4534580	5706430	0
593	4542490	5708410	0
594	4542830	5758210	0
595	4547160	5723690	0
596	4550320	5650540	0
597	4551490	5722270	0
598	4553660	5738830	0
599	4552820	5741090	0
600	4556820	5743780	0
601	4560400	5734440	0
602	4561650	5747460	0
603	4565070	5752840	0
604	4569320	5746750	0
605	4573900	5794720	0
606	4575060	5750430	0
607	4574730	5749870	0
608	4575310	5765850	0
609	4578480	5756940	0
610	4576480	5760190	0
611	4576230	5758920	0
612	4580890	5767980	0
613	4579890	5769250	0
614	4580560	5770240	0
615	4580310	5771800	0
616	4581560	5773780	0
617	4579980	5789620	0
618	4584560	5781560	0
619	4586470	5783110	0
620	4588140	5799100	0
621	4587720	5785100	0
622	4582980	5787780	0
623	4587220	5780000	0
624	4589560	5782550	0
625	4586970	5778870	0
626	4590550	5788920	0
627	4589720	5786650	0
628	4591300	5791320	0
629	4593720	5793870	0
630	4598050	5795570	0
631	4599050	5792450	0
632	4599970	5793440	0
633	4602720	5848620	0
634	4601550	5803490	0
635	4602550	5804480	0
636	4606130	5805890	0
637	4605460	5811130	0
638	4606710	5811550	0
639	4607630	5817210	0
640	4612380	5822020	0
641	4613130	5821030	0
642	4618870	5825990	0
643	4619120	5824570	0
644	4617540	5822870	0
645	4610380	5822020	0
646	4624950	5825000	0
647	4622960	5825000	0
648	4626950	5827400	0
649	4627540	5830660	0
650	4629040	5839140	0
651	4625200	5842970	0
652	4627790	5847630	0
653	4627790	5845650	0
654	4626870	5853440	0
655	4624210	5860510	0
656	4623960	5854140	0
657	4623290	5854000	0
658	4627200	5864900	0
659	4628700	5870980	0
660	4630700	5875790	0
661	4629450	5861780	0
662	4634450	5880320	0
663	4635950	5850320	0
664	4637620	5860370	0
665	4639280	5855980	0
666	4638860	5858100	0
667	4640860	5860370	0
668	4642780	5895740	0
669	4645780	5872250	0
670	4646110	5870840	0
671	4646280	5872540	0
672	4646530	5881590	0
673	4648690	5877630	0
674	4647860	5873530	0
675	4649690	5879040	0
676	4648280	5882730	0
677	4649780	5876220	0
678	4655520	5878620	0
679	4654520	5884000	0
680	4658610	5882300	0
681	4657770	5889800	0
682	4656770	5888950	0
683	4658940	5876220	0
684	4660600	5878760	0
685	4661520	5896590	0
686	4656520	5881880	0
687	4659270	5880320	0
688	4657690	5886540	0
689	4663020	5906490	0
690	4663600	5891640	0
691	4662770	5891640	0
692	4662190	5890220	0
693	4663440	5899840	0
694	4662690	5895600	0
695	4663520	5899000	0
696	4661440	5899000	0
697	4659940	5904510	0
698	4659190	5870270	0
699	4665850	5899560	0
700	4661850	5903380	0
701	4663850	5907490	0
702	4661600	5905650	0
703	4668520	5906490	0
704	4668100	5908900	0
705	4667100	5917110	0
706	4667020	5917250	0
707	4670100	5915270	0
708	4668930	5919370	0
709	4674510	5928000	0
710	4673350	5931260	0
711	4671930	5937060	0
712	4672600	5974270	0
713	4672020	5944560	0
714	4668100	5952200	0
715	4668600	5943420	0
716	4665440	5953610	0
717	4669770	5963940	0
718	4663440	5959550	0
719	4670180	5975540	0
720	4674850	5981480	0
721	4674850	5966630	0
722	4674430	5980490	0
723	4675260	5986720	0
		--	--
		--	--
		--	--
		--	--
		--	--
		--	--
		--	--
		--	--
		--	--
		--	--
		--	--
		--	--
		--	--
		--	--
		--	--
		--	--
		--	--
		--	--
		--	--
		--	--
		--	--
		--	--
		--	--
		--	--
		--	--
		--	--
		--	--
		--	--
		--	--
		--	--
		--	--
		--	--
		--	--
		--	--
		--	--
		--	--
		--	--
		--	--
		--	--
		--	--
		--	--
		--	--
		--	--
		--	--
		--	--
		--	--
		--	--
		--	--
		--	--
		--	--
		--	--
		--	--
		--	--
		--	--
		--	--
		--	--
		--	--
		--	--
		--	--
		--	--
		--	--
		--	--
		--	--
		--	--
		--	--
		--	--
		--	--
		--	--
		--	--
		--	--
		--	--
		--	--
		--	--
		--	--
		--	--
		--	--
		--	--
		--	--
		--	--
		--	--
		--	--
		--	--
		--	--
		--	--
		--	--
		--	--
		--	--
		--	--
		--	--
		--	--
		--	--
		--	--
		--	--
		--	--
		--	--
		--	--
		--	--
		--	--
		--	--
		--	--
		--	--
		--	--
		--	--
		--	--
		--	--
		--	--
		--	--
		--	--
		--	--
		--	--
		--	--
		--	--
		--	--
		--	--
		--	--
		--	--
		--	--
		--	--
		--	--
		--	--
		--	--
		--	--
		--	--
		--	--
		--	--
		--	--
		--	--
		--	--
		--	--
		--	--
		--	--
		--	--
		--	--
		--	--
		--	--
		--	--
		--	--
		--	--
