# Supplementary material for: Atomically dispersed Pb ionic sites in PbCdSe quantum dot gels enhance room-temperature NO2 sensing
Source: Nat Commun. 2021 Aug 12;12:4895. doi: 10.1038/s41467-021-25192-4 (PMC8361172; doi:10.1038/s41467-021-25192-4)
Supplement: Supplementary file 5 — Source Data [file 41467_2021_25192_MOESM5_ESM.zip › Source Data/Figure S21b.xlsx]

## Sheet: Sheet1
200	3.536	0.3731
300	5.09033	0.19916
500	8.41333	0.27587
700	12.0747	0.49895
	3.168	5.081	8.647	12.628
	3.526	5.294	8.109	11.937
	3.914	4.896	8.484	11.659
