# Supplementary material for: Atomically dispersed Pb ionic sites in PbCdSe quantum dot gels enhance room-temperature NO2 sensing
Source: Nat Commun. 2021 Aug 12;12:4895. doi: 10.1038/s41467-021-25192-4 (PMC8361172; doi:10.1038/s41467-021-25192-4)
Supplement: Supplementary file 5 — Source Data [file 41467_2021_25192_MOESM5_ESM.zip › Source Data/Figure S23a.xlsx]

## Sheet: Sheet1
19.9975	350	19.9975	226	19.9975	187
20.0178	326	20.0178	246	20.0178	129
20.0381	343	20.0381	253	20.0381	109
20.0584	331	20.0584	248	20.0584	71
20.0787	301	20.0787	238	20.0787	51
20.0991	277	20.0991	234	20.0991	35
20.1194	297	20.1194	231	20.1194	47
20.1397	292	20.1397	221	20.1397	56
20.16	312	20.16	220	20.16	56
20.1803	319	20.1803	217	20.1803	47
20.2006	333	20.2006	243	20.2006	37
20.2209	342	20.2209	229	20.2209	49
20.2412	324	20.2412	217	20.2412	45
20.2615	313	20.2615	259	20.2615	23
20.2818	319	20.2818	216	20.2818	35
20.3021	330	20.3021	240	20.3021	31
20.3224	364	20.3224	233	20.3224	44
20.3427	322	20.3427	247	20.3427	36
20.3631	332	20.3631	245	20.3631	43
20.3834	274	20.3834	255	20.3834	40
20.4037	302	20.4037	231	20.4037	36
20.424	298	20.424	242	20.424	35
20.4443	289	20.4443	283	20.4443	41
20.4646	275	20.4646	215	20.4646	50
20.4849	293	20.4849	243	20.4849	37
20.5052	286	20.5052	227	20.5052	25
20.5255	314	20.5255	236	20.5255	31
20.5458	265	20.5458	239	20.5458	26
20.5661	306	20.5661	259	20.5661	32
20.5864	303	20.5864	222	20.5864	38
20.6067	303	20.6067	229	20.6067	53
20.6271	309	20.6271	217	20.6271	40
20.6474	293	20.6474	212	20.6474	30
20.6677	280	20.6677	227	20.6677	34
20.688	299	20.688	216	20.688	28
20.7083	301	20.7083	235	20.7083	26
20.7286	295	20.7286	213	20.7286	41
20.7489	295	20.7489	220	20.7489	40
20.7692	294	20.7692	291	20.7692	39
20.7895	310	20.7895	218	20.7895	35
20.8098	287	20.8098	224	20.8098	41
20.8301	275	20.8301	257	20.8301	25
20.8504	279	20.8504	242	20.8504	30
20.8708	291	20.8708	207	20.8708	28
20.8911	299	20.8911	232	20.8911	30
20.9114	306	20.9114	231	20.9114	26
20.9317	293	20.9317	236	20.9317	27
20.952	298	20.952	231	20.952	35
20.9723	282	20.9723	248	20.9723	41
20.9926	283	20.9926	223	20.9926	36
21.0129	318	21.0129	208	21.0129	34
21.0332	266	21.0332	244	21.0332	34
21.0535	309	21.0535	244	21.0535	27
21.0738	273	21.0738	217	21.0738	35
21.0941	265	21.0941	203	21.0941	23
21.1144	315	21.1144	203	21.1144	33
21.1348	288	21.1348	230	21.1348	48
21.1551	285	21.1551	228	21.1551	46
21.1754	277	21.1754	213	21.1754	45
21.1957	263	21.1957	209	21.1957	39
21.216	292	21.216	244	21.216	32
21.2363	303	21.2363	226	21.2363	30
21.2566	318	21.2566	220	21.2566	38
21.2769	299	21.2769	234	21.2769	27
21.2972	282	21.2972	241	21.2972	28
21.3175	300	21.3175	217	21.3175	35
21.3378	284	21.3378	226	21.3378	25
21.3581	305	21.3581	246	21.3581	35
21.3784	293	21.3784	214	21.3784	30
21.3988	289	21.3988	213	21.3988	33
21.4191	256	21.4191	224	21.4191	25
21.4394	300	21.4394	221	21.4394	30
21.4597	288	21.4597	224	21.4597	24
21.48	328	21.48	235	21.48	31
21.5003	269	21.5003	211	21.5003	31
21.5206	283	21.5206	197	21.5206	45
21.5409	278	21.5409	225	21.5409	26
21.5612	270	21.5612	211	21.5612	27
21.5815	287	21.5815	241	21.5815	18
21.6018	298	21.6018	206	21.6018	27
21.6221	286	21.6221	241	21.6221	29
21.6424	258	21.6424	233	21.6424	22
21.6628	271	21.6628	222	21.6628	27
21.6831	282	21.6831	234	21.6831	32
21.7034	264	21.7034	232	21.7034	28
21.7237	271	21.7237	196	21.7237	27
21.744	261	21.744	252	21.744	33
21.7643	290	21.7643	239	21.7643	38
21.7846	271	21.7846	218	21.7846	35
21.8049	246	21.8049	226	21.8049	31
21.8252	255	21.8252	224	21.8252	30
21.8455	261	21.8455	206	21.8455	43
21.8658	279	21.8658	242	21.8658	34
21.8861	287	21.8861	219	21.8861	21
21.9065	261	21.9065	216	21.9065	23
21.9268	256	21.9268	253	21.9268	21
21.9471	268	21.9471	213	21.9471	28
21.9674	295	21.9674	233	21.9674	36
21.9877	297	21.9877	232	21.9877	34
22.008	307	22.008	218	22.008	34
22.0283	280	22.0283	250	22.0283	35
22.0486	305	22.0486	242	22.0486	21
22.0689	279	22.0689	233	22.0689	28
22.0892	309	22.0892	236	22.0892	31
22.1095	264	22.1095	219	22.1095	27
22.1298	306	22.1298	198	22.1298	32
22.1501	330	22.1501	210	22.1501	26
22.1705	297	22.1705	214	22.1705	26
22.1908	312	22.1908	219	22.1908	24
22.2111	257	22.2111	227	22.2111	26
22.2314	296	22.2314	244	22.2314	26
22.2517	289	22.2517	224	22.2517	50
22.272	311	22.272	218	22.272	38
22.2923	290	22.2923	267	22.2923	38
22.3126	291	22.3126	235	22.3126	25
22.3329	294	22.3329	241	22.3329	34
22.3532	276	22.3532	240	22.3532	37
22.3735	322	22.3735	225	22.3735	35
22.3938	278	22.3938	235	22.3938	36
22.4141	317	22.4141	244	22.4141	27
22.4345	290	22.4345	226	22.4345	20
22.4548	428	22.4548	236	22.4548	39
22.4751	575	22.4751	215	22.4751	23
22.4954	510	22.4954	224	22.4954	38
22.5157	423	22.5157	237	22.5157	35
22.536	460	22.536	251	22.536	30
22.5563	359	22.5563	247	22.5563	37
22.5766	309	22.5766	220	22.5766	45
22.5969	307	22.5969	234	22.5969	49
22.6172	323	22.6172	274	22.6172	53
22.6375	327	22.6375	246	22.6375	41
22.6578	312	22.6578	234	22.6578	41
22.6781	306	22.6781	262	22.6781	40
22.6985	294	22.6985	251	22.6985	47
22.7188	287	22.7188	231	22.7188	59
22.7391	275	22.7391	234	22.7391	84
22.7594	276	22.7594	238	22.7594	100
22.7797	305	22.7797	250	22.7797	68
22.8	308	22.8	241	22.8	75
22.8203	337	22.8203	250	22.8203	52
22.8406	353	22.8406	234	22.8406	28
22.8609	321	22.8609	241	22.8609	61
22.8812	359	22.8812	260	22.8812	57
22.9015	354	22.9015	215	22.9015	72
22.9218	281	22.9218	258	22.9218	91
22.9422	283	22.9422	244	22.9422	244
22.9625	308	22.9625	243	22.9625	402
22.9828	314	22.9828	271	22.9828	652
23.0031	291	23.0031	271	23.0031	593
23.0234	342	23.0234	223	23.0234	572
23.0437	292	23.0437	234	23.0437	633
23.064	320	23.064	273	23.064	469
23.0843	279	23.0843	259	23.0843	236
23.1046	321	23.1046	251	23.1046	224
23.1249	291	23.1249	239	23.1249	136
23.1452	285	23.1452	263	23.1452	60
23.1655	308	23.1655	256	23.1655	44
23.1858	303	23.1858	242	23.1858	42
23.2062	301	23.2062	235	23.2062	44
23.2265	328	23.2265	245	23.2265	33
23.2468	306	23.2468	244	23.2468	47
23.2671	324	23.2671	257	23.2671	45
23.2874	317	23.2874	228	23.2874	34
23.3077	304	23.3077	282	23.3077	39
23.328	342	23.328	264	23.328	38
23.3483	322	23.3483	242	23.3483	42
23.3686	280	23.3686	240	23.3686	37
23.3889	284	23.3889	250	23.3889	40
23.4092	297	23.4092	246	23.4092	34
23.4295	304	23.4295	251	23.4295	22
23.4498	317	23.4498	248	23.4498	30
23.4702	316	23.4702	275	23.4702	23
23.4905	314	23.4905	238	23.4905	31
23.5108	273	23.5108	245	23.5108	29
23.5311	308	23.5311	257	23.5311	20
23.5514	293	23.5514	276	23.5514	22
23.5717	326	23.5717	283	23.5717	41
23.592	298	23.592	256	23.592	33
23.6123	344	23.6123	266	23.6123	32
23.6326	309	23.6326	265	23.6326	22
23.6529	297	23.6529	265	23.6529	34
23.6732	328	23.6732	284	23.6732	22
23.6935	325	23.6935	287	23.6935	19
23.7139	300	23.7139	284	23.7139	29
23.7342	359	23.7342	233	23.7342	44
23.7545	322	23.7545	244	23.7545	27
23.7748	340	23.7748	282	23.7748	29
23.7951	317	23.7951	237	23.7951	35
23.8154	321	23.8154	280	23.8154	40
23.8357	314	23.8357	237	23.8357	34
23.856	303	23.856	247	23.856	27
23.8763	293	23.8763	264	23.8763	25
23.8966	301	23.8966	270	23.8966	39
23.9169	293	23.9169	256	23.9169	35
23.9372	334	23.9372	225	23.9372	33
23.9575	325	23.9575	296	23.9575	35
23.9779	336	23.9779	249	23.9779	24
23.9982	338	23.9982	309	23.9982	30
24.0185	314	24.0185	259	24.0185	25
24.0388	323	24.0388	266	24.0388	34
24.0591	343	24.0591	232	24.0591	27
24.0794	335	24.0794	272	24.0794	31
24.0997	278	24.0997	232	24.0997	26
24.12	327	24.12	261	24.12	33
24.1403	299	24.1403	265	24.1403	25
24.1606	298	24.1606	262	24.1606	32
24.1809	304	24.1809	285	24.1809	28
24.2012	358	24.2012	282	24.2012	24
24.2215	309	24.2215	253	24.2215	30
24.2419	320	24.2419	263	24.2419	34
24.2622	358	24.2622	267	24.2622	34
24.2825	350	24.2825	264	24.2825	25
24.3028	363	24.3028	260	24.3028	30
24.3231	329	24.3231	271	24.3231	31
24.3434	341	24.3434	268	24.3434	30
24.3637	309	24.3637	283	24.3637	32
24.384	356	24.384	314	24.384	39
24.4043	312	24.4043	287	24.4043	19
24.4246	317	24.4246	289	24.4246	21
24.4449	330	24.4449	286	24.4449	30
24.4652	333	24.4652	269	24.4652	30
24.4855	326	24.4855	281	24.4855	25
24.5059	350	24.5059	282	24.5059	35
24.5262	335	24.5262	263	24.5262	24
24.5465	367	24.5465	272	24.5465	36
24.5668	353	24.5668	294	24.5668	26
24.5871	362	24.5871	274	24.5871	37
24.6074	367	24.6074	288	24.6074	30
24.6277	351	24.6277	311	24.6277	28
24.648	348	24.648	311	24.648	33
24.6683	358	24.6683	275	24.6683	20
24.6886	357	24.6886	283	24.6886	31
24.7089	364	24.7089	325	24.7089	21
24.7292	359	24.7292	292	24.7292	23
24.7496	357	24.7496	317	24.7496	23
24.7699	378	24.7699	321	24.7699	29
24.7902	377	24.7902	323	24.7902	24
24.8105	367	24.8105	310	24.8105	35
24.8308	352	24.8308	310	24.8308	33
24.8511	382	24.8511	320	24.8511	35
24.8714	388	24.8714	316	24.8714	31
24.8917	412	24.8917	322	24.8917	29
24.912	417	24.912	342	24.912	23
24.9323	357	24.9323	322	24.9323	37
24.9526	371	24.9526	339	24.9526	32
24.9729	370	24.9729	339	24.9729	30
24.9932	425	24.9932	340	24.9932	27
25.0136	384	25.0136	343	25.0136	30
25.0339	389	25.0339	349	25.0339	32
25.0542	398	25.0542	385	25.0542	19
25.0745	405	25.0745	327	25.0745	27
25.0948	401	25.0948	375	25.0948	24
25.1151	446	25.1151	336	25.1151	25
25.1354	418	25.1354	355	25.1354	30
25.1557	420	25.1557	354	25.1557	39
25.176	434	25.176	337	25.176	32
25.1963	439	25.1963	342	25.1963	26
25.2166	410	25.2166	349	25.2166	38
25.2369	422	25.2369	376	25.2369	27
25.2572	423	25.2572	356	25.2572	30
25.2776	465	25.2776	331	25.2776	29
25.2979	426	25.2979	332	25.2979	26
25.3182	377	25.3182	333	25.3182	25
25.3385	401	25.3385	368	25.3385	29
25.3588	431	25.3588	363	25.3588	21
25.3791	404	25.3791	404	25.3791	42
25.3994	384	25.3994	353	25.3994	43
25.4197	417	25.4197	324	25.4197	35
25.44	455	25.44	335	25.44	39
25.4603	408	25.4603	354	25.4603	45
25.4806	416	25.4806	337	25.4806	26
25.5009	415	25.5009	357	25.5009	31
25.5212	405	25.5212	318	25.5212	36
25.5416	400	25.5416	343	25.5416	55
25.5619	386	25.5619	352	25.5619	53
25.5822	461	25.5822	353	25.5822	48
25.6025	413	25.6025	377	25.6025	62
25.6228	402	25.6228	333	25.6228	63
25.6431	425	25.6431	357	25.6431	44
25.6634	388	25.6634	338	25.6634	31
25.6837	354	25.6837	320	25.6837	26
25.704	397	25.704	304	25.704	29
25.7243	411	25.7243	349	25.7243	30
25.7446	399	25.7446	355	25.7446	27
25.7649	353	25.7649	328	25.7649	26
25.7853	371	25.7853	323	25.7853	21
25.8056	364	25.8056	335	25.8056	25
25.8259	362	25.8259	350	25.8259	29
25.8462	372	25.8462	329	25.8462	31
25.8665	391	25.8665	325	25.8665	31
25.8868	365	25.8868	320	25.8868	26
25.9071	380	25.9071	316	25.9071	23
25.9274	373	25.9274	315	25.9274	24
25.9477	383	25.9477	291	25.9477	27
25.968	343	25.968	307	25.968	34
25.9883	331	25.9883	334	25.9883	23
26.0086	349	26.0086	297	26.0086	20
26.0289	345	26.0289	302	26.0289	21
26.0493	340	26.0493	318	26.0493	29
26.0696	351	26.0696	300	26.0696	32
26.0899	332	26.0899	310	26.0899	23
26.1102	355	26.1102	286	26.1102	29
26.1305	346	26.1305	298	26.1305	23
26.1508	314	26.1508	312	26.1508	29
26.1711	320	26.1711	280	26.1711	27
26.1914	339	26.1914	278	26.1914	32
26.2117	348	26.2117	288	26.2117	29
26.232	330	26.232	283	26.232	22
26.2523	313	26.2523	309	26.2523	31
26.2726	272	26.2726	285	26.2726	27
26.2929	314	26.2929	287	26.2929	18
26.3133	300	26.3133	303	26.3133	30
26.3336	289	26.3336	270	26.3336	29
26.3539	329	26.3539	261	26.3539	25
26.3742	318	26.3742	261	26.3742	20
26.3945	307	26.3945	254	26.3945	23
26.4148	313	26.4148	257	26.4148	28
26.4351	286	26.4351	231	26.4351	21
26.4554	297	26.4554	250	26.4554	19
26.4757	295	26.4757	260	26.4757	26
26.496	328	26.496	258	26.496	18
26.5163	316	26.5163	251	26.5163	33
26.5366	283	26.5366	253	26.5366	37
26.557	302	26.557	224	26.557	34
26.5773	331	26.5773	253	26.5773	24
26.5976	318	26.5976	224	26.5976	23
26.6179	321	26.6179	236	26.6179	31
26.6382	266	26.6382	255	26.6382	33
26.6585	262	26.6585	251	26.6585	33
26.6788	294	26.6788	254	26.6788	20
26.6991	258	26.6991	282	26.6991	23
26.7194	280	26.7194	256	26.7194	26
26.7397	277	26.7397	221	26.7397	26
26.76	269	26.76	265	26.76	18
26.7803	266	26.7803	260	26.7803	25
26.8006	280	26.8006	244	26.8006	25
26.821	289	26.821	229	26.821	21
26.8413	288	26.8413	269	26.8413	26
26.8616	273	26.8616	219	26.8616	25
26.8819	276	26.8819	214	26.8819	20
26.9022	300	26.9022	206	26.9022	26
26.9225	305	26.9225	240	26.9225	21
26.9428	273	26.9428	271	26.9428	28
26.9631	278	26.9631	218	26.9631	25
26.9834	297	26.9834	271	26.9834	32
27.0037	273	27.0037	251	27.0037	22
27.024	273	27.024	231	27.024	19
27.0443	264	27.0443	227	27.0443	20
27.0646	260	27.0646	236	27.0646	25
27.085	291	27.085	239	27.085	27
27.1053	237	27.1053	217	27.1053	18
27.1256	246	27.1256	227	27.1256	24
27.1459	252	27.1459	211	27.1459	19
27.1662	277	27.1662	202	27.1662	28
27.1865	243	27.1865	236	27.1865	28
27.2068	244	27.2068	227	27.2068	20
27.2271	258	27.2271	225	27.2271	27
27.2474	254	27.2474	246	27.2474	27
27.2677	254	27.2677	234	27.2677	23
27.288	221	27.288	226	27.288	30
27.3083	238	27.3083	216	27.3083	26
27.3286	238	27.3286	248	27.3286	20
27.349	250	27.349	183	27.349	25
27.3693	252	27.3693	237	27.3693	29
27.3896	259	27.3896	205	27.3896	19
27.4099	230	27.4099	238	27.4099	21
27.4302	244	27.4302	237	27.4302	31
27.4505	253	27.4505	243	27.4505	18
27.4708	287	27.4708	210	27.4708	24
27.4911	233	27.4911	234	27.4911	22
27.5114	218	27.5114	235	27.5114	25
27.5317	213	27.5317	226	27.5317	27
27.552	243	27.552	188	27.552	21
27.5723	253	27.5723	212	27.5723	23
27.5927	244	27.5927	231	27.5927	25
27.613	224	27.613	211	27.613	15
27.6333	217	27.6333	222	27.6333	31
27.6536	210	27.6536	208	27.6536	18
27.6739	233	27.6739	214	27.6739	24
27.6942	216	27.6942	214	27.6942	22
27.7145	223	27.7145	227	27.7145	27
27.7348	273	27.7348	217	27.7348	37
27.7551	235	27.7551	223	27.7551	24
27.7754	247	27.7754	221	27.7754	32
27.7957	231	27.7957	203	27.7957	29
27.816	241	27.816	230	27.816	45
27.8363	224	27.8363	208	27.8363	63
27.8567	221	27.8567	231	27.8567	82
27.877	235	27.877	192	27.877	62
27.8973	197	27.8973	188	27.8973	47
27.9176	226	27.9176	194	27.9176	50
27.9379	237	27.9379	195	27.9379	40
27.9582	242	27.9582	213	27.9582	43
27.9785	225	27.9785	187	27.9785	54
27.9988	239	27.9988	204	27.9988	56
28.0191	244	28.0191	194	28.0191	70
28.0394	216	28.0394	209	28.0394	74
28.0597	249	28.0597	186	28.0597	66
28.08	230	28.08	184	28.08	48
28.1003	207	28.1003	211	28.1003	53
28.1207	212	28.1207	220	28.1207	80
28.141	207	28.141	179	28.141	56
28.1613	218	28.1613	199	28.1613	58
28.1816	194	28.1816	206	28.1816	63
28.2019	216	28.2019	212	28.2019	52
28.2222	213	28.2222	183	28.2222	45
28.2425	227	28.2425	196	28.2425	65
28.2628	239	28.2628	177	28.2628	39
28.2831	209	28.2831	180	28.2831	28
28.3034	188	28.3034	196	28.3034	30
28.3237	178	28.3237	189	28.3237	28
28.344	225	28.344	188	28.344	24
28.3643	223	28.3643	176	28.3643	35
28.3847	202	28.3847	179	28.3847	23
28.405	209	28.405	191	28.405	18
28.4253	199	28.4253	183	28.4253	28
28.4456	192	28.4456	211	28.4456	18
28.4659	204	28.4659	194	28.4659	25
28.4862	187	28.4862	159	28.4862	22
28.5065	173	28.5065	200	28.5065	21
28.5268	202	28.5268	162	28.5268	32
28.5471	201	28.5471	193	28.5471	23
28.5674	196	28.5674	167	28.5674	30
28.5877	212	28.5877	150	28.5877	34
28.608	200	28.608	159	28.608	19
28.6284	169	28.6284	168	28.6284	21
28.6487	178	28.6487	173	28.6487	30
28.669	197	28.669	174	28.669	24
28.6893	176	28.6893	187	28.6893	32
28.7096	172	28.7096	164	28.7096	29
28.7299	203	28.7299	184	28.7299	22
28.7502	177	28.7502	152	28.7502	15
28.7705	155	28.7705	172	28.7705	25
28.7908	193	28.7908	158	28.7908	18
28.8111	193	28.8111	166	28.8111	29
28.8314	173	28.8314	127	28.8314	23
28.8517	190	28.8517	145	28.8517	18
28.872	187	28.872	173	28.872	23
28.8924	199	28.8924	193	28.8924	25
28.9127	188	28.9127	169	28.9127	26
28.933	181	28.933	171	28.933	29
28.9533	182	28.9533	183	28.9533	19
28.9736	175	28.9736	155	28.9736	24
28.9939	171	28.9939	184	28.9939	18
29.0142	174	29.0142	153	29.0142	22
29.0345	173	29.0345	177	29.0345	30
29.0548	186	29.0548	159	29.0548	22
29.0751	181	29.0751	157	29.0751	27
29.0954	175	29.0954	139	29.0954	19
29.1157	152	29.1157	153	29.1157	21
29.136	182	29.136	170	29.136	27
29.1564	144	29.1564	135	29.1564	16
29.1767	175	29.1767	164	29.1767	23
29.197	173	29.197	174	29.197	30
29.2173	168	29.2173	149	29.2173	26
29.2376	163	29.2376	148	29.2376	23
29.2579	182	29.2579	175	29.2579	32
29.2782	189	29.2782	156	29.2782	23
29.2985	161	29.2985	149	29.2985	26
29.3188	191	29.3188	149	29.3188	26
29.3391	153	29.3391	172	29.3391	19
29.3594	181	29.3594	153	29.3594	24
29.3797	137	29.3797	156	29.3797	22
29.4	165	29.4	157	29.4	19
29.4204	158	29.4204	165	29.4204	29
29.4407	160	29.4407	130	29.4407	25
29.461	176	29.461	163	29.461	19
29.4813	177	29.4813	179	29.4813	18
29.5016	154	29.5016	146	29.5016	18
29.5219	155	29.5219	161	29.5219	23
29.5422	160	29.5422	128	29.5422	23
29.5625	170	29.5625	155	29.5625	21
29.5828	140	29.5828	126	29.5828	22
29.6031	166	29.6031	155	29.6031	23
29.6234	165	29.6234	139	29.6234	23
29.6437	149	29.6437	130	29.6437	21
29.6641	174	29.6641	112	29.6641	24
29.6844	167	29.6844	160	29.6844	25
29.7047	182	29.7047	155	29.7047	19
29.725	164	29.725	140	29.725	23
29.7453	162	29.7453	144	29.7453	27
29.7656	154	29.7656	127	29.7656	23
29.7859	147	29.7859	133	29.7859	25
29.8062	142	29.8062	150	29.8062	23
29.8265	143	29.8265	124	29.8265	24
29.8468	139	29.8468	162	29.8468	24
29.8671	148	29.8671	151	29.8671	19
29.8874	140	29.8874	156	29.8874	16
29.9077	163	29.9077	143	29.9077	24
29.9281	149	29.9281	153	29.9281	22
29.9484	145	29.9484	120	29.9484	25
29.9687	147	29.9687	137	29.9687	27
29.989	140	29.989	138	29.989	25
30.0093	144	30.0093	144	30.0093	16
30.0296	137	30.0296	137	30.0296	22
30.0499	158	30.0499	169	30.0499	20
30.0702	155	30.0702	140	30.0702	21
30.0905	150	30.0905	154	30.0905	20
30.1108	154	30.1108	151	30.1108	25
30.1311	139	30.1311	117	30.1311	21
30.1514	147	30.1514	113	30.1514	19
30.1717	147	30.1717	132	30.1717	22
30.1921	143	30.1921	165	30.1921	13
30.2124	150	30.2124	140	30.2124	19
30.2327	144	30.2327	126	30.2327	23
30.253	171	30.253	140	30.253	24
30.2733	142	30.2733	130	30.2733	25
30.2936	123	30.2936	144	30.2936	26
30.3139	150	30.3139	148	30.3139	27
30.3342	134	30.3342	142	30.3342	21
30.3545	150	30.3545	137	30.3545	25
30.3748	116	30.3748	139	30.3748	31
30.3951	134	30.3951	122	30.3951	15
30.4154	141	30.4154	136	30.4154	20
30.4358	159	30.4358	134	30.4358	21
30.4561	138	30.4561	136	30.4561	22
30.4764	136	30.4764	128	30.4764	22
30.4967	146	30.4967	140	30.4967	27
30.517	147	30.517	112	30.517	27
30.5373	134	30.5373	137	30.5373	27
30.5576	158	30.5576	126	30.5576	27
30.5779	136	30.5779	148	30.5779	24
30.5982	145	30.5982	133	30.5982	22
30.6185	140	30.6185	142	30.6185	21
30.6388	137	30.6388	116	30.6388	13
30.6591	129	30.6591	102	30.6591	19
30.6794	149	30.6794	125	30.6794	23
30.6998	127	30.6998	131	30.6998	21
30.7201	142	30.7201	126	30.7201	24
30.7404	120	30.7404	135	30.7404	23
30.7607	131	30.7607	125	30.7607	24
30.781	148	30.781	155	30.781	19
30.8013	159	30.8013	111	30.8013	20
30.8216	137	30.8216	112	30.8216	25
30.8419	147	30.8419	118	30.8419	17
30.8622	131	30.8622	107	30.8622	24
30.8825	134	30.8825	140	30.8825	31
30.9028	155	30.9028	141	30.9028	23
30.9231	136	30.9231	142	30.9231	19
30.9434	145	30.9434	137	30.9434	24
30.9638	133	30.9638	131	30.9638	24
30.9841	141	30.9841	147	30.9841	19
31.0044	124	31.0044	106	31.0044	22
31.0247	140	31.0247	146	31.0247	18
31.045	110	31.045	134	31.045	20
31.0653	139	31.0653	128	31.0653	20
31.0856	129	31.0856	121	31.0856	16
31.1059	102	31.1059	143	31.1059	20
31.1262	134	31.1262	143	31.1262	16
31.1465	127	31.1465	129	31.1465	29
31.1668	126	31.1668	121	31.1668	25
31.1871	123	31.1871	115	31.1871	24
31.2074	139	31.2074	116	31.2074	23
31.2278	125	31.2278	110	31.2278	29
31.2481	130	31.2481	136	31.2481	24
31.2684	132	31.2684	120	31.2684	14
31.2887	130	31.2887	141	31.2887	27
31.309	124	31.309	132	31.309	21
31.3293	131	31.3293	136	31.3293	28
31.3496	140	31.3496	122	31.3496	30
31.3699	103	31.3699	132	31.3699	24
31.3902	148	31.3902	143	31.3902	31
31.4105	111	31.4105	151	31.4105	20
31.4308	141	31.4308	122	31.4308	31
31.4511	127	31.4511	112	31.4511	22
31.4715	114	31.4715	110	31.4715	21
31.4918	138	31.4918	132	31.4918	22
31.5121	136	31.5121	114	31.5121	27
31.5324	118	31.5324	136	31.5324	20
31.5527	118	31.5527	137	31.5527	23
31.573	167	31.573	116	31.573	27
31.5933	130	31.5933	134	31.5933	27
31.6136	176	31.6136	105	31.6136	21
31.6339	121	31.6339	110	31.6339	30
31.6542	133	31.6542	146	31.6542	19
31.6745	110	31.6745	123	31.6745	27
31.6948	129	31.6948	120	31.6948	29
31.7151	144	31.7151	115	31.7151	33
31.7355	100	31.7355	110	31.7355	28
31.7558	118	31.7558	128	31.7558	32
31.7761	147	31.7761	120	31.7761	27
31.7964	147	31.7964	121	31.7964	24
31.8167	136	31.8167	134	31.8167	25
31.837	124	31.837	118	31.837	25
31.8573	155	31.8573	104	31.8573	24
31.8776	117	31.8776	127	31.8776	33
31.8979	121	31.8979	128	31.8979	26
31.9182	125	31.9182	119	31.9182	23
31.9385	130	31.9385	117	31.9385	27
31.9588	147	31.9588	132	31.9588	36
31.9791	139	31.9791	123	31.9791	27
31.9995	134	31.9995	116	31.9995	22
32.0198	127	32.0198	113	32.0198	29
32.0401	154	32.0401	129	32.0401	38
32.0604	130	32.0604	129	32.0604	27
32.0807	161	32.0807	111	32.0807	25
32.101	157	32.101	130	32.101	34
32.1213	139	32.1213	124	32.1213	31
32.1416	169	32.1416	143	32.1416	30
32.1619	152	32.1619	129	32.1619	24
32.1822	164	32.1822	118	32.1822	37
32.2025	168	32.2025	137	32.2025	36
32.2228	185	32.2228	130	32.2228	36
32.2431	164	32.2431	132	32.2431	23
32.2635	152	32.2635	133	32.2635	34
32.2838	175	32.2838	131	32.2838	41
32.3041	207	32.3041	113	32.3041	38
32.3244	172	32.3244	128	32.3244	40
32.3447	208	32.3447	114	32.3447	41
32.365	163	32.365	112	32.365	54
32.3853	154	32.3853	120	32.3853	78
32.4056	168	32.4056	121	32.4056	129
32.4259	145	32.4259	122	32.4259	230
32.4462	140	32.4462	109	32.4462	286
32.4665	124	32.4665	132	32.4665	257
32.4868	116	32.4868	128	32.4868	164
32.5072	134	32.5072	120	32.5072	155
32.5275	127	32.5275	129	32.5275	204
32.5478	149	32.5478	114	32.5478	187
32.5681	145	32.5681	116	32.5681	109
32.5884	123	32.5884	115	32.5884	56
32.6087	131	32.6087	132	32.6087	58
32.629	126	32.629	110	32.629	56
32.6493	127	32.6493	113	32.6493	39
32.6696	132	32.6696	123	32.6696	41
32.6899	130	32.6899	113	32.6899	36
32.7102	156	32.7102	114	32.7102	32
32.7305	122	32.7305	125	32.7305	32
32.7508	118	32.7508	114	32.7508	35
32.7712	147	32.7712	89	32.7712	27
32.7915	137	32.7915	127	32.7915	33
32.8118	144	32.8118	123	32.8118	48
32.8321	137	32.8321	115	32.8321	165
32.8524	123	32.8524	137	32.8524	383
32.8727	119	32.8727	119	32.8727	134
32.893	120	32.893	117	32.893	59
32.9133	136	32.9133	112	32.9133	81
32.9336	122	32.9336	131	32.9336	179
32.9539	133	32.9539	107	32.9539	89
32.9742	149	32.9742	130	32.9742	44
32.9945	141	32.9945	136	32.9945	27
33.0148	116	33.0148	114	33.0148	29
33.0352	118	33.0352	120	33.0352	28
33.0555	139	33.0555	119	33.0555	23
33.0758	139	33.0758	131	33.0758	26
33.0961	129	33.0961	142	33.0961	32
33.1164	126	33.1164	113	33.1164	20
33.1367	127	33.1367	122	33.1367	26
33.157	135	33.157	115	33.157	21
33.1773	135	33.1773	108	33.1773	30
33.1976	122	33.1976	106	33.1976	30
33.2179	133	33.2179	118	33.2179	24
33.2382	143	33.2382	134	33.2382	28
33.2585	151	33.2585	121	33.2585	28
33.2789	133	33.2789	138	33.2789	29
33.2992	129	33.2992	163	33.2992	35
33.3195	147	33.3195	114	33.3195	19
33.3398	148	33.3398	114	33.3398	35
33.3601	120	33.3601	112	33.3601	23
33.3804	123	33.3804	108	33.3804	25
33.4007	130	33.4007	131	33.4007	24
33.421	132	33.421	110	33.421	22
33.4413	158	33.4413	128	33.4413	24
33.4616	119	33.4616	127	33.4616	23
33.4819	143	33.4819	138	33.4819	39
33.5022	152	33.5022	135	33.5022	25
33.5225	133	33.5225	110	33.5225	21
33.5429	127	33.5429	137	33.5429	21
33.5632	126	33.5632	152	33.5632	20
33.5835	138	33.5835	136	33.5835	28
33.6038	150	33.6038	123	33.6038	27
33.6241	156	33.6241	113	33.6241	23
33.6444	147	33.6444	132	33.6444	25
33.6647	130	33.6647	130	33.6647	27
33.685	144	33.685	129	33.685	27
33.7053	160	33.7053	112	33.7053	23
33.7256	130	33.7256	132	33.7256	29
33.7459	145	33.7459	123	33.7459	24
33.7662	144	33.7662	130	33.7662	22
33.7865	169	33.7865	111	33.7865	26
33.8069	118	33.8069	121	33.8069	25
33.8272	127	33.8272	139	33.8272	19
33.8475	144	33.8475	121	33.8475	29
33.8678	153	33.8678	139	33.8678	27
33.8881	135	33.8881	131	33.8881	20
33.9084	154	33.9084	122	33.9084	24
33.9287	145	33.9287	120	33.9287	28
33.949	167	33.949	156	33.949	23
33.9693	148	33.9693	123	33.9693	22
33.9896	151	33.9896	133	33.9896	34
34.0099	147	34.0099	121	34.0099	20
34.0302	168	34.0302	132	34.0302	24
34.0505	155	34.0505	135	34.0505	26
34.0709	153	34.0709	145	34.0709	23
34.0912	144	34.0912	140	34.0912	23
34.1115	151	34.1115	137	34.1115	37
34.1318	149	34.1318	132	34.1318	21
34.1521	151	34.1521	138	34.1521	20
34.1724	149	34.1724	123	34.1724	29
34.1927	140	34.1927	135	34.1927	23
34.213	144	34.213	129	34.213	21
34.2333	154	34.2333	118	34.2333	26
34.2536	155	34.2536	141	34.2536	27
34.2739	160	34.2739	148	34.2739	25
34.2942	162	34.2942	153	34.2942	27
34.3146	157	34.3146	157	34.3146	15
34.3349	133	34.3349	147	34.3349	19
34.3552	153	34.3552	142	34.3552	16
34.3755	149	34.3755	140	34.3755	14
34.3958	161	34.3958	134	34.3958	26
34.4161	163	34.4161	113	34.4161	27
34.4364	176	34.4364	145	34.4364	19
34.4567	150	34.4567	153	34.4567	26
34.477	170	34.477	147	34.477	25
34.4973	169	34.4973	150	34.4973	33
34.5176	164	34.5176	130	34.5176	25
34.5379	135	34.5379	165	34.5379	33
34.5582	144	34.5582	167	34.5582	32
34.5786	135	34.5786	143	34.5786	26
34.5989	159	34.5989	159	34.5989	19
34.6192	170	34.6192	131	34.6192	27
34.6395	170	34.6395	133	34.6395	28
34.6598	169	34.6598	161	34.6598	27
34.6801	168	34.6801	142	34.6801	26
34.7004	162	34.7004	138	34.7004	25
34.7207	154	34.7207	161	34.7207	20
34.741	143	34.741	151	34.741	21
34.7613	173	34.7613	151	34.7613	27
34.7816	144	34.7816	136	34.7816	13
34.8019	147	34.8019	135	34.8019	28
34.8222	162	34.8222	147	34.8222	18
34.8426	141	34.8426	155	34.8426	26
34.8629	161	34.8629	154	34.8629	20
34.8832	140	34.8832	146	34.8832	24
34.9035	159	34.9035	143	34.9035	35
34.9238	145	34.9238	155	34.9238	30
34.9441	164	34.9441	128	34.9441	27
34.9644	151	34.9644	137	34.9644	26
34.9847	152	34.9847	122	34.9847	23
35.005	149	35.005	165	35.005	21
35.0253	142	35.0253	171	35.0253	23
35.0456	170	35.0456	153	35.0456	24
35.0659	149	35.0659	151	35.0659	22
35.0862	154	35.0862	153	35.0862	23
35.1066	153	35.1066	145	35.1066	25
35.1269	189	35.1269	169	35.1269	25
35.1472	165	35.1472	133	35.1472	29
35.1675	140	35.1675	133	35.1675	25
35.1878	155	35.1878	133	35.1878	23
35.2081	151	35.2081	155	35.2081	30
35.2284	173	35.2284	131	35.2284	24
35.2487	168	35.2487	149	35.2487	26
35.269	153	35.269	155	35.269	24
35.2893	157	35.2893	141	35.2893	25
35.3096	167	35.3096	140	35.3096	31
35.3299	165	35.3299	141	35.3299	19
35.3503	167	35.3503	162	35.3503	24
35.3706	167	35.3706	158	35.3706	33
35.3909	161	35.3909	148	35.3909	26
35.4112	179	35.4112	164	35.4112	34
35.4315	148	35.4315	166	35.4315	23
35.4518	153	35.4518	163	35.4518	22
35.4721	156	35.4721	148	35.4721	24
35.4924	149	35.4924	121	35.4924	20
35.5127	160	35.5127	143	35.5127	31
35.533	151	35.533	166	35.533	19
35.5533	166	35.5533	147	35.5533	17
35.5736	160	35.5736	142	35.5736	25
35.5939	177	35.5939	162	35.5939	25
35.6143	164	35.6143	120	35.6143	22
35.6346	132	35.6346	149	35.6346	26
35.6549	139	35.6549	141	35.6549	29
35.6752	150	35.6752	142	35.6752	26
35.6955	165	35.6955	144	35.6955	26
35.7158	160	35.7158	132	35.7158	29
35.7361	152	35.7361	162	35.7361	24
35.7564	135	35.7564	139	35.7564	27
35.7767	175	35.7767	164	35.7767	22
35.797	137	35.797	148	35.797	26
35.8173	171	35.8173	153	35.8173	30
35.8376	155	35.8376	137	35.8376	22
35.8579	154	35.8579	149	35.8579	20
35.8783	175	35.8783	149	35.8783	22
35.8986	171	35.8986	159	35.8986	23
35.9189	152	35.9189	132	35.9189	37
35.9392	182	35.9392	143	35.9392	19
35.9595	153	35.9595	135	35.9595	26
35.9798	130	35.9798	151	35.9798	18
36.0001	168	36.0001	129	36.0001	21
36.0204	166	36.0204	147	36.0204	25
36.0407	148	36.0407	142	36.0407	28
36.061	142	36.061	158	36.061	23
36.0813	159	36.0813	169	36.0813	32
36.1016	159	36.1016	168	36.1016	30
36.122	166	36.122	131	36.122	23
36.1423	153	36.1423	155	36.1423	20
36.1626	157	36.1626	153	36.1626	26
36.1829	131	36.1829	159	36.1829	21
36.2032	154	36.2032	139	36.2032	32
36.2235	143	36.2235	150	36.2235	26
36.2438	170	36.2438	129	36.2438	22
36.2641	172	36.2641	123	36.2641	24
36.2844	149	36.2844	156	36.2844	32
36.3047	147	36.3047	130	36.3047	20
36.325	158	36.325	124	36.325	25
36.3453	142	36.3453	103	36.3453	28
36.3656	132	36.3656	110	36.3656	31
36.386	158	36.386	148	36.386	25
36.4063	137	36.4063	138	36.4063	24
36.4266	161	36.4266	161	36.4266	20
36.4469	154	36.4469	137	36.4469	29
36.4672	148	36.4672	145	36.4672	22
36.4875	132	36.4875	141	36.4875	29
36.5078	162	36.5078	129	36.5078	22
36.5281	145	36.5281	145	36.5281	32
36.5484	153	36.5484	141	36.5484	31
36.5687	141	36.5687	127	36.5687	32
36.589	147	36.589	132	36.589	33
36.6093	150	36.6093	132	36.6093	28
36.6296	139	36.6296	129	36.6296	18
36.65	155	36.65	127	36.65	18
36.6703	160	36.6703	134	36.6703	28
36.6906	146	36.6906	125	36.6906	24
36.7109	131	36.7109	136	36.7109	20
36.7312	143	36.7312	119	36.7312	21
36.7515	140	36.7515	135	36.7515	30
36.7718	134	36.7718	152	36.7718	25
36.7921	146	36.7921	116	36.7921	27
36.8124	131	36.8124	147	36.8124	24
36.8327	136	36.8327	126	36.8327	23
36.853	154	36.853	123	36.853	29
36.8733	156	36.8733	141	36.8733	25
36.8936	148	36.8936	121	36.8936	26
36.914	132	36.914	122	36.914	26
36.9343	154	36.9343	128	36.9343	27
36.9546	127	36.9546	144	36.9546	32
36.9749	144	36.9749	134	36.9749	30
36.9952	166	36.9952	117	36.9952	32
37.0155	131	37.0155	132	37.0155	23
37.0358	154	37.0358	122	37.0358	26
37.0561	144	37.0561	129	37.0561	31
37.0764	147	37.0764	107	37.0764	23
37.0967	133	37.0967	141	37.0967	26
37.117	152	37.117	127	37.117	22
37.1373	150	37.1373	126	37.1373	26
37.1577	147	37.1577	122	37.1577	34
37.178	141	37.178	126	37.178	34
37.1983	160	37.1983	151	37.1983	26
37.2186	138	37.2186	118	37.2186	21
37.2389	149	37.2389	126	37.2389	21
37.2592	134	37.2592	119	37.2592	41
37.2795	148	37.2795	130	37.2795	29
37.2998	126	37.2998	133	37.2998	31
37.3201	144	37.3201	130	37.3201	25
37.3404	141	37.3404	120	37.3404	27
37.3607	135	37.3607	119	37.3607	32
37.381	132	37.381	142	37.381	38
37.4013	139	37.4013	119	37.4013	27
37.4217	161	37.4217	147	37.4217	38
37.442	136	37.442	122	37.442	29
37.4623	146	37.4623	119	37.4623	38
37.4826	146	37.4826	129	37.4826	27
37.5029	116	37.5029	128	37.5029	40
37.5232	147	37.5232	128	37.5232	26
37.5435	156	37.5435	137	37.5435	38
37.5638	135	37.5638	113	37.5638	34
37.5841	148	37.5841	136	37.5841	18
37.6044	144	37.6044	126	37.6044	36
37.6247	131	37.6247	129	37.6247	30
37.645	136	37.645	118	37.645	33
37.6653	153	37.6653	133	37.6653	27
37.6857	143	37.6857	133	37.6857	49
37.706	163	37.706	120	37.706	40
37.7263	137	37.7263	113	37.7263	31
37.7466	166	37.7466	121	37.7466	40
37.7669	146	37.7669	128	37.7669	32
37.7872	170	37.7872	132	37.7872	38
37.8075	163	37.8075	138	37.8075	37
37.8278	146	37.8278	123	37.8278	41
37.8481	163	37.8481	114	37.8481	49
37.8684	183	37.8684	137	37.8684	54
37.8887	189	37.8887	117	37.8887	50
37.909	182	37.909	142	37.909	59
37.9293	152	37.9293	148	37.9293	74
37.9497	170	37.9497	119	37.9497	81
37.97	201	37.97	127	37.97	72
37.9903	269	37.9903	121	37.9903	111
38.0106	330	38.0106	143	38.0106	150
38.0309	394	38.0309	119	38.0309	198
38.0512	237	38.0512	127	38.0512	247
38.0715	155	38.0715	133	38.0715	218
38.0918	186	38.0918	146	38.0918	216
38.1121	255	38.1121	135	38.1121	198
38.1324	219	38.1324	132	38.1324	274
38.1527	161	38.1527	102	38.1527	373
38.173	126	38.173	117	38.173	309
38.1934	172	38.1934	137	38.1934	318
38.2137	157	38.2137	122	38.2137	417
38.234	153	38.234	121	38.234	410
38.2543	136	38.2543	130	38.2543	457
38.2746	150	38.2746	137	38.2746	504
38.2949	127	38.2949	124	38.2949	339
38.3152	131	38.3152	135	38.3152	263
38.3355	146	38.3355	131	38.3355	201
38.3558	120	38.3558	125	38.3558	201
38.3761	130	38.3761	143	38.3761	230
38.3964	157	38.3964	133	38.3964	158
38.4167	135	38.4167	119	38.4167	59
38.437	134	38.437	128	38.437	50
38.4574	114	38.4574	121	38.4574	50
38.4777	147	38.4777	141	38.4777	48
38.498	146	38.498	145	38.498	41
38.5183	140	38.5183	147	38.5183	46
38.5386	122	38.5386	136	38.5386	50
38.5589	161	38.5589	144	38.5589	42
38.5792	122	38.5792	130	38.5792	43
38.5995	136	38.5995	138	38.5995	32
38.6198	145	38.6198	128	38.6198	40
38.6401	126	38.6401	125	38.6401	40
38.6604	169	38.6604	127	38.6604	39
38.6807	130	38.6807	132	38.6807	45
38.701	125	38.701	132	38.701	24
38.7214	145	38.7214	140	38.7214	35
38.7417	130	38.7417	148	38.7417	33
38.762	155	38.762	125	38.762	37
38.7823	159	38.7823	123	38.7823	41
38.8026	166	38.8026	150	38.8026	32
38.8229	148	38.8229	122	38.8229	33
38.8432	126	38.8432	104	38.8432	32
38.8635	165	38.8635	145	38.8635	26
38.8838	135	38.8838	129	38.8838	35
38.9041	139	38.9041	117	38.9041	22
38.9244	144	38.9244	136	38.9244	31
38.9447	137	38.9447	134	38.9447	28
38.9651	150	38.9651	142	38.9651	37
38.9854	132	38.9854	141	38.9854	22
39.0057	146	39.0057	141	39.0057	28
39.026	150	39.026	157	39.026	32
39.0463	156	39.0463	118	39.0463	36
39.0666	162	39.0666	134	39.0666	34
39.0869	143	39.0869	143	39.0869	40
39.1072	141	39.1072	146	39.1072	30
39.1275	147	39.1275	149	39.1275	35
39.1478	152	39.1478	116	39.1478	41
39.1681	164	39.1681	140	39.1681	31
39.1884	131	39.1884	126	39.1884	36
39.2087	139	39.2087	137	39.2087	37
39.2291	145	39.2291	130	39.2291	27
39.2494	165	39.2494	139	39.2494	33
39.2697	174	39.2697	131	39.2697	30
39.29	126	39.29	138	39.29	34
39.3103	160	39.3103	143	39.3103	37
39.3306	122	39.3306	138	39.3306	33
39.3509	134	39.3509	160	39.3509	38
39.3712	156	39.3712	135	39.3712	29
39.3915	158	39.3915	162	39.3915	29
39.4118	163	39.4118	173	39.4118	33
39.4321	157	39.4321	161	39.4321	35
39.4524	162	39.4524	138	39.4524	34
39.4727	155	39.4727	132	39.4727	34
39.4931	173	39.4931	137	39.4931	32
39.5134	168	39.5134	156	39.5134	38
39.5337	149	39.5337	160	39.5337	35
39.554	191	39.554	131	39.554	54
39.5743	214	39.5743	124	39.5743	35
39.5946	217	39.5946	159	39.5946	41
39.6149	198	39.6149	135	39.6149	39
39.6352	192	39.6352	157	39.6352	45
39.6555	231	39.6555	125	39.6555	43
39.6758	226	39.6758	152	39.6758	37
39.6961	214	39.6961	155	39.6961	32
39.7164	164	39.7164	151	39.7164	39
39.7367	184	39.7367	156	39.7367	43
39.7571	186	39.7571	166	39.7571	46
39.7774	151	39.7774	175	39.7774	39
39.7977	170	39.7977	157	39.7977	33
39.818	173	39.818	155	39.818	47
39.8383	146	39.8383	160	39.8383	36
39.8586	174	39.8586	166	39.8586	39
39.8789	169	39.8789	155	39.8789	34
39.8992	160	39.8992	158	39.8992	52
39.9195	178	39.9195	132	39.9195	39
39.9398	162	39.9398	156	39.9398	52
39.9601	164	39.9601	150	39.9601	93
39.9804	164	39.9804	139	39.9804	161
40.0008	166	40.0008	139	40.0008	186
40.0211	147	40.0211	165	40.0211	287
40.0414	163	40.0414	177	40.0414	531
40.0617	193	40.0617	138	40.0617	312
40.082	164	40.082	168	40.082	139
40.1023	179	40.1023	166	40.1023	151
40.1226	168	40.1226	141	40.1226	138
40.1429	177	40.1429	128	40.1429	283
40.1632	177	40.1632	147	40.1632	180
40.1835	177	40.1835	185	40.1835	71
40.2038	178	40.2038	187	40.2038	56
40.2241	178	40.2241	137	40.2241	45
40.2444	177	40.2444	171	40.2444	46
40.2648	180	40.2648	161	40.2648	49
40.2851	144	40.2851	162	40.2851	41
40.3054	154	40.3054	160	40.3054	37
40.3257	213	40.3257	178	40.3257	43
40.346	185	40.346	185	40.346	37
40.3663	202	40.3663	189	40.3663	33
40.3866	181	40.3866	141	40.3866	28
40.4069	187	40.4069	193	40.4069	36
40.4272	193	40.4272	168	40.4272	23
40.4475	182	40.4475	184	40.4475	28
40.4678	185	40.4678	171	40.4678	29
40.4881	178	40.4881	157	40.4881	36
40.5084	186	40.5084	183	40.5084	28
40.5288	168	40.5288	157	40.5288	33
40.5491	208	40.5491	178	40.5491	33
40.5694	189	40.5694	183	40.5694	32
40.5897	176	40.5897	177	40.5897	28
40.61	190	40.61	167	40.61	24
40.6303	184	40.6303	185	40.6303	31
40.6506	190	40.6506	171	40.6506	32
40.6709	197	40.6709	187	40.6709	28
40.6912	191	40.6912	191	40.6912	28
40.7115	176	40.7115	203	40.7115	44
40.7318	198	40.7318	196	40.7318	39
40.7521	161	40.7521	178	40.7521	26
40.7724	195	40.7724	145	40.7724	43
40.7928	173	40.7928	164	40.7928	26
40.8131	197	40.8131	169	40.8131	24
40.8334	188	40.8334	204	40.8334	30
40.8537	173	40.8537	207	40.8537	30
40.874	180	40.874	183	40.874	28
40.8943	186	40.8943	181	40.8943	33
40.9146	222	40.9146	190	40.9146	28
40.9349	188	40.9349	199	40.9349	22
40.9552	189	40.9552	209	40.9552	30
40.9755	198	40.9755	174	40.9755	27
40.9958	248	40.9958	203	40.9958	37
41.0161	190	41.0161	183	41.0161	37
41.0365	199	41.0365	175	41.0365	26
41.0568	228	41.0568	194	41.0568	15
41.0771	178	41.0771	180	41.0771	26
41.0974	219	41.0974	182	41.0974	28
41.1177	214	41.1177	208	41.1177	37
41.138	225	41.138	179	41.138	32
41.1583	213	41.1583	183	41.1583	45
41.1786	222	41.1786	195	41.1786	27
41.1989	188	41.1989	191	41.1989	27
41.2192	211	41.2192	190	41.2192	32
41.2395	201	41.2395	191	41.2395	28
41.2598	210	41.2598	175	41.2598	18
41.2801	205	41.2801	182	41.2801	36
41.3005	212	41.3005	167	41.3005	26
41.3208	221	41.3208	182	41.3208	20
41.3411	224	41.3411	184	41.3411	28
41.3614	245	41.3614	235	41.3614	33
41.3817	208	41.3817	186	41.3817	21
41.402	218	41.402	188	41.402	26
41.4223	218	41.4223	181	41.4223	38
41.4426	222	41.4426	194	41.4426	28
41.4629	187	41.4629	204	41.4629	34
41.4832	204	41.4832	189	41.4832	23
41.5035	209	41.5035	182	41.5035	23
41.5238	237	41.5238	236	41.5238	24
41.5441	212	41.5441	196	41.5441	17
41.5645	211	41.5645	193	41.5645	37
41.5848	212	41.5848	210	41.5848	25
41.6051	207	41.6051	186	41.6051	27
41.6254	195	41.6254	192	41.6254	36
41.6457	221	41.6457	190	41.6457	32
41.666	224	41.666	214	41.666	34
41.6863	241	41.6863	229	41.6863	18
41.7066	213	41.7066	195	41.7066	31
41.7269	238	41.7269	171	41.7269	24
41.7472	218	41.7472	200	41.7472	35
41.7675	221	41.7675	178	41.7675	31
41.7878	225	41.7878	197	41.7878	22
41.8082	223	41.8082	181	41.8082	28
41.8285	216	41.8285	214	41.8285	30
41.8488	220	41.8488	178	41.8488	24
41.8691	214	41.8691	195	41.8691	30
41.8894	207	41.8894	201	41.8894	34
41.9097	235	41.9097	185	41.9097	35
41.93	222	41.93	185	41.93	21
41.9503	204	41.9503	234	41.9503	26
41.9706	223	41.9706	236	41.9706	37
41.9909	217	41.9909	228	41.9909	26
42.0112	238	42.0112	190	42.0112	24
42.0315	257	42.0315	197	42.0315	13
42.0518	214	42.0518	202	42.0518	23
42.0722	235	42.0722	204	42.0722	20
42.0925	200	42.0925	234	42.0925	29
42.1128	238	42.1128	195	42.1128	30
42.1331	222	42.1331	200	42.1331	22
42.1534	207	42.1534	219	42.1534	29
42.1737	225	42.1737	205	42.1737	27
42.194	223	42.194	200	42.194	21
42.2143	209	42.2143	191	42.2143	20
42.2346	188	42.2346	208	42.2346	34
42.2549	214	42.2549	183	42.2549	33
42.2752	215	42.2752	190	42.2752	23
42.2955	234	42.2955	194	42.2955	30
42.3158	228	42.3158	213	42.3158	25
42.3362	223	42.3362	202	42.3362	21
42.3565	212	42.3565	216	42.3565	26
42.3768	236	42.3768	202	42.3768	27
42.3971	199	42.3971	207	42.3971	20
42.4174	183	42.4174	187	42.4174	25
42.4377	211	42.4377	219	42.4377	19
42.458	223	42.458	203	42.458	21
42.4783	245	42.4783	201	42.4783	31
42.4986	220	42.4986	210	42.4986	25
42.5189	208	42.5189	175	42.5189	22
42.5392	214	42.5392	205	42.5392	29
42.5595	224	42.5595	202	42.5595	33
42.5798	218	42.5798	192	42.5798	28
42.6002	217	42.6002	180	42.6002	29
42.6205	238	42.6205	217	42.6205	23
42.6408	212	42.6408	200	42.6408	21
42.6611	188	42.6611	217	42.6611	32
42.6814	227	42.6814	186	42.6814	25
42.7017	218	42.7017	200	42.7017	26
42.722	200	42.722	216	42.722	26
42.7423	210	42.7423	213	42.7423	33
42.7626	219	42.7626	216	42.7626	34
42.7829	216	42.7829	220	42.7829	24
42.8032	228	42.8032	178	42.8032	21
42.8235	211	42.8235	171	42.8235	19
42.8439	210	42.8439	201	42.8439	20
42.8642	216	42.8642	183	42.8642	34
42.8845	191	42.8845	217	42.8845	25
42.9048	224	42.9048	194	42.9048	29
42.9251	221	42.9251	208	42.9251	27
42.9454	238	42.9454	198	42.9454	22
42.9657	197	42.9657	197	42.9657	29
42.986	212	42.986	206	42.986	21
43.0063	210	43.0063	224	43.0063	29
43.0266	213	43.0266	210	43.0266	32
43.0469	195	43.0469	180	43.0469	14
43.0672	201	43.0672	188	43.0672	33
43.0875	201	43.0875	195	43.0875	26
43.1079	215	43.1079	203	43.1079	30
43.1282	216	43.1282	199	43.1282	25
43.1485	172	43.1485	199	43.1485	32
43.1688	212	43.1688	191	43.1688	17
43.1891	195	43.1891	197	43.1891	34
43.2094	183	43.2094	192	43.2094	29
43.2297	194	43.2297	183	43.2297	29
43.25	204	43.25	180	43.25	22
43.2703	210	43.2703	192	43.2703	27
43.2906	183	43.2906	171	43.2906	30
43.3109	181	43.3109	177	43.3109	32
43.3312	199	43.3312	199	43.3312	25
43.3515	203	43.3515	205	43.3515	26
43.3719	194	43.3719	178	43.3719	37
43.3922	192	43.3922	190	43.3922	30
43.4125	200	43.4125	195	43.4125	26
43.4328	204	43.4328	173	43.4328	29
43.4531	185	43.4531	158	43.4531	23
43.4734	208	43.4734	163	43.4734	29
43.4937	187	43.4937	209	43.4937	21
43.514	194	43.514	202	43.514	21
43.5343	190	43.5343	182	43.5343	27
43.5546	207	43.5546	185	43.5546	25
43.5749	186	43.5749	176	43.5749	33
43.5952	208	43.5952	207	43.5952	31
43.6155	182	43.6155	184	43.6155	39
43.6359	188	43.6359	197	43.6359	30
43.6562	201	43.6562	170	43.6562	19
43.6765	181	43.6765	175	43.6765	23
43.6968	214	43.6968	186	43.6968	31
43.7171	175	43.7171	185	43.7171	20
43.7374	207	43.7374	174	43.7374	32
43.7577	206	43.7577	177	43.7577	26
43.778	171	43.778	182	43.778	18
43.7983	198	43.7983	204	43.7983	24
43.8186	199	43.8186	192	43.8186	16
43.8389	194	43.8389	189	43.8389	22
43.8592	176	43.8592	180	43.8592	18
43.8796	199	43.8796	227	43.8796	34
43.8999	192	43.8999	200	43.8999	25
43.9202	167	43.9202	184	43.9202	21
43.9405	173	43.9405	162	43.9405	25
43.9608	177	43.9608	176	43.9608	20
43.9811	183	43.9811	171	43.9811	22
44.0014	203	44.0014	165	44.0014	23
44.0217	172	44.0217	171	44.0217	24
44.042	179	44.042	182	44.042	21
44.0623	204	44.0623	201	44.0623	24
44.0826	179	44.0826	186	44.0826	17
44.1029	216	44.1029	186	44.1029	32
44.1232	205	44.1232	188	44.1232	28
44.1436	201	44.1436	181	44.1436	25
44.1639	206	44.1639	176	44.1639	23
44.1842	213	44.1842	185	44.1842	22
44.2045	206	44.2045	164	44.2045	21
44.2248	186	44.2248	168	44.2248	27
44.2451	188	44.2451	202	44.2451	22
44.2654	194	44.2654	191	44.2654	23
44.2857	209	44.2857	178	44.2857	31
44.306	200	44.306	190	44.306	29
44.3263	196	44.3263	179	44.3263	22
44.3466	184	44.3466	187	44.3466	34
44.3669	211	44.3669	182	44.3669	21
44.3872	198	44.3872	207	44.3872	31
44.4076	193	44.4076	184	44.4076	27
44.4279	193	44.4279	171	44.4279	29
44.4482	196	44.4482	181	44.4482	32
44.4685	192	44.4685	183	44.4685	32
44.4888	213	44.4888	209	44.4888	18
44.5091	197	44.5091	190	44.5091	21
44.5294	211	44.5294	194	44.5294	23
44.5497	192	44.5497	192	44.5497	26
44.57	221	44.57	206	44.57	18
44.5903	181	44.5903	164	44.5903	29
44.6106	194	44.6106	191	44.6106	21
44.6309	208	44.6309	201	44.6309	14
44.6513	193	44.6513	210	44.6513	31
44.6716	193	44.6716	172	44.6716	21
44.6919	191	44.6919	180	44.6919	29
44.7122	214	44.7122	207	44.7122	26
44.7325	183	44.7325	200	44.7325	31
44.7528	191	44.7528	183	44.7528	34
44.7731	210	44.7731	189	44.7731	25
44.7934	198	44.7934	203	44.7934	29
44.8137	194	44.8137	213	44.8137	20
44.834	217	44.834	194	44.834	31
44.8543	196	44.8543	187	44.8543	27
44.8746	227	44.8746	212	44.8746	29
44.8949	208	44.8949	192	44.8949	19
44.9153	183	44.9153	175	44.9153	31
44.9356	203	44.9356	185	44.9356	35
44.9559	211	44.9559	188	44.9559	37
44.9762	205	44.9762	172	44.9762	24
44.9965	209	44.9965	179	44.9965	21
45.0168	222	45.0168	200	45.0168	26
45.0371	219	45.0371	203	45.0371	26
45.0574	192	45.0574	185	45.0574	30
45.0777	197	45.0777	219	45.0777	26
45.098	213	45.098	194	45.098	33
45.1183	207	45.1183	187	45.1183	33
45.1386	218	45.1386	220	45.1386	30
45.1589	216	45.1589	200	45.1589	21
45.1793	216	45.1793	202	45.1793	25
45.1996	208	45.1996	200	45.1996	28
45.2199	210	45.2199	193	45.2199	26
45.2402	216	45.2402	192	45.2402	23
45.2605	218	45.2605	198	45.2605	18
45.2808	201	45.2808	195	45.2808	26
45.3011	226	45.3011	202	45.3011	27
45.3214	185	45.3214	195	45.3214	32
45.3417	232	45.3417	192	45.3417	31
45.362	203	45.362	187	45.362	31
45.3823	219	45.3823	196	45.3823	23
45.4026	219	45.4026	199	45.4026	29
45.4229	219	45.4229	216	45.4229	33
45.4433	228	45.4433	223	45.4433	18
45.4636	220	45.4636	229	45.4636	19
45.4839	191	45.4839	201	45.4839	29
45.5042	227	45.5042	206	45.5042	22
45.5245	210	45.5245	194	45.5245	26
45.5448	221	45.5448	220	45.5448	23
45.5651	209	45.5651	219	45.5651	26
45.5854	185	45.5854	215	45.5854	30
45.6057	214	45.6057	190	45.6057	23
45.626	211	45.626	206	45.626	31
45.6463	218	45.6463	228	45.6463	28
45.6666	207	45.6666	218	45.6666	23
45.687	208	45.687	224	45.687	29
45.7073	212	45.7073	203	45.7073	34
45.7276	191	45.7276	214	45.7276	31
45.7479	221	45.7479	223	45.7479	36
45.7682	233	45.7682	187	45.7682	36
45.7885	230	45.7885	183	45.7885	28
45.8088	229	45.8088	227	45.8088	32
45.8291	219	45.8291	206	45.8291	32
45.8494	214	45.8494	154	45.8494	35
45.8697	192	45.8697	186	45.8697	38
45.89	215	45.89	244	45.89	29
45.9103	197	45.9103	202	45.9103	25
45.9306	208	45.9306	207	45.9306	36
45.951	195	45.951	196	45.951	33
45.9713	217	45.9713	200	45.9713	33
45.9916	206	45.9916	181	45.9916	36
46.0119	222	46.0119	200	46.0119	25
46.0322	211	46.0322	209	46.0322	39
46.0525	221	46.0525	204	46.0525	39
46.0728	209	46.0728	202	46.0728	31
46.0931	188	46.0931	206	46.0931	43
46.1134	183	46.1134	195	46.1134	45
46.1337	220	46.1337	207	46.1337	33
46.154	222	46.154	200	46.154	48
46.1743	195	46.1743	200	46.1743	85
46.1946	215	46.1946	198	46.1946	85
46.215	191	46.215	213	46.215	77
46.2353	206	46.2353	187	46.2353	65
46.2556	191	46.2556	198	46.2556	55
46.2759	205	46.2759	199	46.2759	73
46.2962	196	46.2962	190	46.2962	84
46.3165	192	46.3165	197	46.3165	104
46.3368	178	46.3368	188	46.3368	91
46.3571	199	46.3571	218	46.3571	109
46.3774	194	46.3774	172	46.3774	127
46.3977	207	46.3977	185	46.3977	139
46.418	210	46.418	179	46.418	218
46.4383	227	46.4383	213	46.4383	334
46.4586	193	46.4586	203	46.4586	483
46.479	203	46.479	199	46.479	568
46.4993	178	46.4993	190	46.4993	545
46.5196	199	46.5196	202	46.5196	515
46.5399	190	46.5399	196	46.5399	432
46.5602	217	46.5602	186	46.5602	466
46.5805	229	46.5805	179	46.5805	480
46.6008	211	46.6008	167	46.6008	423
46.6211	189	46.6211	170	46.6211	320
46.6414	181	46.6414	176	46.6414	255
46.6617	173	46.6617	180	46.6617	200
46.682	203	46.682	190	46.682	182
46.7023	195	46.7023	196	46.7023	159
46.7227	218	46.7227	183	46.7227	76
46.743	197	46.743	173	46.743	65
46.7633	178	46.7633	185	46.7633	66
46.7836	181	46.7836	179	46.7836	61
46.8039	187	46.8039	174	46.8039	41
46.8242	208	46.8242	186	46.8242	36
46.8445	162	46.8445	189	46.8445	34
46.8648	184	46.8648	170	46.8648	33
46.8851	184	46.8851	163	46.8851	41
46.9054	177	46.9054	164	46.9054	42
46.9257	163	46.9257	172	46.9257	32
46.946	167	46.946	187	46.946	37
46.9663	206	46.9663	167	46.9663	34
46.9867	187	46.9867	168	46.9867	33
47.007	186	47.007	165	47.007	25
47.0273	167	47.0273	185	47.0273	30
47.0476	178	47.0476	179	47.0476	26
47.0679	177	47.0679	164	47.0679	37
47.0882	197	47.0882	170	47.0882	30
47.1085	161	47.1085	177	47.1085	32
47.1288	166	47.1288	180	47.1288	33
47.1491	160	47.1491	156	47.1491	20
47.1694	178	47.1694	177	47.1694	32
47.1897	148	47.1897	162	47.1897	31
47.21	191	47.21	175	47.21	39
47.2303	153	47.2303	169	47.2303	30
47.2507	173	47.2507	159	47.2507	28
47.271	192	47.271	174	47.271	31
47.2913	165	47.2913	137	47.2913	26
47.3116	200	47.3116	173	47.3116	25
47.3319	182	47.3319	162	47.3319	38
47.3522	179	47.3522	166	47.3522	27
47.3725	163	47.3725	161	47.3725	22
47.3928	146	47.3928	178	47.3928	26
47.4131	182	47.4131	169	47.4131	30
47.4334	181	47.4334	159	47.4334	36
47.4537	161	47.4537	160	47.4537	33
47.474	181	47.474	160	47.474	33
47.4944	157	47.4944	178	47.4944	29
47.5147	177	47.5147	154	47.5147	32
47.535	169	47.535	160	47.535	27
47.5553	163	47.5553	151	47.5553	27
47.5756	148	47.5756	189	47.5756	29
47.5959	143	47.5959	162	47.5959	27
47.6162	164	47.6162	156	47.6162	30
47.6365	172	47.6365	161	47.6365	32
47.6568	166	47.6568	179	47.6568	28
47.6771	161	47.6771	165	47.6771	32
47.6974	186	47.6974	168	47.6974	27
47.7177	168	47.7177	142	47.7177	25
47.738	160	47.738	163	47.738	34
47.7584	161	47.7584	168	47.7584	25
47.7787	169	47.7787	168	47.7787	25
47.799	156	47.799	190	47.799	29
47.8193	172	47.8193	164	47.8193	29
47.8396	154	47.8396	181	47.8396	20
47.8599	157	47.8599	169	47.8599	45
47.8802	162	47.8802	152	47.8802	35
47.9005	155	47.9005	162	47.9005	24
47.9208	169	47.9208	160	47.9208	33
47.9411	165	47.9411	142	47.9411	34
47.9614	178	47.9614	142	47.9614	40
47.9817	171	47.9817	169	47.9817	23
48.002	161	48.002	147	48.002	21
48.0224	166	48.0224	171	48.0224	28
48.0427	172	48.0427	162	48.0427	28
48.063	172	48.063	155	48.063	22
48.0833	171	48.0833	158	48.0833	16
48.1036	159	48.1036	157	48.1036	29
48.1239	174	48.1239	149	48.1239	30
48.1442	158	48.1442	141	48.1442	26
48.1645	160	48.1645	174	48.1645	35
48.1848	151	48.1848	171	48.1848	22
48.2051	173	48.2051	157	48.2051	45
48.2254	168	48.2254	165	48.2254	38
48.2457	182	48.2457	142	48.2457	29
48.266	181	48.266	170	48.266	40
48.2864	170	48.2864	157	48.2864	34
48.3067	181	48.3067	150	48.3067	24
48.327	165	48.327	149	48.327	30
48.3473	156	48.3473	150	48.3473	26
48.3676	194	48.3676	145	48.3676	20
48.3879	193	48.3879	166	48.3879	36
48.4082	161	48.4082	148	48.4082	23
48.4285	162	48.4285	161	48.4285	27
48.4488	170	48.4488	173	48.4488	22
48.4691	167	48.4691	145	48.4691	32
48.4894	200	48.4894	167	48.4894	29
48.5097	179	48.5097	154	48.5097	30
48.5301	170	48.5301	147	48.5301	40
48.5504	181	48.5504	160	48.5504	32
48.5707	170	48.5707	147	48.5707	13
48.591	148	48.591	173	48.591	23
48.6113	190	48.6113	183	48.6113	28
48.6316	154	48.6316	148	48.6316	31
48.6519	187	48.6519	195	48.6519	31
48.6722	182	48.6722	194	48.6722	35
48.6925	148	48.6925	143	48.6925	31
48.7128	163	48.7128	166	48.7128	24
48.7331	179	48.7331	152	48.7331	31
48.7534	170	48.7534	179	48.7534	26
48.7737	178	48.7737	197	48.7737	32
48.7941	175	48.7941	181	48.7941	27
48.8144	172	48.8144	168	48.8144	20
48.8347	174	48.8347	175	48.8347	35
48.855	173	48.855	158	48.855	23
48.8753	196	48.8753	167	48.8753	31
48.8956	199	48.8956	164	48.8956	29
48.9159	163	48.9159	171	48.9159	37
48.9362	182	48.9362	162	48.9362	27
48.9565	185	48.9565	164	48.9565	21
48.9768	179	48.9768	159	48.9768	28
48.9971	168	48.9971	150	48.9971	38
49.0174	177	49.0174	171	49.0174	26
49.0377	175	49.0377	179	49.0377	26
49.0581	177	49.0581	160	49.0581	32
49.0784	165	49.0784	150	49.0784	27
49.0987	164	49.0987	142	49.0987	29
49.119	153	49.119	173	49.119	24
49.1393	186	49.1393	181	49.1393	34
49.1596	169	49.1596	154	49.1596	26
49.1799	153	49.1799	157	49.1799	30
49.2002	176	49.2002	176	49.2002	31
49.2205	175	49.2205	181	49.2205	40
49.2408	178	49.2408	180	49.2408	37
49.2611	187	49.2611	174	49.2611	41
49.2814	197	49.2814	157	49.2814	44
49.3017	187	49.3017	168	49.3017	44
49.3221	179	49.3221	183	49.3221	38
49.3424	168	49.3424	178	49.3424	42
49.3627	187	49.3627	176	49.3627	45
49.383	180	49.383	161	49.383	35
49.4033	170	49.4033	170	49.4033	40
49.4236	177	49.4236	150	49.4236	42
49.4439	174	49.4439	161	49.4439	43
49.4642	162	49.4642	188	49.4642	56
49.4845	154	49.4845	143	49.4845	40
49.5048	166	49.5048	184	49.5048	35
49.5251	194	49.5251	164	49.5251	40
49.5454	188	49.5454	152	49.5454	40
49.5658	181	49.5658	177	49.5658	21
49.5861	179	49.5861	154	49.5861	33
49.6064	186	49.6064	173	49.6064	39
49.6267	181	49.6267	153	49.6267	35
49.647	181	49.647	168	49.647	31
49.6673	188	49.6673	151	49.6673	28
49.6876	179	49.6876	157	49.6876	30
49.7079	178	49.7079	162	49.7079	27
49.7282	181	49.7282	180	49.7282	28
49.7485	141	49.7485	174	49.7485	27
49.7688	190	49.7688	156	49.7688	33
49.7891	152	49.7891	166	49.7891	31
49.8094	168	49.8094	157	49.8094	32
49.8298	164	49.8298	177	49.8298	26
49.8501	176	49.8501	174	49.8501	30
49.8704	178	49.8704	157	49.8704	44
49.8907	177	49.8907	146	49.8907	26
49.911	167	49.911	167	49.911	28
49.9313	177	49.9313	155	49.9313	27
49.9516	143	49.9516	160	49.9516	23
49.9719	200	49.9719	149	49.9719	36
49.9922	188	49.9922	155	49.9922	35
50.0125	193	50.0125	185	50.0125	21
50.0328	177	50.0328	186	50.0328	34
50.0531	188	50.0531	172	50.0531	45
50.0734	170	50.0734	180	50.0734	41
50.0938	177	50.0938	158	50.0938	23
50.1141	172	50.1141	158	50.1141	27
50.1344	167	50.1344	166	50.1344	29
50.1547	170	50.1547	145	50.1547	18
50.175	172	50.175	149	50.175	34
50.1953	178	50.1953	178	50.1953	30
50.2156	164	50.2156	162	50.2156	28
50.2359	185	50.2359	145	50.2359	32
50.2562	168	50.2562	148	50.2562	25
50.2765	181	50.2765	153	50.2765	26
50.2968	170	50.2968	157	50.2968	26
50.3171	185	50.3171	154	50.3171	34
50.3375	176	50.3375	178	50.3375	34
50.3578	170	50.3578	160	50.3578	36
50.3781	164	50.3781	150	50.3781	21
50.3984	172	50.3984	165	50.3984	26
50.4187	137	50.4187	180	50.4187	35
50.439	154	50.439	137	50.439	20
50.4593	147	50.4593	144	50.4593	35
50.4796	166	50.4796	161	50.4796	31
50.4999	171	50.4999	152	50.4999	36
50.5202	170	50.5202	174	50.5202	30
50.5405	172	50.5405	146	50.5405	31
50.5608	181	50.5608	172	50.5608	50
50.5811	157	50.5811	139	50.5811	39
50.6015	155	50.6015	174	50.6015	47
50.6218	184	50.6218	138	50.6218	40
50.6421	162	50.6421	144	50.6421	36
50.6624	190	50.6624	154	50.6624	36
50.6827	144	50.6827	132	50.6827	53
50.703	160	50.703	165	50.703	70
50.7233	182	50.7233	148	50.7233	93
50.7436	177	50.7436	181	50.7436	103
50.7639	179	50.7639	160	50.7639	86
50.7842	125	50.7842	152	50.7842	79
50.8045	143	50.8045	154	50.8045	47
50.8248	158	50.8248	156	50.8248	68
50.8451	179	50.8451	140	50.8451	88
50.8655	154	50.8655	158	50.8655	75
50.8858	179	50.8858	168	50.8858	94
50.9061	145	50.9061	138	50.9061	101
50.9264	149	50.9264	143	50.9264	85
50.9467	139	50.9467	120	50.9467	104
50.967	162	50.967	153	50.967	87
50.9873	168	50.9873	137	50.9873	65
51.0076	157	51.0076	134	51.0076	54
51.0279	143	51.0279	141	51.0279	75
51.0482	136	51.0482	133	51.0482	63
51.0685	144	51.0685	150	51.0685	67
51.0888	183	51.0888	126	51.0888	58
51.1091	141	51.1091	160	51.1091	60
51.1295	149	51.1295	138	51.1295	52
51.1498	144	51.1498	146	51.1498	32
51.1701	152	51.1701	137	51.1701	38
51.1904	145	51.1904	147	51.1904	34
51.2107	136	51.2107	117	51.2107	32
51.231	129	51.231	154	51.231	38
51.2513	146	51.2513	139	51.2513	31
51.2716	150	51.2716	153	51.2716	28
51.2919	151	51.2919	135	51.2919	26
51.3122	135	51.3122	138	51.3122	31
51.3325	110	51.3325	125	51.3325	34
51.3528	154	51.3528	123	51.3528	32
51.3732	136	51.3732	147	51.3732	34
51.3935	138	51.3935	131	51.3935	43
51.4138	149	51.4138	131	51.4138	34
51.4341	137	51.4341	135	51.4341	40
51.4544	123	51.4544	139	51.4544	37
51.4747	143	51.4747	128	51.4747	29
51.495	132	51.495	117	51.495	33
51.5153	124	51.5153	131	51.5153	35
51.5356	137	51.5356	112	51.5356	30
51.5559	121	51.5559	129	51.5559	27
51.5762	123	51.5762	145	51.5762	27
51.5965	120	51.5965	128	51.5965	34
51.6168	147	51.6168	120	51.6168	30
51.6372	132	51.6372	146	51.6372	36
51.6575	110	51.6575	124	51.6575	35
51.6778	144	51.6778	130	51.6778	25
51.6981	142	51.6981	134	51.6981	36
51.7184	136	51.7184	134	51.7184	31
51.7387	121	51.7387	122	51.7387	24
51.759	120	51.759	123	51.759	41
51.7793	136	51.7793	132	51.7793	41
51.7996	108	51.7996	137	51.7996	44
51.8199	155	51.8199	138	51.8199	39
51.8402	162	51.8402	123	51.8402	36
51.8605	159	51.8605	135	51.8605	29
51.8808	140	51.8808	125	51.8808	47
51.9012	132	51.9012	132	51.9012	31
51.9215	135	51.9215	114	51.9215	36
51.9418	131	51.9418	136	51.9418	31
51.9621	149	51.9621	152	51.9621	43
51.9824	126	51.9824	125	51.9824	50
52.0027	139	52.0027	136	52.0027	83
52.023	140	52.023	130	52.023	66
52.0433	128	52.0433	119	52.0433	72
52.0636	128	52.0636	117	52.0636	48
52.0839	119	52.0839	149	52.0839	42
52.1042	125	52.1042	115	52.1042	58
52.1245	117	52.1245	144	52.1245	81
52.1448	115	52.1448	132	52.1448	106
52.1652	129	52.1652	139	52.1652	92
52.1855	132	52.1855	118	52.1855	61
52.2058	117	52.2058	117	52.2058	82
52.2261	104	52.2261	119	52.2261	105
52.2464	115	52.2464	121	52.2464	200
52.2667	111	52.2667	107	52.2667	173
52.287	115	52.287	98	52.287	118
52.3073	130	52.3073	105	52.3073	85
52.3276	123	52.3276	100	52.3276	55
52.3479	121	52.3479	116	52.3479	64
52.3682	107	52.3682	105	52.3682	93
52.3885	115	52.3885	106	52.3885	102
52.4089	118	52.4089	115	52.4089	94
52.4292	130	52.4292	103	52.4292	62
52.4495	107	52.4495	107	52.4495	59
52.4698	119	52.4698	119	52.4698	33
52.4901	127	52.4901	117	52.4901	36
52.5104	103	52.5104	132	52.5104	33
52.5307	112	52.5307	124	52.5307	33
52.551	98	52.551	100	52.551	27
52.5713	117	52.5713	95	52.5713	27
52.5916	109	52.5916	101	52.5916	52
52.6119	121	52.6119	123	52.6119	37
52.6322	97	52.6322	115	52.6322	34
52.6525	108	52.6525	103	52.6525	30
52.6729	96	52.6729	129	52.6729	30
52.6932	121	52.6932	115	52.6932	31
52.7135	111	52.7135	99	52.7135	26
52.7338	115	52.7338	114	52.7338	30
52.7541	106	52.7541	112	52.7541	21
52.7744	100	52.7744	127	52.7744	29
52.7947	117	52.7947	115	52.7947	25
52.815	99	52.815	122	52.815	41
52.8353	112	52.8353	98	52.8353	28
52.8556	111	52.8556	98	52.8556	36
52.8759	105	52.8759	99	52.8759	33
52.8962	101	52.8962	90	52.8962	29
52.9165	116	52.9165	110	52.9165	32
52.9369	113	52.9369	102	52.9369	35
52.9572	96	52.9572	106	52.9572	29
52.9775	101	52.9775	95	52.9775	34
52.9978	100	52.9978	115	52.9978	32
53.0181	110	53.0181	108	53.0181	21
53.0384	110	53.0384	115	53.0384	34
53.0587	99	53.0587	94	53.0587	29
53.079	101	53.079	110	53.079	36
53.0993	104	53.0993	126	53.0993	32
53.1196	99	53.1196	113	53.1196	27
53.1399	102	53.1399	104	53.1399	32
53.1602	98	53.1602	113	53.1602	33
53.1806	115	53.1806	121	53.1806	29
53.2009	118	53.2009	87	53.2009	35
53.2212	99	53.2212	88	53.2212	39
53.2415	99	53.2415	122	53.2415	28
53.2618	100	53.2618	128	53.2618	36
53.2821	101	53.2821	102	53.2821	31
53.3024	97	53.3024	128	53.3024	39
53.3227	87	53.3227	90	53.3227	27
53.343	103	53.343	97	53.343	32
53.3633	98	53.3633	81	53.3633	28
53.3836	106	53.3836	94	53.3836	32
53.4039	86	53.4039	86	53.4039	21
53.4242	116	53.4242	84	53.4242	30
53.4446	103	53.4446	99	53.4446	21
53.4649	103	53.4649	110	53.4649	25
53.4852	118	53.4852	101	53.4852	36
53.5055	116	53.5055	83	53.5055	39
53.5258	102	53.5258	87	53.5258	37
53.5461	96	53.5461	95	53.5461	27
53.5664	95	53.5664	115	53.5664	45
53.5867	105	53.5867	106	53.5867	25
53.607	98	53.607	103	53.607	29
53.6273	94	53.6273	87	53.6273	24
53.6476	105	53.6476	97	53.6476	37
53.6679	104	53.6679	96	53.6679	29
53.6882	99	53.6882	97	53.6882	41
53.7086	99	53.7086	102	53.7086	37
53.7289	106	53.7289	104	53.7289	37
53.7492	105	53.7492	99	53.7492	28
53.7695	103	53.7695	90	53.7695	30
53.7898	116	53.7898	101	53.7898	27
53.8101	99	53.8101	111	53.8101	27
53.8304	97	53.8304	112	53.8304	40
53.8507	96	53.8507	110	53.8507	38
53.871	111	53.871	98	53.871	32
53.8913	93	53.8913	84	53.8913	30
53.9116	93	53.9116	96	53.9116	21
53.9319	99	53.9319	102	53.9319	34
53.9522	85	53.9522	95	53.9522	33
53.9726	105	53.9726	103	53.9726	17
53.9929	107	53.9929	110	53.9929	26
54.0132	89	54.0132	92	54.0132	20
54.0335	102	54.0335	100	54.0335	23
54.0538	106	54.0538	104	54.0538	29
54.0741	85	54.0741	101	54.0741	26
54.0944	91	54.0944	100	54.0944	36
54.1147	107	54.1147	100	54.1147	26
54.135	96	54.135	91	54.135	29
54.1553	100	54.1553	94	54.1553	27
54.1756	103	54.1756	93	54.1756	28
54.1959	95	54.1959	99	54.1959	28
54.2163	87	54.2163	95	54.2163	27
54.2366	112	54.2366	120	54.2366	40
54.2569	106	54.2569	91	54.2569	36
54.2772	99	54.2772	93	54.2772	24
54.2975	89	54.2975	100	54.2975	31
54.3178	97	54.3178	107	54.3178	21
54.3381	110	54.3381	102	54.3381	24
54.3584	112	54.3584	106	54.3584	36
54.3787	92	54.3787	100	54.3787	28
54.399	108	54.399	115	54.399	32
54.4193	106	54.4193	104	54.4193	25
54.4396	114	54.4396	97	54.4396	31
54.4599	96	54.4599	96	54.4599	28
54.4803	104	54.4803	101	54.4803	24
54.5006	96	54.5006	97	54.5006	29
54.5209	87	54.5209	81	54.5209	24
54.5412	98	54.5412	98	54.5412	34
54.5615	92	54.5615	102	54.5615	27
54.5818	104	54.5818	106	54.5818	26
54.6021	100	54.6021	91	54.6021	27
54.6224	103	54.6224	100	54.6224	26
54.6427	96	54.6427	104	54.6427	32
54.663	113	54.663	98	54.663	30
54.6833	90	54.6833	94	54.6833	36
54.7036	86	54.7036	89	54.7036	31
54.7239	96	54.7239	95	54.7239	25
54.7443	100	54.7443	83	54.7443	28
54.7646	100	54.7646	98	54.7646	43
54.7849	98	54.7849	97	54.7849	44
54.8052	89	54.8052	91	54.8052	37
54.8255	104	54.8255	98	54.8255	36
54.8458	97	54.8458	91	54.8458	32
54.8661	74	54.8661	96	54.8661	27
54.8864	105	54.8864	82	54.8864	35
54.9067	85	54.9067	70	54.9067	23
54.927	99	54.927	91	54.927	18
54.9473	91	54.9473	103	54.9473	46
54.9676	95	54.9676	78	54.9676	25
54.9879	82	54.9879	93	54.9879	34
55.0083	118	55.0083	84	55.0083	38
55.0286	99	55.0286	85	55.0286	29
55.0489	113	55.0489	94	55.0489	28
55.0692	101	55.0692	85	55.0692	25
55.0895	99	55.0895	95	55.0895	25
55.1098	92	55.1098	95	55.1098	25
55.1301	110	55.1301	78	55.1301	33
55.1504	83	55.1504	96	55.1504	38
55.1707	92	55.1707	91	55.1707	27
55.191	97	55.191	111	55.191	32
55.2113	106	55.2113	97	55.2113	25
55.2316	82	55.2316	98	55.2316	29
55.252	108	55.252	82	55.252	33
55.2723	98	55.2723	96	55.2723	45
55.2926	76	55.2926	81	55.2926	25
55.3129	103	55.3129	92	55.3129	34
55.3332	98	55.3332	101	55.3332	31
55.3535	98	55.3535	95	55.3535	23
55.3738	99	55.3738	80	55.3738	30
55.3941	112	55.3941	91	55.3941	33
55.4144	103	55.4144	97	55.4144	18
55.4347	88	55.4347	97	55.4347	34
55.455	96	55.455	80	55.455	23
55.4753	88	55.4753	87	55.4753	28
55.4956	106	55.4956	89	55.4956	26
55.516	98	55.516	74	55.516	27
55.5363	105	55.5363	93	55.5363	34
55.5566	100	55.5566	79	55.5566	24
55.5769	89	55.5769	100	55.5769	19
55.5972	98	55.5972	88	55.5972	33
55.6175	105	55.6175	104	55.6175	27
55.6378	94	55.6378	90	55.6378	34
55.6581	86	55.6581	83	55.6581	29
55.6784	79	55.6784	103	55.6784	19
55.6987	82	55.6987	90	55.6987	33
55.719	97	55.719	92	55.719	31
55.7393	91	55.7393	96	55.7393	40
55.7596	68	55.7596	76	55.7596	44
55.78	86	55.78	97	55.78	32
55.8003	100	55.8003	87	55.8003	32
55.8206	95	55.8206	85	55.8206	28
55.8409	105	55.8409	100	55.8409	34
55.8612	101	55.8612	86	55.8612	25
55.8815	85	55.8815	116	55.8815	34
55.9018	108	55.9018	86	55.9018	34
55.9221	94	55.9221	93	55.9221	27
55.9424	86	55.9424	89	55.9424	29
55.9627	86	55.9627	88	55.9627	37
55.983	110	55.983	77	55.983	34
56.0033	97	56.0033	82	56.0033	36
56.0237	97	56.0237	118	56.0237	29
56.044	101	56.044	92	56.044	36
56.0643	113	56.0643	90	56.0643	34
56.0846	80	56.0846	74	56.0846	31
56.1049	101	56.1049	95	56.1049	28
56.1252	91	56.1252	94	56.1252	35
56.1455	95	56.1455	105	56.1455	33
56.1658	106	56.1658	84	56.1658	32
56.1861	101	56.1861	104	56.1861	36
56.2064	89	56.2064	99	56.2064	35
56.2267	99	56.2267	80	56.2267	24
56.247	91	56.247	79	56.247	28
56.2673	93	56.2673	98	56.2673	24
56.2877	110	56.2877	106	56.2877	25
56.308	100	56.308	103	56.308	37
56.3283	85	56.3283	107	56.3283	40
56.3486	87	56.3486	90	56.3486	32
56.3689	94	56.3689	99	56.3689	38
56.3892	97	56.3892	98	56.3892	37
56.4095	88	56.4095	96	56.4095	34
56.4298	85	56.4298	94	56.4298	31
56.4501	96	56.4501	95	56.4501	35
56.4704	104	56.4704	95	56.4704	27
56.4907	73	56.4907	97	56.4907	32
56.511	99	56.511	92	56.511	33
56.5313	82	56.5313	78	56.5313	34
56.5517	85	56.5517	70	56.5517	28
56.572	85	56.572	80	56.572	30
56.5923	103	56.5923	99	56.5923	26
56.6126	79	56.6126	86	56.6126	30
56.6329	92	56.6329	83	56.6329	34
56.6532	82	56.6532	75	56.6532	33
56.6735	84	56.6735	110	56.6735	43
56.6938	100	56.6938	85	56.6938	30
56.7141	80	56.7141	80	56.7141	30
56.7344	116	56.7344	92	56.7344	28
56.7547	97	56.7547	93	56.7547	31
56.775	93	56.775	94	56.775	34
56.7953	91	56.7953	100	56.7953	28
56.8157	76	56.8157	98	56.8157	38
56.836	101	56.836	73	56.836	35
56.8563	91	56.8563	93	56.8563	39
56.8766	94	56.8766	78	56.8766	25
56.8969	97	56.8969	64	56.8969	30
56.9172	88	56.9172	81	56.9172	39
56.9375	76	56.9375	82	56.9375	43
56.9578	79	56.9578	85	56.9578	41
56.9781	88	56.9781	71	56.9781	49
56.9984	79	56.9984	89	56.9984	41
57.0187	94	57.0187	82	57.0187	32
57.039	94	57.039	83	57.039	31
57.0594	100	57.0594	110	57.0594	28
57.0797	77	57.0797	93	57.0797	37
57.1	85	57.1	86	57.1	36
57.1203	77	57.1203	80	57.1203	37
57.1406	104	57.1406	101	57.1406	36
57.1609	93	57.1609	76	57.1609	38
57.1812	89	57.1812	83	57.1812	40
57.2015	88	57.2015	83	57.2015	41
57.2218	98	57.2218	90	57.2218	36
57.2421	83	57.2421	81	57.2421	55
57.2624	100	57.2624	88	57.2624	34
57.2827	92	57.2827	92	57.2827	41
57.303	103	57.303	93	57.303	40
57.3234	102	57.3234	87	57.3234	43
57.3437	116	57.3437	86	57.3437	45
57.364	103	57.364	90	57.364	43
57.3843	115	57.3843	101	57.3843	45
57.4046	103	57.4046	93	57.4046	51
57.4249	124	57.4249	99	57.4249	67
57.4452	159	57.4452	96	57.4452	86
57.4655	285	57.4655	83	57.4655	147
57.4858	442	57.4858	96	57.4858	234
57.5061	424	57.5061	78	57.5061	293
57.5264	276	57.5264	73	57.5264	303
57.5467	144	57.5467	68	57.5467	289
57.567	120	57.567	90	57.567	252
57.5874	120	57.5874	98	57.5874	166
57.6077	147	57.6077	103	57.6077	143
57.628	227	57.628	83	57.628	172
57.6483	280	57.6483	98	57.6483	254
57.6686	232	57.6686	89	57.6686	316
57.6889	143	57.6889	99	57.6889	433
57.7092	107	57.7092	85	57.7092	508
57.7295	100	57.7295	82	57.7295	562
57.7498	102	57.7498	83	57.7498	479
57.7701	92	57.7701	92	57.7701	268
57.7904	96	57.7904	86	57.7904	125
57.8107	93	57.8107	79	57.8107	141
57.831	88	57.831	87	57.831	146
57.8514	82	57.8514	76	57.8514	211
57.8717	99	57.8717	86	57.8717	224
57.892	89	57.892	90	57.892	268
57.9123	90	57.9123	89	57.9123	201
57.9326	87	57.9326	79	57.9326	87
57.9529	80	57.9529	87	57.9529	75
57.9732	87	57.9732	82	57.9732	56
57.9935	78	57.9935	85	57.9935	60
58.0138	88	58.0138	81	58.0138	44
58.0341	77	58.0341	72	58.0341	54
58.0544	76	58.0544	93	58.0544	41
58.0747	91	58.0747	104	58.0747	39
58.0951	80	58.0951	93	58.0951	41
58.1154	86	58.1154	76	58.1154	47
58.1357	77	58.1357	79	58.1357	37
58.156	87	58.156	80	58.156	43
58.1763	80	58.1763	92	58.1763	40
58.1966	87	58.1966	98	58.1966	38
58.2169	81	58.2169	60	58.2169	45
58.2372	96	58.2372	70	58.2372	23
58.2575	81	58.2575	74	58.2575	37
58.2778	77	58.2778	80	58.2778	36
58.2981	82	58.2981	79	58.2981	31
58.3184	85	58.3184	67	58.3184	47
58.3387	79	58.3387	94	58.3387	36
58.3591	98	58.3591	97	58.3591	41
58.3794	74	58.3794	88	58.3794	27
58.3997	110	58.3997	79	58.3997	28
58.42	90	58.42	87	58.42	34
58.4403	81	58.4403	77	58.4403	34
58.4606	85	58.4606	75	58.4606	36
58.4809	87	58.4809	80	58.4809	37
58.5012	92	58.5012	77	58.5012	31
58.5215	86	58.5215	80	58.5215	33
58.5418	79	58.5418	68	58.5418	29
58.5621	80	58.5621	81	58.5621	27
58.5824	85	58.5824	83	58.5824	34
58.6027	71	58.6027	83	58.6027	42
58.6231	65	58.6231	78	58.6231	34
58.6434	71	58.6434	87	58.6434	39
58.6637	82	58.6637	81	58.6637	35
58.684	81	58.684	95	58.684	36
58.7043	87	58.7043	91	58.7043	38
58.7246	87	58.7246	73	58.7246	32
58.7449	89	58.7449	88	58.7449	39
58.7652	92	58.7652	80	58.7652	42
58.7855	95	58.7855	100	58.7855	32
58.8058	72	58.8058	64	58.8058	39
58.8261	67	58.8261	80	58.8261	36
58.8464	80	58.8464	83	58.8464	40
58.8668	78	58.8668	88	58.8668	31
58.8871	82	58.8871	75	58.8871	25
58.9074	76	58.9074	88	58.9074	32
58.9277	90	58.9277	86	58.9277	34
58.948	63	58.948	81	58.948	34
58.9683	78	58.9683	66	58.9683	48
58.9886	70	58.9886	87	58.9886	25
59.0089	73	59.0089	79	59.0089	22
59.0292	81	59.0292	71	59.0292	29
59.0495	71	59.0495	83	59.0495	29
59.0698	77	59.0698	83	59.0698	19
59.0901	76	59.0901	79	59.0901	29
59.1104	87	59.1104	78	59.1104	27
59.1308	75	59.1308	81	59.1308	36
59.1511	95	59.1511	80	59.1511	42
59.1714	70	59.1714	74	59.1714	32
59.1917	86	59.1917	90	59.1917	40
59.212	73	59.212	65	59.212	45
59.2323	88	59.2323	87	59.2323	44
59.2526	96	59.2526	78	59.2526	37
59.2729	79	59.2729	91	59.2729	37
59.2932	68	59.2932	83	59.2932	34
59.3135	88	59.3135	85	59.3135	31
59.3338	82	59.3338	86	59.3338	23
59.3541	83	59.3541	78	59.3541	30
59.3744	74	59.3744	84	59.3744	26
59.3948	81	59.3948	80	59.3948	32
59.4151	66	59.4151	77	59.4151	34
59.4354	91	59.4354	74	59.4354	28
59.4557	70	59.4557	73	59.4557	31
59.476	95	59.476	86	59.476	27
59.4963	78	59.4963	84	59.4963	35
59.5166	80	59.5166	80	59.5166	31
59.5369	77	59.5369	73	59.5369	40
59.5572	80	59.5572	69	59.5572	23
59.5775	78	59.5775	83	59.5775	25
59.5978	80	59.5978	65	59.5978	36
59.6181	59	59.6181	88	59.6181	31
59.6384	64	59.6384	89	59.6384	34
59.6588	87	59.6588	87	59.6588	28
59.6791	85	59.6791	75	59.6791	31
59.6994	77	59.6994	83	59.6994	23
59.7197	78	59.7197	81	59.7197	32
59.74	82	59.74	71	59.74	34
59.7603	72	59.7603	87	59.7603	34
59.7806	73	59.7806	81	59.7806	30
59.8009	87	59.8009	79	59.8009	31
59.8212	86	59.8212	88	59.8212	41
59.8415	75	59.8415	86	59.8415	23
59.8618	76	59.8618	87	59.8618	40
59.8821	74	59.8821	87	59.8821	31
59.9025	75	59.9025	84	59.9025	27
59.9228	69	59.9228	83	59.9228	35
59.9431	88	59.9431	85	59.9431	44
59.9634	86	59.9634	75	59.9634	32
59.9837	76	59.9837	80	59.9837	29
60.004	70	60.004	81	60.004	31
60.0243	79	60.0243	93	60.0243	41
60.0446	68	60.0446	70	60.0446	40
60.0649	82	60.0649	89	60.0649	28
60.0852	86	60.0852	87	60.0852	30
60.1055	74	60.1055	79	60.1055	37
60.1258	92	60.1258	74	60.1258	43
60.1461	75	60.1461	86	60.1461	35
60.1665	82	60.1665	76	60.1665	41
60.1868	73	60.1868	74	60.1868	32
60.2071	69	60.2071	75	60.2071	31
60.2274	79	60.2274	86	60.2274	28
60.2477	62	60.2477	91	60.2477	38
60.268	71	60.268	73	60.268	35
60.2883	95	60.2883	81	60.2883	36
60.3086	72	60.3086	87	60.3086	49
60.3289	81	60.3289	91	60.3289	34
60.3492	69	60.3492	59	60.3492	38
60.3695	66	60.3695	86	60.3695	35
60.3898	87	60.3898	84	60.3898	45
60.4101	81	60.4101	84	60.4101	23
60.4305	73	60.4305	91	60.4305	37
60.4508	89	60.4508	82	60.4508	35
60.4711	60	60.4711	89	60.4711	36
60.4914	79	60.4914	92	60.4914	34
60.5117	75	60.5117	67	60.5117	31
60.532	87	60.532	86	60.532	31
60.5523	76	60.5523	74	60.5523	36
60.5726	67	60.5726	85	60.5726	31
60.5929	82	60.5929	88	60.5929	43
[truncated: 1,448 more rows]
