# Supplementary material for: Atomically dispersed Pb ionic sites in PbCdSe quantum dot gels enhance room-temperature NO2 sensing
Source: Nat Commun. 2021 Aug 12;12:4895. doi: 10.1038/s41467-021-25192-4 (PMC8361172; doi:10.1038/s41467-021-25192-4)
Supplement: Supplementary file 5 — Source Data [file 41467_2021_25192_MOESM5_ESM.zip › Source Data/Figure S23b.xlsx]

## Sheet: Sheet1
153.28	24185.7	153.28	10750.7
153.18	23793.2	153.18	10957.6
153.08	23537.6	153.08	10826.2
152.98	22935.9	152.98	10528.3
152.88	23234.3	152.88	10637.8
152.78	22595.6	152.78	10314.4
152.68	22333.1	152.68	10446.4
152.58	22058.9	152.58	10293.6
152.48	21721.8	152.48	10309.3
152.38	21223.8	152.38	10237.1
152.28	21282.3	152.28	10148.1
152.18	21165.5	152.18	10122.5
152.08	21121.3	152.08	10290.2
151.98	20834.9	151.98	10197.2
151.88	21340.2	151.88	10027.1
151.78	21350.3	151.78	10327.8
151.68	21346.8	151.68	10158.7
151.58	21453.3	151.58	10311.8
151.48	21943.5	151.48	10029
151.38	22251.6	151.38	9916.4
151.28	22502.9	151.28	10311.8
151.18	22268.6	151.18	10108.7
151.08	22255.7	151.08	9877.74
150.98	21957.3	150.98	10170.3
150.88	21818.4	150.88	10062.3
150.78	21791.1	150.78	9995.29
150.68	21583.9	150.68	10387.7
150.58	21615.9	150.58	9959.98
150.48	21619.8	150.48	10059.2
150.38	21512.2	150.38	10019.6
150.28	21314.6	150.28	9906.14
150.18	21466.8	150.18	9785.32
150.08	21621.6	150.08	9722.12
149.98	21050	149.98	9826.26
149.88	21199.2	149.88	9918.8
149.78	21442.2	149.78	9850.67
149.68	21159.4	149.68	9911.15
149.58	21221.6	149.58	9629.92
149.48	21073.5	149.48	9817.65
149.38	21734.8	149.38	9758.59
149.28	21563.1	149.28	9568.33
149.18	22432.8	149.18	9856.67
149.08	23049	149.08	10071
148.98	22609.2	148.98	9850.95
148.88	22979.1	148.88	9932.03
148.78	23093.6	148.78	9906.11
148.68	23490.1	148.68	9733.86
148.58	23604.8	148.58	9851.89
148.48	23341.8	148.48	9777.43
148.38	22987.3	148.38	9837.57
148.28	23596.6	148.28	9908.93
148.18	22943.4	148.18	9683.85
148.08	23297.7	148.08	9788.83
147.98	22816.8	147.98	9710.27
147.88	22705.4	147.88	9508.14
147.78	22890.7	147.78	9478.92
147.68	22639.6	147.68	9397.65
147.58	23376.2	147.58	9542.58
147.48	23300.9	147.48	9420.63
147.38	23777.3	147.38	9293.02
147.28	24333.9	147.28	9137.61
147.18	24465.3	147.18	9631.56
147.08	25455.5	147.08	9622.15
146.98	26530.6	146.98	9517.92
146.88	27080.9	146.88	9446.97
146.78	27327.3	146.78	9718.23
146.68	28309.6	146.68	9711.45
146.58	28928.5	146.58	9715.61
146.48	29459.5	146.48	10062.4
146.38	30279.2	146.38	10160.7
146.28	30674.3	146.28	10222.9
146.18	31060.4	146.18	10164.7
146.08	31284.7	146.08	10579.7
145.98	32420.7	145.98	10831.1
145.88	34022	145.88	10910.5
145.78	35462.8	145.78	11269.8
145.68	37706.2	145.68	12013.6
145.58	40506.2	145.58	12721.2
145.48	45307.4	145.48	13747.9
145.38	50757.7	145.38	14681.4
145.28	57901.8	145.28	15997.7
145.18	65592.8	145.18	17670.5
145.08	74946.2	145.08	19700.6
144.98	87634.4	144.98	21864.9
144.88	99897.8	144.88	24087
144.78	112584	144.78	26467.3
144.68	124397	144.68	28461.8
144.58	134994	144.58	30109.4
144.48	141133	144.48	31297.5
144.38	144774	144.38	32097.2
144.28	144291	144.28	31640.7
144.18	138076	144.18	31517.4
144.08	130327	144.08	30599.1
143.98	119136	143.98	28604.2
143.88	107558	143.88	26802.5
143.78	94331.1	143.78	24558.9
143.68	82667.9	143.68	22998.2
143.58	71856.3	143.58	21148.8
143.48	62772.6	143.48	19411.4
143.38	55087.9	143.38	18032.8
143.28	47999.4	143.28	16436.9
143.18	42352.3	143.18	15099.4
143.08	37846.9	143.08	14146.6
142.98	34174.4	142.98	12892.3
142.88	31325.4	142.88	12278.3
142.78	28241.9	142.78	11574.8
142.68	26642.2	142.68	10591.7
142.58	24811.7	142.58	10279.6
142.48	24441	142.48	9768.05
142.38	23684.1	142.38	9827
142.28	23362.6	142.28	9352.01
142.18	23168.7	142.18	9275.26
142.08	22820.2	142.08	9109.75
141.98	22982.2	141.98	9029.06
141.88	23158.5	141.88	8792.83
141.78	23488.8	141.78	8625.05
141.68	24136.6	141.68	8876.15
141.58	24127.3	141.58	8812.06
141.48	24643.2	141.48	8984.57
141.38	25589.5	141.38	9205.78
141.28	26413.1	141.28	9573.56
141.18	27661.8	141.18	9731.73
141.08	29546	141.08	10320.4
140.98	31937.1	140.98	10755.9
140.88	33715.5	140.88	11555.7
140.78	37902.7	140.78	12485.2
140.68	43632.8	140.68	13571.5
140.58	49730.3	140.58	15090.5
140.48	58009.5	140.48	16759.3
140.38	68597.9	140.38	19141.3
140.28	80486.1	140.28	21436.1
140.18	94385	140.18	24395.8
140.08	111407	140.08	27368.4
139.98	126788	139.98	30540.8
139.88	144265	139.88	34029.3
139.78	158944	139.78	37029.1
139.68	170808	139.68	39682
139.58	177842	139.58	40958.8
139.48	179336	139.48	41584.5
139.38	174224	139.38	41672.9
139.28	166701	139.28	41229.1
139.18	154343	139.18	39589.1
139.08	138173	139.08	37330
138.98	122354	138.98	35219.2
138.88	106688	138.88	32802.2
138.78	91404.4	138.78	29961.8
138.68	77995	138.68	27944.6
138.58	67022.6	138.58	26079
138.48	57338.6	138.48	24035.7
138.38	49576.1	138.38	22322.9
138.28	42417.4	138.28	20591
138.18	36479.9	138.18	18743.7
138.08	31675.8	138.08	17358.9
137.98	27841.8	137.98	16215.8
137.88	24381.2	137.88	15296.9
137.78	20812.8	137.78	14134.7
137.68	18596.8	137.68	13324.7
137.58	16501.3	137.58	12682.8
137.48	15041.2	137.48	12049.5
137.38	14044.9	137.38	11506.7
137.28	12824.3	137.28	11097
137.18	11635.7	137.18	10541.5
137.08	10951.6	137.08	10028.7
136.98	10428	136.98	9667.91
136.88	9505.03	136.88	9488.83
136.78	9343.77	136.78	9142.37
136.68	9169.08	136.68	9209.46
136.58	8628.54	136.58	9153.65
136.48	8184.45	136.48	8785.38
136.38	7947.49	136.38	8557.21
136.28	7923.39	136.28	8394.66
136.18	7770.13	136.18	8117.14
136.08	7510.75	136.08	8076.15
135.98	7494.65	135.98	7872.89
135.88	7335.89	135.88	7767.57
135.78	7202.19	135.78	7500.25
135.68	7036.23	135.68	7663.33
135.58	6940.7	135.58	7494.89
135.48	7014.12	135.48	7381.75
135.38	6685.33	135.38	7456.88
135.28	6754.27	135.28	7411.24
135.18	6572.68	135.18	7223.03
135.08	6229.87	135.08	7407.77
134.98	6418	134.98	7261.62
134.88	6342.04	134.88	7273.02
134.78	6401.55	134.78	7213.31
134.68	6197.89	134.68	7131.78
134.58	6134.96	134.58	7303.5
134.48	6293.14	134.48	7148.79
134.38	6007.63	134.38	7110.57
134.28	6210.52	134.28	7151.47
134.18	6079.35	134.18	7149.39
134.08	5923.09	134.08	7062.05
133.98	5734.53	133.98	6885.12
133.88	5859.71	133.88	7083.44
133.78	5853.72	133.78	6973.86
133.68	5768.04	133.68	6891.75
133.58	6019.13	133.58	6640.83
133.48	5733.04	133.48	6810.39
133.38	5840.34	133.38	6604.43
--	--	--	--
