# Supplementary material for: Atomically dispersed Pb ionic sites in PbCdSe quantum dot gels enhance room-temperature NO2 sensing
Source: Nat Commun. 2021 Aug 12;12:4895. doi: 10.1038/s41467-021-25192-4 (PMC8361172; doi:10.1038/s41467-021-25192-4)
Supplement: Supplementary file 5 — Source Data [file 41467_2021_25192_MOESM5_ESM.zip › Source Data/Figure S23c.xlsx]

## Sheet: Sheet1
1	88	0
2	87.9995	0
3	87.9989	0
4	88.0001	0
5	88.0022	0
6	88.0011	0
7	88.0035	0
8	88.0045	0
9	88.001	0
10	88.0043	0
11	88.0038	0
12	88.0046	0
13	88.0036	0
14	88.0043	0
15	88.0087	0
16	88.0092	0
17	88.0086	0
18	88.0076	0
19	88.0095	0
20	88.0104	0
21	88.0103	0
22	88.0094	0
23	88.0092	0
24	88.0099	0
25	88.0096	0
26	88.0112	0
27	88.0117	0
28	88.012	0
29	88.0102	0
30	88.008	0
31	88.0056	0
32	88.0092	0
33	88.01	0
34	88.0056	0
35	88.0105	0
36	88.01	0
37	88.0079	0
38	88.0101	0
39	88.0088	0
40	88.0126	0
41	88.0104	0
42	88.0145	0
43	88.0128	0
44	88.0122	0
45	88.0151	0
46	88.0148	0
47	88.0147	0
48	88.0137	0
49	88.0162	0
50	88.0176	0
51	88.0171	0
52	88.0175	0
53	88.0195	0
54	88.0169	0
55	88.0194	0
56	88.0187	0
57	88.0188	0
58	88.0199	0
59	88.0216	0
60	88.0199	0
61	88.0206	0
62	88.0186	0
63	88.02	0
64	88.0205	0
65	88.0211	0
66	88.0188	0
67	88.0182	0
68	88.0183	0
69	88.0215	0
70	88.016	0
71	88.0233	0
72	88.0219	0
73	88.0206	0
74	88.0233	0
75	88.0231	0
76	88.0236	0
77	88.0226	0
78	88.0219	0
79	88.0226	0
80	88.0216	0
81	88.0215	0
82	88.0191	0
83	88.0193	0
84	88.0211	0
85	88.0192	0
86	88.0182	0
87	88.0193	0
88	88.0193	0
89	88.0179	0
90	88.0203	0
91	88.0216	0
92	88.021	0
93	88.0191	0
94	88.0187	0
95	88.0199	0
96	88.0201	0
97	88.0194	0
98	88.0195	0
99	88.0189	0
100	88.0174	0
101	88.0178	0
102	88.018	0
103	88.0173	0
104	88.0171	0
105	88.0182	0
106	88.018	0
107	88.018	0
108	88.0182	0
109	88.0174	0
110	88.0173	0
111	88.0166	0
112	88.0183	0
113	88.0165	0
114	88.0152	0
115	88.0179	0
116	88.0182	0
117	88.0182	0
118	88.0198	0
119	88.0198	0
120	88.0166	0
121	88.0197	0
122	88.0198	0
123	88.0213	0
124	88.022	0
125	88.0213	0
126	88.0232	0
127	88.0233	0
128	88.0251	0
129	88.0234	0
130	88.0225	0
131	88.0221	0
132	88.0235	0
133	88.0228	0
134	88.0231	0
135	88.0196	0
136	88.0255	0
137	88.0262	0
138	88.0256	0
139	88.0275	0
140	88.0269	0
141	88.0243	0
142	88.0248	0
143	88.0252	0
144	88.0239	0
145	88.0243	0
146	88.0248	0
147	88.0272	0
148	88.0252	0
149	88.0264	0
150	88.0241	0
151	88.0259	0
152	88.0255	0
153	88.0244	0
154	88.0236	0
155	88.0229	0
156	88.0224	0
157	88.0218	0
158	88.0234	0
159	88.0231	0
160	88.019	0
161	88.0226	0
162	88.022	0
163	88.0219	0
164	88.0234	0
165	88.0225	0
166	88.021	0
167	88.0256	0
168	88.0222	0
169	88.0231	0
170	88.022	0
171	88.025	0
172	88.0232	0
173	88.02	0
174	88.0253	0
175	88.0279	0
176	88.0271	0
177	88.0267	0
178	88.0264	0
179	88.0267	0
180	88.0254	0
181	88.0258	0
182	88.0256	0
183	88.0275	0
184	88.0289	0
185	88.0263	0
186	88.0284	0
187	88.0271	0
188	88.0259	0
189	88.0282	0
190	88.025	0
191	88.0289	0
192	88.0292	0
193	88.0301	0
194	88.0284	0
195	88.0285	0
196	88.0284	0
197	88.0293	0
198	88.0292	0
199	88.0304	0
200	88.0314	0
201	88.0327	0
202	88.0327	0
203	88.0322	0
204	88.0349	0
205	88.0323	0
206	88.031	0
207	88.0345	0
208	88.0327	0
209	88.0351	0
210	88.0375	0
211	88.0356	0
212	88.0364	0
213	88.0353	0
214	88.0378	0
215	88.039	0
216	88.0374	0
217	88.0372	0
218	88.0381	0
219	88.0407	0
220	88.0384	0
221	88.04	0
222	88.0403	0
223	88.044	0
224	88.0432	0
225	88.0435	0
226	88.0437	0
227	88.0423	0
228	88.0415	0
229	88.0431	0
230	88.0435	0
231	88.0445	0
232	88.0446	0
233	88.0436	0
234	88.0439	0
235	88.0444	0
236	88.0455	0
237	88.0469	0
238	88.0457	0
239	88.0443	0
240	88.0452	0
241	87.8538	0
242	87.6538	1.32
243	87.4321	1.32
244	87.1735	1.32
245	87.0221	1.32
246	86.8002	1.32
247	86.6245	1.32
248	86.3381	1.32
249	86.156	1.32
250	85.9176	1.32
251	85.6099	1.32
252	85.2786	1.32
253	85.1657	1.32
254	84.9131	1.32
255	84.7498	1.32
256	84.5607	1.32
257	84.4625	1.32
258	84.3813	1.32
259	84.2799	1.32
260	84.1761	1.32
261	84.0174	1.32
262	83.9955	1.32
263	83.9209	1.32
264	83.8711	1.32
265	83.8292	1.32
266	83.7706	1.32
267	83.7068	1.32
268	83.6472	1.32
269	83.6253	1.32
270	83.5749	1.32
271	83.5468	1.32
272	83.5235	1.32
273	83.498	1.32
274	83.4637	1.32
275	83.4319	1.32
276	83.4064	1.32
277	83.371	1.32
278	83.3488	1.32
279	83.3422	1.32
280	83.32	1.32
281	83.2981	1.32
282	83.2791	1.32
283	83.2712	1.32
284	83.2522	1.32
285	83.2388	1.32
286	83.2378	1.32
287	83.2277	1.32
288	83.2175	1.32
289	83.2064	1.32
290	83.2166	1.32
291	83.2054	1.32
292	83.1959	1.32
293	83.1842	1.32
294	83.2005	1.32
295	83.1878	1.32
296	83.1743	1.32
297	83.173	1.32
298	83.1779	1.32
299	83.1763	1.32
300	83.1757	1.32
301	83.1757	1.32
302	83.1783	1.32
303	83.1658	1.32
304	83.1629	1.32
305	83.1501	1.32
306	83.1472	1.32
307	83.1439	1.32
308	83.1423	1.32
309	83.1442	1.32
310	83.138	1.32
311	83.1501	1.32
312	83.1426	1.32
313	83.1521	1.32
314	83.1488	1.32
315	83.1612	1.32
316	83.1675	1.32
317	83.1616	1.32
318	83.1596	1.32
319	83.1645	1.32
320	83.1616	1.32
321	83.157	1.32
322	83.1455	1.32
323	83.1436	1.32
324	83.1446	1.32
325	83.141	1.32
326	83.159	1.32
327	83.1449	1.32
328	83.1423	1.32
329	83.1537	1.32
330	83.1488	1.32
331	83.1475	1.32
332	83.1452	1.32
333	83.1547	1.32
334	83.1508	1.32
335	83.1452	1.32
336	83.212	1.32
337	83.1671	1.32
338	83.159	1.32
339	83.154	1.32
340	83.1563	1.32
341	83.1521	1.32
342	83.1462	1.32
343	83.1534	1.32
344	83.1505	1.32
345	83.1488	1.32
346	83.1505	1.32
347	83.1537	1.32
348	83.1521	1.32
349	83.1518	1.32
350	83.1596	1.32
351	83.1573	1.32
352	83.155	1.32
353	83.1599	1.32
354	83.1626	1.32
355	83.1639	1.32
356	83.1649	1.32
357	83.1773	1.32
358	83.1809	1.32
359	83.1858	1.32
360	83.1999	1.32
361	83.1897	1.32
362	83.1946	1.32
363	83.1864	1.32
364	83.1779	1.32
365	83.1734	1.32
366	83.1701	1.32
367	83.1691	1.32
368	83.1698	1.32
369	83.1704	1.32
370	83.1923	1.32
371	83.2064	1.32
372	83.1956	1.32
373	83.192	1.32
374	83.1907	1.32
375	83.1914	1.32
376	83.1864	1.32
377	83.1838	1.32
378	83.1861	1.32
379	83.1878	1.32
380	83.1858	1.32
381	83.1734	1.32
382	83.1894	1.32
383	83.1779	1.32
384	83.1779	1.32
385	83.1799	1.32
386	83.1829	1.32
387	83.1806	1.32
388	83.1792	1.32
389	83.1753	1.32
390	83.1727	1.32
391	83.1691	1.32
392	83.1717	1.32
393	83.172	1.32
394	83.1701	1.32
395	83.1717	1.32
396	83.1914	1.32
397	83.1806	1.32
398	83.1792	1.32
399	83.1842	1.32
400	83.1855	1.32
401	83.1786	1.32
402	83.1779	1.32
403	83.1747	1.32
404	83.1757	1.32
405	83.1757	1.32
406	83.1757	1.32
407	83.1757	1.32
408	83.1783	1.32
409	83.1825	1.32
410	83.1845	1.32
411	83.1979	1.32
412	83.1982	1.32
413	83.1914	1.32
414	83.2009	1.32
415	83.2025	1.32
416	83.227	1.32
417	83.2231	1.32
418	83.2257	1.32
419	83.2254	1.32
420	83.2251	1.32
421	83.2238	1.32
422	83.2156	1.32
423	83.2133	1.32
424	83.2048	1.32
425	83.1995	1.32
426	83.1989	1.32
427	83.1976	1.32
428	83.2044	1.32
429	83.1982	1.32
430	83.1979	1.32
431	83.2009	1.32
432	83.2103	1.32
433	83.2064	1.32
434	83.2077	1.32
435	83.2058	1.32
436	83.2156	1.32
437	83.2166	1.32
438	83.2103	1.32
439	83.2067	1.32
440	83.2172	1.32
441	83.2038	1.32
442	83.1989	1.32
443	83.1963	1.32
444	83.1937	1.32
445	83.194	1.32
446	83.1943	1.32
447	83.1969	1.32
448	83.1976	1.32
449	83.1976	1.32
450	83.2018	1.32
451	83.2035	1.32
452	83.2044	1.32
453	83.2022	1.32
454	83.2005	1.32
455	83.1995	1.32
456	83.2077	1.32
457	83.2002	1.32
458	83.1979	1.32
459	83.1999	1.32
460	83.1982	1.32
461	83.1986	1.32
462	83.1972	1.32
463	83.1982	1.32
464	83.2012	1.32
465	83.2038	1.32
466	83.2058	1.32
467	83.2015	1.32
468	83.2031	1.32
469	83.2048	1.32
470	83.2087	1.32
471	83.209	1.32
472	83.2162	1.32
473	83.2398	1.32
474	83.2234	1.32
475	83.2211	1.32
476	83.2441	1.32
477	83.2401	1.32
478	83.2391	1.32
479	83.2424	1.32
480	83.2447	1.32
481	83.247	1.32
482	83.4132	0
483	83.7322	0
484	84.059	0
485	84.1231	0
486	84.5013	0
487	84.8736	0
488	84.9702	0
489	85.3526	0
490	85.757	0
491	85.8624	0
492	86.2592	0
493	86.3643	0
494	86.473	0
495	86.5999	0
496	86.6958	0
497	86.7914	0
498	86.884	0
499	86.9547	0
500	87.0182	0
501	87.0984	0
502	87.1622	0
503	87.224	0
504	87.281	0
505	87.335	0
506	87.3792	0
507	87.4227	0
508	87.4692	0
509	87.5071	0
510	87.5376	0
511	87.5716	0
512	87.5945	0
513	87.6155	0
514	87.6374	0
515	87.6835	0
516	87.6809	0
517	87.6904	0
518	87.7002	0
519	87.713	0
520	87.7228	0
521	87.7349	0
522	87.7493	0
523	87.7614	0
524	87.7696	0
525	87.7886	0
526	87.7955	0
527	87.7991	0
528	87.8085	0
529	87.7863	0
530	87.8092	0
531	87.8197	0
532	87.8256	0
533	87.8279	0
534	87.8311	0
535	87.838	0
536	87.8449	0
537	87.8531	0
538	87.8639	0
539	87.8675	0
540	87.8681	0
541	87.8949	0
542	87.8763	0
543	87.8675	0
544	87.8625	0
545	87.8655	0
546	87.8652	0
547	87.8655	0
548	87.8662	0
549	87.8766	0
550	87.8734	0
551	87.8747	0
552	87.8783	0
553	87.8802	0
554	87.8851	0
555	87.8842	0
556	87.8877	0
557	87.8936	0
558	87.8927	0
559	87.8917	0
560	87.9031	0
561	87.9025	0
562	87.8884	0
563	87.8884	0
564	87.8874	0
565	87.8871	0
566	87.8871	0
567	87.8891	0
568	87.8881	0
569	87.8891	0
570	87.8927	0
571	87.8943	0
572	87.8979	0
573	87.8966	0
574	87.9025	0
575	87.8999	0
576	87.9018	0
577	87.9061	0
578	87.9051	0
579	87.9031	0
580	87.9202	0
581	87.9192	0
582	87.9123	0
583	87.9097	0
584	87.9136	0
585	87.9123	0
586	87.9126	0
587	87.9267	0
588	87.9211	0
589	87.9195	0
590	87.9192	0
591	87.9228	0
592	87.9257	0
593	87.927	0
594	87.9247	0
595	87.9391	0
596	87.9313	0
597	87.9385	0
598	87.9489	0
599	87.9437	0
600	87.9444	0
601	87.9359	0
602	87.9378	0
603	87.9486	0
604	87.9339	0
605	87.9309	0
606	87.9306	0
607	87.9309	0
608	87.9309	0
609	87.9309	0
610	87.9339	0
611	87.9473	0
612	87.9427	0
613	87.9414	0
614	87.9467	0
615	87.9457	0
616	87.9463	0
617	87.9555	0
618	87.9516	0
619	87.9532	0
620	87.9437	0
621	87.9431	0
622	87.9434	0
623	87.9424	0
624	87.9843	0
625	87.9499	0
626	87.9476	0
627	87.9686	0
628	87.948	0
629	87.9463	0
630	87.9431	0
631	87.9025	0
632	87.9375	0
633	87.9431	0
634	87.9473	0
635	87.9483	0
636	87.9516	0
637	87.9545	0
638	87.9571	0
639	87.9548	0
640	87.9486	0
641	87.9601	0
642	87.9532	0
643	87.9699	0
644	87.9627	0
645	87.9594	0
646	87.9565	0
647	87.9581	0
648	87.9725	0
649	87.965	0
650	87.9614	0
651	87.9751	0
652	87.9728	0
653	87.9725	0
654	87.984	0
655	87.9794	0
656	87.9827	0
657	87.9823	0
658	87.983	0
659	87.9882	0
660	87.9869	0
661	87.9948	0
662	87.9778	0
663	87.9745	0
664	87.9751	0
665	87.9735	0
666	87.9814	0
667	87.9778	0
668	87.981	0
669	87.9787	0
670	87.98	0
671	87.9817	0
672	87.9836	0
673	87.9856	0
674	87.9886	0
675	87.9882	0
676	87.9895	0
677	87.9918	0
678	87.9899	0
679	87.9817	0
680	87.9827	0
681	87.984	0
682	87.9827	0
683	88.0213	0
684	87.9941	0
685	87.9882	0
686	87.9872	0
687	87.9882	0
688	87.9882	0
689	87.9833	0
690	87.9849	0
691	87.9872	0
692	87.9905	0
693	87.9895	0
694	87.9912	0
695	87.9928	0
696	87.9974	0
697	87.9984	0
698	87.998	0
699	87.9951	0
700	88.018	0
701	88.0033	0
702	88.0003	0
703	87.9994	0
704	87.9984	0
705	87.9967	0
706	87.9984	0
707	87.998	0
708	88.0023	0
709	88.0026	0
710	88.0101	0
711	88.0141	0
712	88.0121	0
713	88.0128	0
714	88.0186	0
715	88.0242	0
716	88.0255	0
717	88.0223	0
718	88.0272	0
719	88.0268	0
720	88.0455	0
721	88.0314	0
722	87.958	1.1
723	87.7001	1.1
724	87.4581	1.1
725	87.2135	1.1
726	86.9488	1.1
727	86.6893	1.1
728	86.4257	1.1
729	86.3859	1.1
730	86.3283	1.1
731	86.253	1.1
732	86.1789	1.1
733	86.0818	1.1
734	85.9877	1.1
735	85.8969	1.1
736	85.8055	1.1
737	85.703	1.1
738	85.616	1.1
739	85.5219	1.1
740	85.4414	1.1
741	85.3623	1.1
742	85.3012	1.1
743	85.2292	1.1
744	85.1703	1.1
745	85.1193	1.1
746	85.079	1.1
747	85.0435	1.1
748	85.0127	1.1
749	84.9797	1.1
750	84.9423	1.1
751	84.9069	1.1
752	84.8788	1.1
753	84.8537	1.1
754	84.827	1.1
755	84.8275	1.1
756	84.7918	1.1
757	84.7691	1.1
758	84.7779	1.1
759	84.7612	1.1
760	84.7411	1.1
761	84.7304	1.1
762	84.7236	1.1
763	84.7127	1.1
764	84.7048	1.1
765	84.7004	1.1
766	84.6952	1.1
767	84.6857	1.1
768	84.6819	1.1
769	84.6824	1.1
770	84.6734	1.1
771	84.6693	1.1
772	84.6696	1.1
773	84.6696	1.1
774	84.6614	1.1
775	84.654	1.1
776	84.6546	1.1
777	84.6475	1.1
778	84.6434	1.1
779	84.6549	1.1
780	84.6478	1.1
781	84.6445	1.1
782	84.6453	1.1
783	84.6467	1.1
784	84.6497	1.1
785	84.6535	1.1
786	84.6685	1.1
787	84.6609	1.1
788	84.659	1.1
789	84.6737	1.1
790	84.6655	1.1
791	84.666	1.1
792	84.665	1.1
793	84.6611	1.1
794	84.6592	1.1
795	84.6535	1.1
796	84.653	1.1
797	84.6579	1.1
798	84.6505	1.1
799	84.6486	1.1
800	84.6461	1.1
801	84.6718	1.1
802	84.6639	1.1
803	84.6568	1.1
804	84.6576	1.1
805	84.6516	1.1
806	84.651	1.1
807	84.651	1.1
808	84.6538	1.1
809	84.6565	1.1
810	84.6562	1.1
811	84.6677	1.1
812	84.6614	1.1
813	84.6614	1.1
814	84.6527	1.1
815	84.6625	1.1
816	84.6527	1.1
817	84.6497	1.1
818	84.662	1.1
819	84.6505	1.1
820	84.6497	1.1
821	84.6461	1.1
822	84.68	1.1
823	84.6579	1.1
824	84.6543	1.1
825	84.6521	1.1
826	84.6532	1.1
827	84.6502	1.1
828	84.6475	1.1
829	84.6453	1.1
830	84.6475	1.1
831	84.6598	1.1
832	84.6478	1.1
833	84.6475	1.1
834	84.644	1.1
835	84.6655	1.1
836	84.6516	1.1
837	84.65	1.1
838	84.648	1.1
839	84.6472	1.1
840	84.6461	1.1
841	84.6475	1.1
842	84.6505	1.1
843	84.6521	1.1
844	84.653	1.1
845	84.657	1.1
846	84.6617	1.1
847	84.6639	1.1
848	84.6707	1.1
849	84.6731	1.1
850	84.6756	1.1
851	84.6761	1.1
852	84.6723	1.1
853	84.671	1.1
854	84.6857	1.1
855	84.6772	1.1
856	84.6734	1.1
857	84.6674	1.1
858	84.6794	1.1
859	84.6718	1.1
860	84.6674	1.1
861	84.6892	1.1
862	84.6699	1.1
863	84.6647	1.1
864	84.6576	1.1
865	84.6279	1.1
866	84.6581	1.1
867	84.6628	1.1
868	84.6622	1.1
869	84.6633	1.1
870	84.6647	1.1
871	84.6682	1.1
872	84.6677	1.1
873	84.6579	1.1
874	84.6652	1.1
875	84.669	1.1
876	84.6614	1.1
877	84.6851	1.1
878	84.6677	1.1
879	84.6625	1.1
880	84.6592	1.1
881	84.6576	1.1
882	84.6554	1.1
883	84.6502	1.1
884	84.6491	1.1
885	84.6486	1.1
886	84.6467	1.1
887	84.6546	1.1
888	84.6535	1.1
889	84.6516	1.1
890	84.6611	1.1
891	84.6573	1.1
892	84.66	1.1
893	84.6579	1.1
894	84.6579	1.1
895	84.659	1.1
896	84.6557	1.1
897	84.6609	1.1
898	84.6581	1.1
899	84.66	1.1
900	84.6592	1.1
901	84.6606	1.1
902	84.6614	1.1
903	84.6639	1.1
904	84.669	1.1
905	84.6715	1.1
906	84.6696	1.1
907	84.6857	1.1
908	84.6756	1.1
909	84.6723	1.1
910	84.6947	1.1
911	84.6791	1.1
912	84.674	1.1
913	84.6701	1.1
914	84.6729	1.1
915	84.6647	1.1
916	84.6677	1.1
917	84.663	1.1
918	84.6606	1.1
919	84.6587	1.1
920	84.6573	1.1
921	84.6549	1.1
922	84.654	1.1
923	84.6538	1.1
924	84.6622	1.1
925	84.6611	1.1
926	84.6581	1.1
927	84.6609	1.1
928	84.6647	1.1
929	84.663	1.1
930	84.66	1.1
931	84.6581	1.1
932	84.6644	1.1
933	84.6625	1.1
934	84.666	1.1
935	84.6573	1.1
936	84.6532	1.1
937	84.6478	1.1
938	84.6418	1.1
939	84.6456	1.1
940	84.6437	1.1
941	84.6461	1.1
942	84.6437	1.1
943	84.6464	1.1
944	84.644	1.1
945	84.6475	1.1
946	84.648	1.1
947	84.6448	1.1
948	84.644	1.1
949	84.6576	1.1
950	84.65	1.1
951	84.648	1.1
952	84.6459	1.1
953	84.6464	1.1
954	84.6475	1.1
955	84.6598	1.1
956	84.6576	1.1
957	84.654	1.1
958	84.6483	1.1
959	84.6489	1.1
960	84.6442	1.1
961	84.6434	1.1
962	84.6497	0
963	84.6497	0
964	84.9184	0
965	85.1632	0
966	85.3732	0
967	85.4861	0
968	85.8882	0
969	86.1015	0
970	86.2669	0
971	86.5603	0
972	86.6244	0
973	86.6953	0
974	86.773	0
975	86.8589	0
976	86.9249	0
977	86.9822	0
978	87.0389	0
979	87.1226	0
980	87.1521	0
981	87.1859	0
982	87.2249	0
983	87.271	0
984	87.3261	0
985	87.3798	0
986	87.4087	0
987	87.4458	0
988	87.4799	0
989	87.5124	0
990	87.5421	0
991	87.5686	0
992	87.5893	0
993	87.5977	0
994	87.6182	0
995	87.6378	0
996	87.6547	0
997	87.6689	0
998	87.6793	0
999	87.6877	0
1000	87.6954	0
1001	87.7036	0
1002	87.7104	0
1003	87.7158	0
1004	87.724	0
1005	87.736	0
1006	87.7431	0
1007	87.7505	0
1008	87.7573	0
1009	87.766	0
1010	87.7652	0
1011	87.7665	0
1012	87.7766	0
1013	87.7728	0
1014	87.7764	0
1015	87.7805	0
1016	87.7821	0
1017	87.7837	0
1018	87.7859	0
1019	87.7878	0
1020	87.793	0
1021	87.7952	0
1022	87.7976	0
1023	87.7998	0
1024	87.8066	0
1025	87.8099	0
1026	87.8102	0
1027	87.8126	0
1028	87.8197	0
1029	87.8375	0
1030	87.8306	0
1031	87.8454	0
1032	87.8405	0
1033	87.8391	0
1034	87.8246	0
1035	87.8391	0
1036	87.8315	0
1037	87.829	0
1038	87.8437	0
1039	87.8325	0
1040	87.8306	0
1041	87.8295	0
1042	87.8593	0
1043	87.8407	0
1044	87.8456	0
1045	87.8432	0
1046	87.8451	0
1047	87.8426	0
1048	87.8437	0
1049	87.8448	0
1050	87.8473	0
1051	87.8917	0
1052	87.8525	0
1053	87.8557	0
1054	87.877	0
1055	87.8642	0
1056	87.8519	0
1057	87.8503	0
1058	87.8454	0
1059	87.8887	0
1060	87.8563	0
1061	87.85	0
1062	87.8484	0
1063	87.8505	0
1064	87.8516	0
1065	87.8503	0
1066	87.8514	0
1067	87.8544	0
1068	87.8593	0
1069	87.8587	0
1070	87.8604	0
1071	87.8672	0
1072	87.8666	0
1073	87.8609	0
1074	87.8587	0
1075	87.859	0
1076	87.8587	0
1077	87.8606	0
1078	87.8579	0
1079	87.8595	0
1080	87.8947	0
1081	87.8838	0
1082	87.8759	0
1083	87.8775	0
1084	87.8882	0
1085	87.8778	0
1086	87.8901	0
1087	87.8784	0
1088	87.8846	0
1089	87.8887	0
1090	87.8912	0
1091	87.8923	0
1092	87.8939	0
1093	87.9269	0
1094	87.8986	0
1095	87.8906	0
1096	87.9092	0
1097	87.8931	0
1098	87.8917	0
1099	87.9111	0
1100	87.9018	0
1101	87.8994	0
1102	87.9119	0
1103	87.9146	0
1104	87.9078	0
1105	87.9043	0
1106	87.9062	0
1107	87.9065	0
1108	87.9081	0
1109	87.9086	0
1110	87.9155	0
1111	87.9122	0
1112	87.9138	0
1113	87.9056	0
1114	87.9152	0
1115	87.9122	0
1116	87.9081	0
1117	87.9067	0
1118	87.9065	0
1119	87.9108	0
1120	87.9209	0
1121	87.9155	0
1122	87.934	0
1123	87.9196	0
1124	87.9174	0
1125	87.9196	0
1126	87.922	0
1127	87.9247	0
1128	87.9201	0
1129	87.9253	0
1130	87.9242	0
1131	87.9288	0
1132	87.9305	0
1133	87.9299	0
1134	87.9258	0
1135	87.9302	0
1136	87.9346	0
1137	87.9291	0
1138	87.9283	0
1139	87.9343	0
1140	87.9302	0
1141	87.9329	0
1142	87.9326	0
1143	87.9433	0
1144	87.9389	0
1145	87.9408	0
1146	87.9397	0
1147	87.9449	0
1148	87.9523	0
1149	87.9553	0
1150	87.9553	0
1151	87.9553	0
1152	87.9744	0
1153	87.9599	0
1154	87.9566	0
1155	87.9496	0
1156	87.9512	0
1157	87.949	0
1158	87.9485	0
1159	87.9515	0
1160	87.9485	0
1161	87.9487	0
1162	87.9501	0
1163	87.9526	0
1164	87.9539	0
1165	87.9624	0
1166	87.9605	0
1167	87.9596	0
1168	87.9575	0
1169	87.9607	0
1170	87.9613	0
1171	87.9596	0
1172	87.9528	0
1173	87.9528	0
1174	87.9498	0
1175	87.964	0
1176	87.9542	0
1177	87.9556	0
1178	87.9654	0
1179	87.9588	0
1180	87.9583	0
1181	87.961	0
1182	87.9599	0
1183	87.9588	0
1184	87.9602	0
1185	87.9632	0
1186	87.9605	0
1187	87.9648	0
1188	87.9681	0
1189	87.9673	0
1190	87.9686	0
1191	87.9662	0
1192	87.9676	0
1193	87.9676	0
1194	87.9694	0
1195	87.9746	0
1196	87.97	0
1197	87.9711	0
1198	87.9749	0
1199	87.9752	0
1200	87.976	0
1201	87.9792	0
1202	87.9794	0.88
1203	87.9721	0.88
1204	87.9512	0.88
1205	87.9684	0.88
1206	87.8953	0.88
1207	87.8151	0.88
1208	87.7175	0.88
1209	87.6255	0.88
1210	87.5348	0.88
1211	87.4504	0.88
1212	87.356	0.88
1213	87.2481	0.88
1214	87.1744	0.88
1215	87.0536	0.88
1216	86.9533	0.88
1217	86.8581	0.88
1218	86.7415	0.88
1219	86.6192	0.88
1220	86.5515	0.88
1221	86.5104	0.88
1222	86.4608	0.88
1223	86.4169	0.88
1224	86.3673	0.88
1225	86.3237	0.88
1226	86.2805	0.88
1227	86.2329	0.88
1228	86.1814	0.88
1229	86.132	0.88
1230	86.0812	0.88
1231	86.0396	0.88
1232	85.9994	0.88
1233	85.9644	0.88
1234	85.932	0.88
1235	85.9067	0.88
1236	85.8895	0.88
1237	85.8682	0.88
1238	85.8484	0.88
1239	85.833	0.88
1240	85.8241	0.88
1241	85.8077	0.88
1242	85.7879	0.88
1243	85.7785	0.88
1244	85.774	0.88
1245	85.7658	0.88
1246	85.771	0.88
1247	85.7604	0.88
1248	85.7515	0.88
1249	85.7381	0.88
1250	85.7286	0.88
1251	85.7175	0.88
1252	85.7135	0.88
1253	85.712	0.88
1254	85.7068	0.88
1255	85.713	0.88
1256	85.7046	0.88
1257	85.7061	0.88
1258	85.6996	0.88
1259	85.7472	0.88
1260	85.7095	0.88
1261	85.7021	0.88
1262	85.7019	0.88
1263	85.7001	0.88
1264	85.7076	0.88
1265	85.7019	0.88
1266	85.6981	0.88
1267	85.6949	0.88
1268	85.6922	0.88
1269	85.6885	0.88
1270	85.6885	0.88
1271	85.7073	0.88
1272	85.6971	0.88
1273	85.6929	0.88
1274	85.7004	0.88
1275	85.6924	0.88
1276	85.6924	0.88
1277	85.6887	0.88
1278	85.7279	0.88
1279	85.7034	0.88
1280	85.7026	0.88
1281	85.6996	0.88
1282	85.7048	0.88
1283	85.7014	0.88
1284	85.7046	0.88
1285	85.7056	0.88
1286	85.6969	0.88
1287	85.7031	0.88
1288	85.7029	0.88
1289	85.7034	0.88
1290	85.7222	0.88
1291	85.7063	0.88
1292	85.6986	0.88
1293	85.6984	0.88
1294	85.711	0.88
1295	85.6996	0.88
1296	85.6957	0.88
1297	85.6942	0.88
1298	85.7071	0.88
1299	85.6981	0.88
1300	85.6996	0.88
1301	85.6989	0.88
1302	85.6937	0.88
1303	85.7001	0.88
1304	85.7006	0.88
1305	85.6971	0.88
1306	85.6689	0.88
1307	85.689	0.88
1308	85.682	0.88
1309	85.6803	0.88
1310	85.6872	0.88
1311	85.6778	0.88
1312	85.6746	0.88
1313	85.6748	0.88
1314	85.6739	0.88
1315	85.6691	0.88
1316	85.6701	0.88
1317	85.6719	0.88
1318	85.6729	0.88
1319	85.6704	0.88
1320	85.6736	0.88
1321	85.6724	0.88
1322	85.6788	0.88
1323	85.6763	0.88
1324	85.6781	0.88
1325	85.6771	0.88
1326	85.6875	0.88
1327	85.68	0.88
1328	85.6756	0.88
1329	85.6741	0.88
1330	85.6793	0.88
1331	85.6783	0.88
1332	85.6768	0.88
1333	85.6825	0.88
1334	85.6788	0.88
1335	85.6791	0.88
1336	85.6778	0.88
1337	85.6796	0.88
1338	85.685	0.88
1339	85.6803	0.88
1340	85.6818	0.88
1341	85.681	0.88
1342	85.6788	0.88
1343	85.68	0.88
1344	85.684	0.88
1345	85.6892	0.88
1346	85.6949	0.88
1347	85.688	0.88
1348	85.7019	0.88
1349	85.6969	0.88
1350	85.6932	0.88
1351	85.6838	0.88
1352	85.6895	0.88
1353	85.6825	0.88
1354	85.681	0.88
1355	85.6808	0.88
1356	85.6793	0.88
1357	85.6783	0.88
1358	85.6815	0.88
1359	85.6915	0.88
1360	85.6887	0.88
1361	85.688	0.88
1362	85.7383	0.88
1363	85.7058	0.88
1364	85.6999	0.88
1365	85.6976	0.88
1366	85.688	0.88
1367	85.6895	0.88
1368	85.6805	0.88
1369	85.6984	0.88
1370	85.6877	0.88
1371	85.6793	0.88
1372	85.6763	0.88
1373	85.6724	0.88
1374	85.7175	0.88
1375	85.684	0.88
1376	85.6771	0.88
1377	85.6751	0.88
1378	85.6748	0.88
1379	85.6743	0.88
1380	85.6714	0.88
1381	85.6716	0.88
1382	85.6711	0.88
1383	85.6704	0.88
1384	85.6689	0.88
1385	85.69	0.88
1386	85.7113	0.88
1387	85.6796	0.88
1388	85.6741	0.88
1389	85.6733	0.88
1390	85.6701	0.88
1391	85.6659	0.88
1392	85.6654	0.88
1393	85.6624	0.88
1394	85.6612	0.88
1395	85.661	0.88
1396	85.6639	0.88
1397	85.6659	0.88
1398	85.6701	0.88
1399	85.6709	0.88
1400	85.6709	0.88
1401	85.6714	0.88
1402	85.6783	0.88
1403	85.6781	0.88
1404	85.6768	0.88
1405	85.681	0.88
1406	85.6753	0.88
1407	85.6848	0.88
1408	85.6872	0.88
1409	85.6833	0.88
1410	85.692	0.88
1411	85.6803	0.88
1412	85.6766	0.88
1413	85.6746	0.88
1414	85.6729	0.88
1415	85.6724	0.88
1416	85.6694	0.88
1417	85.7026	0.88
1418	85.6862	0.88
1419	85.688	0.88
1420	85.6773	0.88
1421	85.6729	0.88
1422	85.6753	0.88
1423	85.6761	0.88
1424	85.6753	0.88
1425	85.7076	0.88
1426	85.6805	0.88
1427	85.6793	0.88
1428	85.6686	0.88
1429	85.6657	0.88
1430	85.6667	0.88
1431	85.6654	0.88
1432	85.6637	0.88
1433	85.6637	0.88
1434	85.6617	0.88
1435	85.6622	0.88
1436	85.6654	0.88
1437	85.6644	0.88
1438	85.6627	0.88
1439	85.6615	0.88
1440	85.6644	0.88
1441	85.6617	0.88
1442	85.6642	0
1443	85.6684	0
1444	85.6652	0
1445	85.6649	0
1446	85.6696	0
1447	85.6691	0
1448	85.6979	0
1449	85.7887	0
1450	85.9001	0
1451	86.0143	0
1452	86.1196	0
1453	86.2461	0
1454	86.3843	0
1455	86.5148	0
1456	86.6297	0
1457	86.7686	0
1458	86.9203	0
1459	87.0072	0
1460	87.1291	0
1461	87.2038	0
1462	87.2539	0
1463	87.3146	0
1464	87.3803	0
1465	87.4309	0
1466	87.478	0
1467	87.5152	0
1468	87.5571	0
1469	87.5869	0
1470	87.6335	0
1471	87.6409	0
1472	87.6593	0
1473	87.6776	0
1474	87.7064	0
1475	87.7098	0
1476	87.7212	0
1477	87.7341	0
1478	87.7478	0
1479	87.7597	0
1480	87.7723	0
1481	87.7803	0
1482	87.7922	0
1483	87.8078	0
1484	87.8115	0
1485	87.8167	0
1486	87.8231	0
1487	87.8641	0
1488	87.839	0
1489	87.8395	0
1490	87.8358	0
1491	87.8809	0
1492	87.8519	0
1493	87.8524	0
1494	87.8554	0
1495	87.8589	0
1496	87.8586	0
1497	87.8589	0
1498	87.8633	0
1499	87.867	0
1500	87.869	0
1501	87.8708	0
1502	87.8717	0
1503	87.8819	0
1504	87.8779	0
1505	87.8869	0
1506	87.8824	0
1507	87.8844	0
1508	87.8839	0
1509	87.8819	0
1510	87.8834	0
1511	87.8839	0
1512	87.8834	0
1513	87.8886	0
1514	87.8898	0
1515	87.8891	0
1516	87.898	0
1517	87.8938	0
1518	87.8936	0
1519	87.8988	0
1520	87.8975	0
1521	87.9008	0
1522	87.9022	0
1523	87.9233	0
1524	87.9174	0
1525	87.9179	0
1526	87.9313	0
1527	87.9245	0
1528	87.9223	0
1529	87.9161	0
1530	87.9097	0
1531	87.9104	0
1532	87.9288	0
1533	87.9146	0
1534	87.9129	0
1535	87.9144	0
1536	87.9139	0
1537	87.9211	0
1538	87.9273	0
1539	87.9233	0
1540	87.9238	0
1541	87.9196	0
1542	87.9221	0
1543	87.925	0
1544	87.9265	0
1545	87.9245	0
1546	87.925	0
1547	87.9377	0
1548	87.9263	0
1549	87.9231	0
1550	87.9233	0
1551	87.9213	0
1552	87.9216	0
1553	87.9236	0
1554	87.9265	0
1555	87.9238	0
1556	87.926	0
1557	87.9275	0
1558	87.9369	0
1559	87.9313	0
1560	87.93	0
1561	87.9298	0
1562	87.928	0
1563	87.9313	0
1564	87.9317	0
1565	87.9419	0
1566	87.9364	0
1567	87.9355	0
1568	87.9352	0
1569	87.936	0
1570	87.934	0
1571	87.934	0
1572	87.9355	0
1573	87.9362	0
1574	87.9193	0
1575	87.9424	0
1576	87.9399	0
1577	87.9429	0
1578	87.9474	0
1579	87.9459	0
1580	87.9464	0
1581	87.9469	0
1582	87.9474	0
1583	87.9811	0
1584	87.9645	0
1585	87.9613	0
1586	87.961	0
1587	87.9635	0
1588	87.9568	0
1589	87.9565	0
1590	87.9508	0
1591	87.9588	0
1592	87.9528	0
1593	87.9518	0
1594	87.9565	0
1595	87.9531	0
1596	87.9526	0
1597	87.965	0
1598	87.961	0
1599	87.9605	0
1600	87.9595	0
1601	87.963	0
1602	87.962	0
1603	87.9617	0
1604	87.9615	0
1605	87.9645	0
1606	87.963	0
1607	87.9645	0
1608	87.9989	0
1609	87.966	0
1610	87.9613	0
1611	87.9741	0
1612	87.9647	0
1613	87.9613	0
1614	87.9603	0
1615	87.962	0
1616	87.961	0
1617	87.9608	0
1618	87.9635	0
1619	87.961	0
1620	87.9617	0
1621	87.9739	0
1622	87.9664	0
1623	87.9662	0
1624	87.9682	0
1625	87.9754	0
1626	87.9692	0
1627	87.9692	0
1628	87.9679	0
1629	87.9655	0
1630	87.9655	0
1631	87.9689	0
1632	87.9662	0
1633	87.9704	0
1634	87.9707	0
1635	87.9729	0
1636	87.9761	0
1637	87.9759	0
1638	87.9838	0
1639	87.9816	0
1640	87.9843	0
1641	87.9776	0
1642	87.9868	0
1643	87.9932	0
1644	87.9935	0
1645	87.9935	0
1646	87.9955	0
1647	87.9957	0
1648	88.0046	0
1649	87.9969	0
1650	87.9903	0
1651	87.9942	0
1652	87.9888	0
1653	87.9873	0
1654	87.9858	0
1655	87.9942	0
1656	87.988	0
1657	87.989	0
1658	87.9915	0
1659	87.9932	0
1660	87.9952	0
1661	87.9975	0
1662	87.995	0
1663	87.9967	0
1664	87.9955	0
1665	88.0024	0
1666	87.9915	0
1667	87.9982	0
1668	87.9888	0
1669	87.9863	0
1670	87.988	0
1671	87.9863	0
1672	87.9979	0
1673	87.9905	0
1674	87.9917	0
1675	87.9888	0
1676	87.9729	0
1677	87.99	0
1678	87.9888	0
1679	87.992	0
1680	87.9912	0
1681	87.9955	0
1682	87.9915	0.66
1683	87.9936	0.66
1684	88.0174	0.66
1685	88.0146	0.66
1686	88.0137	0.66
1687	87.9949	0.66
1688	87.9271	0.66
1689	87.8476	0.66
1690	87.7808	0.66
1691	87.7206	0.66
1692	87.6216	0.66
1693	87.5465	0.66
1694	87.4647	0.66
1695	87.3881	0.66
1696	87.3027	0.66
1697	87.2338	0.66
1698	87.1511	0.66
1699	87.1003	0.66
1700	87.0687	0.66
1701	87.0299	0.66
1702	86.9857	0.66
1703	86.9408	0.66
1704	86.8929	0.66
1705	86.8529	0.66
1706	86.8218	0.66
1707	86.7992	0.66
1708	86.7858	0.66
1709	86.7554	0.66
1710	86.7267	0.66
1711	86.7068	0.66
1712	86.6951	0.66
1713	86.6853	0.66
1714	86.6949	0.66
1715	86.6715	0.66
1716	86.6535	0.66
1717	86.6304	0.66
1718	86.6168	0.66
1719	86.6133	0.66
1720	86.5986	0.66
1721	86.5899	0.66
1722	86.5983	0.66
1723	86.5839	0.66
1724	86.5797	0.66
1725	86.575	0.66
1726	86.5818	0.66
1727	86.5806	0.66
1728	86.5719	0.66
1729	86.5661	0.66
1730	86.5635	0.66
1731	86.5614	0.66
1732	86.5612	0.66
1733	86.5589	0.66
1734	86.5617	0.66
1735	86.5572	0.66
1736	86.5539	0.66
1737	86.5584	0.66
1738	86.5467	0.66
1739	86.5401	0.66
1740	86.5373	0.66
1741	86.5366	0.66
1742	86.5334	0.66
1743	86.5334	0.66
1744	86.5385	0.66
1745	86.5327	0.66
1746	86.532	0.66
1747	86.5331	0.66
1748	86.532	0.66
1749	86.535	0.66
1750	86.5355	0.66
1751	86.5406	0.66
1752	86.5362	0.66
1753	86.5385	0.66
1754	86.5401	0.66
1755	86.5413	0.66
1756	86.5385	0.66
1757	86.5397	0.66
1758	86.5373	0.66
1759	86.5369	0.66
1760	86.5395	0.66
1761	86.5371	0.66
1762	86.5357	0.66
1763	86.535	0.66
1764	86.5436	0.66
1765	86.5401	0.66
1766	86.5411	0.66
1767	86.5416	0.66
1768	86.546	0.66
1769	86.546	0.66
1770	86.5469	0.66
1771	86.5444	0.66
1772	86.5502	0.66
1773	86.5542	0.66
1774	86.5551	0.66
1775	86.5579	0.66
1776	86.5645	0.66
1777	86.561	0.66
1778	86.5717	0.66
1779	86.56	0.66
1780	86.5525	0.66
1781	86.5521	0.66
1782	86.5591	0.66
1783	86.5504	0.66
1784	86.5525	0.66
1785	86.5474	0.66
1786	86.5486	0.66
1787	86.5521	0.66
1788	86.5518	0.66
1789	86.5516	0.66
1790	86.553	0.66
1791	86.5614	0.66
1792	86.5607	0.66
1793	86.5577	0.66
1794	86.5575	0.66
1795	86.5598	0.66
1796	86.5502	0.66
1797	86.568	0.66
1798	86.5535	0.66
1799	86.549	0.66
1800	86.5504	0.66
1801	86.55	0.66
1802	86.5481	0.66
1803	86.5451	0.66
1804	86.5462	0.66
1805	86.5465	0.66
1806	86.5502	0.66
1807	86.5507	0.66
1808	86.55	0.66
1809	86.5479	0.66
1810	86.5532	0.66
1811	86.5479	0.66
1812	86.5486	0.66
1813	86.5507	0.66
1814	86.5857	0.66
1815	86.5577	0.66
1816	86.5535	0.66
1817	86.5605	0.66
1818	86.5553	0.66
1819	86.5532	0.66
1820	86.5586	0.66
1821	86.5565	0.66
1822	86.5532	0.66
1823	86.5523	0.66
1824	86.5628	0.66
1825	86.5602	0.66
1826	86.5602	0.66
1827	86.5602	0.66
1828	86.56	0.66
1829	86.5589	0.66
1830	86.5591	0.66
1831	86.561	0.66
1832	86.5633	0.66
1833	86.5661	0.66
1834	86.5736	0.66
1835	86.5715	0.66
1836	86.5712	0.66
1837	86.5663	0.66
1838	86.5745	0.66
1839	86.5614	0.66
1840	86.5596	0.66
1841	86.5577	0.66
1842	86.5694	0.66
1843	86.5621	0.66
1844	86.5575	0.66
1845	86.5563	0.66
1846	86.5591	0.66
1847	86.5579	0.66
1848	86.5586	0.66
1849	86.5596	0.66
1850	86.5589	0.66
1851	86.5577	0.66
1852	86.5565	0.66
1853	86.5619	0.66
1854	86.5958	0.66
1855	86.5663	0.66
1856	86.5645	0.66
1857	86.5546	0.66
1858	86.5521	0.66
1859	86.5532	0.66
1860	86.5509	0.66
1861	86.5502	0.66
1862	86.5509	0.66
1863	86.5542	0.66
1864	86.5521	0.66
1865	86.5509	0.66
1866	86.55	0.66
1867	86.5509	0.66
1868	86.5514	0.66
1869	86.5493	0.66
1870	86.5553	0.66
1871	86.55	0.66
1872	86.5514	0.66
1873	86.5593	0.66
1874	86.556	0.66
1875	86.5528	0.66
1876	86.55	0.66
1877	86.5495	0.66
1878	86.5507	0.66
1879	86.549	0.66
1880	86.564	0.66
1881	86.5549	0.66
1882	86.5509	0.66
1883	86.5626	0.66
1884	86.5586	0.66
1885	86.5553	0.66
1886	86.5567	0.66
1887	86.5596	0.66
1888	86.56	0.66
1889	86.5602	0.66
1890	86.5612	0.66
1891	86.5626	0.66
1892	86.5652	0.66
1893	86.5673	0.66
1894	86.5654	0.66
1895	86.5645	0.66
1896	86.5722	0.66
1897	86.5642	0.66
1898	86.5612	0.66
1899	86.5572	0.66
1900	86.5553	0.66
1901	86.5551	0.66
1902	86.5553	0.66
1903	86.5593	0.66
1904	86.557	0.66
1905	86.5551	0.66
1906	86.5575	0.66
1907	86.5245	0.66
1908	86.5537	0.66
1909	86.5589	0.66
1910	86.56	0.66
1911	86.561	0.66
1912	86.5626	0.66
1913	86.5638	0.66
1914	86.5631	0.66
1915	86.5768	0.66
1916	86.5687	0.66
1917	86.5593	0.66
1918	86.556	0.66
1919	86.5565	0.66
1920	86.5546	0.66
1921	86.5537	0.66
1922	86.5546	0
1923	86.5535	0
1924	86.6088	0
1925	86.6784	0
1926	86.7536	0
1927	86.8332	0
1928	86.9188	0
1929	87.0143	0
1930	87.0947	0
1931	87.1985	0
1932	87.2432	0
1933	87.2722	0
1934	87.2923	0
1935	87.3086	0
1936	87.3269	0
1937	87.3624	0
1938	87.4035	0
1939	87.448	0
1940	87.501	0
1941	87.5319	0
1942	87.5541	0
1943	87.5779	0
1944	87.5943	0
1945	87.6184	0
1946	87.6621	0
1947	87.6923	0
1948	87.7159	0
1949	87.7329	0
1950	87.7537	0
1951	87.7823	0
1952	87.7974	0
1953	87.8129	0
1954	87.8262	0
1955	87.8372	0
1956	87.8571	0
1957	87.8566	0
1958	87.8606	0
1959	87.8842	0
1960	87.8736	0
1961	87.8762	0
1962	87.8788	0
1963	87.8954	0
1964	87.8886	0
1965	87.8879	0
1966	87.8933	0
1967	87.8982	0
1968	87.9022	0
1969	87.9064	0
1970	87.9094	0
1971	87.9103	0
1972	87.9148	0
1973	87.9155	0
1974	87.9122	0
1975	87.9127	0
1976	87.9211	0
1977	87.915	0
1978	87.9153	0
1979	87.9164	0
1980	87.915	0
1981	87.9253	0
1982	87.9202	0
1983	87.9195	0
1984	87.922	0
1985	87.9246	0
1986	87.9225	0
1987	87.9239	0
1988	87.93	0
1989	87.926	0
1990	87.9246	0
1991	87.9274	0
1992	87.9286	0
1993	87.9319	0
1994	87.9297	0
1995	87.9312	0
1996	87.9286	0
1997	87.9319	0
1998	87.933	0
1999	87.9307	0
2000	87.9293	0
[truncated: 3,043 more rows]
