# Supplementary material for: Atomically dispersed Pb ionic sites in PbCdSe quantum dot gels enhance room-temperature NO2 sensing
Source: Nat Commun. 2021 Aug 12;12:4895. doi: 10.1038/s41467-021-25192-4 (PMC8361172; doi:10.1038/s41467-021-25192-4)
Supplement: Supplementary file 5 — Source Data [file 41467_2021_25192_MOESM5_ESM.zip › Source Data/Figure S24.xlsx]

## Sheet: Sheet1
0	5805060	0
1	5805550	0
2	5803300	0
3	5803000	0
4	5799790	0
5	5803000	0
6	5803790	0
7	5807600	0
8	5796950	0
9	5793560	0
10	5792570	0
11	5801440	0
12	5799880	0
13	5797640	0
14	5795500	0
15	5793940	0
16	5803880	0
17	5798510	0
18	5801050	0
19	5799680	0
20	5797540	0
21	5788990	0
22	5801050	0
23	5805450	0
24	5804670	0
25	5807800	0
26	5796270	0
27	5799590	0
28	5800360	0
29	5799100	0
30	5796950	0
31	5799300	0
32	5792970	0
33	5801930	0
34	5795590	0
35	5810650	0
36	5803390	0
37	5810150	0
38	5794040	0
39	5802520	0
40	5801240	0
41	5810450	0
42	5793360	0
43	5793940	0
44	5800860	0
45	5797640	0
46	5795010	0
47	5803110	0
48	5803980	0
49	5796270	0
50	5803980	0
51	5798320	0
52	5805260	0
53	5801050	0
54	5795790	0
55	5793260	0
56	5800670	0
57	5808290	0
58	5806920	0
59	5806330	0
60	5812900	0
61	5809860	0
62	5803790	0
63	5806620	0
64	5801930	0
65	5794820	0
66	5800560	0
67	5796950	0
68	5795300	0
69	5803110	0
70	5811240	0
71	5806920	0
72	5800270	0
73	5804570	0
74	5799390	0
75	5801350	0
76	5799880	0
77	5804860	0
78	5807210	0
79	5803390	0
80	5810060	0
81	5810650	0
82	5804860	0
83	5803880	0
84	5806330	0
85	5806530	0
86	5812810	0
87	5803300	0
88	5808390	0
89	5802800	0
90	5805260	0
91	5814570	0
92	5813590	0
93	5816160	0
94	5824040	0
95	5813010	0
96	5810450	0
97	5807700	0
98	5808590	0
99	5809760	0
100	5803390	0
101	5804180	0
102	5805450	0
103	5805060	0
104	5803390	0
105	5805150	0
106	5808090	0
107	5813890	0
108	5804080	0
109	5810350	0
110	5814770	0
111	5813890	0
112	5815460	0
113	5809180	0
114	5821570	0
115	5823650	0
116	5816160	0
117	5815750	0
118	5808000	0
119	5815160	0
120	5807700	0
121	5819400	0
122	5827210	0
123	5823450	0
124	5817630	0
125	5826820	0
126	5818610	0
127	5809860	0
128	5815260	0
129	5817530	0
130	5802620	0
131	5813190	0
132	5815360	0
133	5801640	0
134	5809660	0
135	5813010	0
136	5819800	0
137	5815160	0
138	5805550	0
139	5806330	0
140	5805650	0
141	5806620	0
142	5803000	0
143	5820290	0
144	5811830	0
145	5804860	0
146	5814870	0
147	5816750	0
148	5816350	0
149	5800670	0
150	5804950	0
151	5807010	0
152	5811720	0
153	5813010	0
154	5799390	0
155	5799000	0
156	5806530	0
157	5799880	0
158	5811130	0
159	5801240	0
160	5803200	0
161	5805650	0
162	5806820	0
163	5809070	0
164	5802910	0
165	5802420	0
166	5796270	0
167	5806820	0
168	5806140	0
169	5797240	0
170	5806330	0
171	5804380	0
172	5805150	0
173	5804770	0
174	5808000	0
175	5808390	0
176	5799490	0
177	5803200	0
178	5797240	0
179	5805740	0
180	5807510	0
181	5801640	0
182	5810540	0
183	5814370	0
184	5805650	0
185	5807890	0
186	5814080	0
187	5818020	0
188	5810650	0
189	5814570	0
190	5808880	0
191	5803200	0
192	5810060	0
193	5808980	0
194	5802420	0
195	5807700	0
196	5803300	0
197	5809470	0
198	5812900	0
199	5808480	0
200	5806530	0
201	5807010	0
202	5811040	0
203	5810250	0
204	5813890	0
205	5802910	0
206	5804670	0
207	5811330	0
208	5813490	0
209	5819800	0
210	5813100	0
211	5824640	0
212	5821770	0
213	5815950	0
214	5810840	0
215	5816840	0
216	5814670	0
217	5812900	0
218	5812420	0
219	5805450	0
220	5813490	0
221	5810350	0
222	5811630	0
223	5811530	0
224	5817930	0
225	5812310	0
226	5813010	0
227	5814960	0
228	5821570	0
229	5803980	0
230	5804950	0
231	5814570	0
232	5809070	0
233	5810450	0
234	5816050	0
235	5815750	0
236	5817930	0
237	5822160	0
238	5820000	0
239	5823060	0
240	5811720	0
241	5818710	0
242	5827110	0
243	5821270	0
244	5826020	0
245	5823950	0
246	5809070	0
247	5823450	0
248	5828800	0
249	5821270	0
250	5824140	0
251	5823840	0
252	5823950	0
253	5819400	0
254	5820590	0
255	5822750	0
256	5823060	0
257	5822160	0
258	5834360	0
259	5826710	0
260	5830390	0
261	5818220	0
262	5829500	0
263	5823840	0
264	5820680	0
265	5815850	0
266	5830480	0
267	5831870	0
268	5819890	0
269	5826520	0
270	5824930	0
271	5833670	0
272	5818120	0
273	5826520	0
274	5819200	0
275	5818610	0
276	5826710	0
277	5827800	0
278	5828410	0
279	5826220	0
280	5818710	0
281	5820790	0
282	5821180	0
283	5816940	0
284	5819400	0
285	5815360	0
286	5813490	0
287	5821870	0
288	5813010	0
289	5822660	0
290	5812120	0
291	5809180	0
292	5823450	0
293	5821570	0
294	5824240	0
295	5817530	0
296	5823160	0
297	5826320	0
298	5819500	0
299	5816350	0
300	5828410	0
301	5824640	0
302	5836360	0
303	5814080	0
304	5812510	0
305	5819400	0
306	5816350	0
307	5826620	0
308	5840930	0
309	5819000	0
310	5821570	0
311	5823950	0
312	5816050	0
313	5819890	0
314	5816750	0
315	5827210	0
316	5816550	0
317	5813980	0
318	5814570	0
319	5820680	0
320	5817730	0
321	5826710	0
322	5813390	0
323	5815550	0
324	5825320	0
325	5820290	0
326	5825320	0
327	5816940	0
328	5817820	0
329	5810250	0
330	5816050	0
331	5824930	0
332	5832670	0
333	5822070	0
334	5812900	0
335	5824340	0
336	5818220	0
337	5830980	0
338	5827210	0
339	5819590	0
340	5833860	0
341	5829500	0
342	5814570	0
343	5817930	0
344	5818610	0
345	5824040	0
346	5829890	0
347	5825530	0
348	5825430	0
349	5825530	0
350	5823550	0
351	5831480	0
352	5829890	0
353	5824040	0
354	5828500	0
355	5834450	0
356	5818120	0
357	5827020	0
358	5828600	0
359	5832970	0
360	5838140	0
361	5838140	0
362	5836640	0
363	5839540	0
364	5845340	0
365	5840630	0
366	5850650	0
367	5843740	0
368	5844130	0
369	5844740	0
370	5853960	0
371	5847640	0
372	5848440	0
373	5853350	0
374	5850550	0
375	5842230	0
376	5831480	0
377	5839740	0
378	5849540	0
379	5857380	0
380	5834950	0
381	5844930	0
382	5849340	0
383	5837050	0
384	5845430	0
385	5841640	0
386	5852660	0
387	5832560	0
388	5840930	0
389	5832560	0
390	5833670	0
391	5831670	0
392	5834170	0
393	5835950	0
394	5842430	0
395	5840430	0
396	5840040	0
397	5822070	0
398	5837750	0
399	5836640	0
400	5837750	0
401	5842940	0
402	5839440	0
403	5836050	0
404	5831970	0
405	5831170	0
406	5841540	0
407	5826220	0
408	5836640	0
409	5831370	0
410	5835650	0
411	5835560	0
412	5843530	0
413	5832670	0
414	5837750	0
415	5826410	0
416	5835150	0
417	5834260	0
418	5843740	0
419	5828890	0
420	5828600	0
421	5831970	0
422	5828200	0
423	5828890	0
424	5829000	0
425	5828200	0
426	5842340	0
427	5838140	0
428	5847030	0
429	5826410	0
430	5836050	0
431	5828890	0
432	5833860	0
433	5832670	0
434	5831580	0
435	5821070	0
436	5827520	0
437	5842140	0
438	5838830	0
439	5840630	0
440	5841340	0
441	5828410	0
442	5827910	0
443	5833170	0
444	5834950	0
445	5830480	0
446	5828110	0
447	5834660	0
448	5836750	0
449	5832370	0
450	5835060	0
451	5827210	0
452	5828890	0
453	5835650	0
454	5827410	0
455	5831370	0
456	5826910	0
457	5820590	0
458	5829780	0
459	5832670	0
460	5825630	0
461	5823750	0
462	5833760	0
463	5829690	0
464	5824930	0
465	5824450	0
466	5831170	0
467	5828890	0
468	5833860	0
469	5833060	0
470	5831780	0
471	5837750	0
472	5826620	0
473	5830280	0
474	5834660	0
475	5829000	0
476	5820090	0
477	5823840	0
478	5811920	0
479	5825820	0
480	5817930	0
481	5818020	0
482	5827710	0
483	5818610	0
484	5833060	0
485	5825730	0
486	5818610	0
487	5825630	0
488	5838640	0
489	5829300	0
490	5823650	0
491	5832970	0
492	5834560	0
493	5828700	0
494	5826520	0
495	5827210	0
496	5832370	0
497	5833060	0
498	5832760	0
499	5835150	0
500	5842340	0
501	5835650	0
502	5831670	0
503	5833360	0
504	5820590	0
505	5840630	0
506	5827020	0
507	5835560	0
508	5835250	0
509	5831670	0
510	5822070	0
511	5829590	0
512	5828500	0
513	5839040	0
514	5840840	0
515	5828600	0
516	5830780	0
517	5832470	0
518	5824450	0
519	5825130	0
520	5826410	0
521	5836850	0
522	5841040	0
523	5828500	0
524	5841730	0
525	5830890	0
526	5830980	0
527	5827800	0
528	5823950	0
529	5831870	0
530	5836360	0
531	5832170	0
532	5833760	0
533	5838550	0
534	5834450	0
535	5831970	0
536	5836850	0
537	5839240	0
538	5827610	0
539	5842230	0
540	5826820	0
541	5834760	0
542	5835450	0
543	5834950	0
544	5824340	0
545	5821270	0
546	5828110	0
547	5824730	0
548	5832170	0
549	5833170	0
550	5838050	0
551	5832280	0
552	5835750	0
553	5838050	0
554	5831780	0
555	5835860	0
556	5831970	0
557	5845430	0
558	5833560	0
559	5827020	0
560	5840240	0
561	5831670	0
562	5839540	0
563	5834360	0
564	5834760	0
565	5832470	0
566	5837550	0
567	5831280	0
568	5840930	0
569	5830980	0
570	5832670	0
571	5835750	0
572	5829190	0
573	5837140	0
574	5830480	0
575	5830980	0
576	5837440	0
577	5835860	0
578	5834860	0
579	5836750	0
580	5835950	0
581	5836450	0
582	5834860	0
583	5832070	0
584	5837340	0
585	5829890	0
586	5834860	0
587	5835950	0
588	5831280	0
589	5828110	0
590	5819400	0
591	5835860	0
592	5842140	0
593	5830780	0
594	5840630	0
595	5836750	0
596	5839540	0
597	5841540	0
598	5832370	0
599	5827110	0
600	5835860	0
601	5834760	0
602	5817630	0
603	5835150	0
604	5834260	0
605	5828000	0
606	5831780	0
607	5842840	0
608	5840040	0
609	5838140	0
610	5835060	0
611	5838440	0
612	5834170	0
613	5830280	0
614	5834660	0
615	5838440	0
616	5840240	0
617	5836250	0
618	5838340	0
619	5838140	0
620	5840630	0
621	5832470	0
622	5830890	0
623	5832670	0
624	5832070	0
625	5840040	0
626	5837440	0
627	5830280	0
628	5833060	0
629	5839840	0
630	5827520	0
631	5831670	0
632	5827520	0
633	5824450	0
634	5840740	0
635	5832560	0
636	5828000	0
637	5842430	0
638	5834760	0
639	5832870	0
640	5836950	0
641	5837050	440
642	5831670	440
643	5831370	440
644	5774700	440
645	5694820	440
646	5699330	440
647	5611410	440
648	5520760	440
649	5436780	440
650	5376480	440
651	5307060	440
652	5243380	440
653	5169480	440
654	5099610	440
655	5054340	440
656	5018230	440
657	4943930	440
658	4852220	440
659	4806400	440
660	4779700	440
661	4728940	440
662	4715630	440
663	4684530	440
664	4664620	440
665	4629520	440
666	4601330	440
667	4608150	440
668	4567170	440
669	4532730	440
670	4489580	440
671	4443760	440
672	4435000	440
673	4423390	440
674	4416890	440
675	4419590	440
676	4415630	440
677	4379540	440
678	4372910	440
679	4356600	440
680	4343070	440
681	4333230	440
682	4336970	440
683	4329950	440
684	4321670	440
685	4306510	440
686	4302300	440
687	4301530	440
688	4290420	440
689	4277290	440
690	4262830	440
691	4255780	440
692	4254300	440
693	4255440	440
694	4238250	440
695	4228310	440
696	4219260	440
697	4216490	440
698	4212130	440
699	4206300	440
700	4196150	440
701	4199210	440
702	4196960	440
703	4191640	440
704	4183660	440
705	4185640	440
706	4173160	440
707	4165930	440
708	4162110	440
709	4159990	440
710	4160580	440
711	4151530	440
712	4145000	440
713	4151550	440
714	4152220	440
715	4152090	440
716	4145550	440
717	4136590	440
718	4135320	440
719	4134740	440
720	4126420	440
721	4125160	440
722	4120250	440
723	4122270	440
724	4122930	440
725	4120680	440
726	4112440	440
727	4111510	440
728	4113290	440
729	4109920	440
730	4104820	440
731	4104850	440
732	4103610	440
733	4097580	440
734	4099340	440
735	4093320	440
736	4092500	440
737	4096860	440
738	4096810	440
739	4094750	440
740	4091100	440
741	4087350	440
742	4082160	440
743	4081220	440
744	4075370	440
745	4075700	440
746	4071780	440
747	4067100	440
748	4070010	440
749	4068820	440
750	4065260	440
751	4064020	440
752	4061260	440
753	4058260	440
754	4055860	440
755	4056720	440
756	4058150	440
757	4053120	440
758	4051170	440
759	4048450	440
760	4050030	440
761	4049250	440
762	4044410	440
763	4035090	440
764	4050200	0
765	4085260	0
766	4148830	0
767	4242040	0
768	4320600	0
769	4371080	0
770	4480910	0
771	4522200	0
772	4613380	0
773	4666780	0
774	4741600	0
775	4812450	0
776	4891160	0
777	4916020	0
778	4956970	0
779	4985930	0
780	5041840	0
781	5063660	0
782	5111640	0
783	5151630	0
784	5165010	0
785	5185490	0
786	5227340	0
787	5236250	0
788	5268280	0
789	5284980	0
790	5305260	0
791	5332760	0
792	5366240	0
793	5371960	0
794	5396170	0
795	5399540	0
796	5417270	0
797	5438590	0
798	5449870	0
799	5453120	0
800	5461950	0
801	5475410	0
802	5490030	0
803	5498080	0
804	5501100	0
805	5515150	0
806	5530470	0
807	5540650	0
808	5543160	0
809	5544590	0
810	5548960	0
811	5568690	0
812	5570150	0
813	5576030	0
814	5577920	0
815	5580660	0
816	5589010	0
817	5595490	0
818	5602350	0
819	5607740	0
820	5607300	0
821	5612810	0
822	5615870	0
823	5618680	0
824	5633410	0
825	5640410	0
826	5646470	0
827	5648440	0
828	5644520	0
829	5649600	0
830	5656140	0
831	5661360	0
832	5666850	0
833	5666040	0
834	5670560	0
835	5671470	0
836	5672560	0
837	5676010	0
838	5685940	0
839	5683380	0
840	5681280	0
841	5692520	0
842	5693990	0
843	5689600	0
844	5690240	0
845	5695370	0
846	5698590	0
847	5696840	0
848	5703570	0
849	5700060	0
850	5701720	0
851	5711440	0
852	5708560	0
853	5709480	0
854	5714670	0
855	5716900	0
856	5720350	0
857	5721010	0
858	5722490	0
859	5732890	0
860	5726610	0
861	5738240	0
862	5737210	0
863	5740700	0
864	5739480	0
865	5742300	0
866	5739570	0
867	5736640	0
868	5739570	0
869	5745420	0
870	5741730	0
871	5746270	0
872	5752240	0
873	5756620	0
874	5747780	0
875	5751010	0
876	5745890	0
877	5748360	0
878	5752710	0
879	5748740	0
880	5753580	0
881	5759950	0
882	5762430	0
883	5759570	0
884	5757570	0
885	5762050	0
886	5766930	0
887	5762340	0
888	5763480	0
889	5774700	0
890	5770280	0
891	5772580	0
892	5772390	0
893	5775360	0
894	5776330	0
895	5771630	0
896	5775560	0
897	5783670	0
898	5775470	0
899	5775950	0
900	5774410	0
901	5786370	0
902	5781830	0
903	5780770	0
904	5778640	0
905	5780570	0
906	5782700	0
907	5782890	0
908	5780860	0
909	5784620	0
910	5787250	0
911	5792970	0
912	5784440	0
913	5789860	0
914	5790450	0
915	5796570	0
916	5792970	0
917	5796380	0
918	5797440	0
919	5793360	0
920	5799200	0
921	5801830	0
922	5798510	0
923	5803700	0
924	5803200	0
925	5800860	0
926	5801050	0
927	5795790	0
928	5803880	0
929	5813490	0
930	5808590	0
931	5808590	0
932	5810540	0
933	5811330	0
934	5813490	0
935	5813100	0
936	5811430	0
937	5821570	0
938	5817930	0
939	5813590	0
940	5813590	0
941	5818520	0
942	5819590	0
943	5813980	0
944	5822560	0
945	5823360	0
946	5819300	0
947	5825130	0
948	5826220	0
949	5828890	0
950	5825820	0
951	5819890	0
952	5822660	0
953	5825040	0
954	5828110	0
955	5826910	0
956	5832870	0
957	5821970	0
958	5829890	0
959	5834060	0
960	5826520	0
961	5829780	0
962	5835150	0
963	5835750	0
964	5832560	0
965	5830680	0
966	5830090	0
967	5840340	0
968	5833170	0
969	5836750	0
970	5834560	0
971	5839940	0
972	5837940	0
973	5837140	0
974	5837050	0
975	5846440	0
976	5838440	0
977	5838940	0
978	5840630	0
979	5842940	0
980	5834560	0
981	5829780	0
982	5828700	0
983	5831170	0
984	5834760	0
985	5834450	0
986	5833670	0
987	5835060	0
988	5834760	0
989	5841230	0
990	5838240	0
991	5837140	0
992	5838440	0
993	5842840	0
994	5841730	0
995	5838340	0
996	5841640	0
997	5841340	0
998	5848740	0
999	5854170	0
1000	5850550	0
1001	5850950	0
1002	5849140	0
1003	5851750	440
1004	5824450	440
1005	5764150	440
1006	5683200	440
1007	5620430	440
1008	5517290	440
1009	5404760	440
1010	5343070	440
1011	5304830	440
1012	5192760	440
1013	5115560	440
1014	5089360	440
1015	4996530	440
1016	4986850	440
1017	4941290	440
1018	4861390	440
1019	4812310	440
1020	4772470	440
1021	4744470	440
1022	4733020	440
1023	4706260	440
1024	4648350	440
1025	4640110	440
1026	4615780	440
1027	4571520	440
1028	4546380	440
1029	4507650	440
1030	4494060	440
1031	4472530	440
1032	4448430	440
1033	4432100	440
1034	4429460	440
1035	4434080	440
1036	4412740	440
1037	4386770	440
1038	4379990	440
1039	4371080	440
1040	4331800	440
1041	4328950	440
1042	4321580	440
1043	4307940	440
1044	4307390	440
1045	4283030	440
1046	4269560	440
1047	4264810	440
1048	4266010	440
1049	4261310	440
1050	4251210	440
1051	4242450	440
1052	4238800	440
1053	4232600	440
1054	4232180	440
1055	4231280	440
1056	4216470	440
1057	4202960	440
1058	4197490	440
1059	4194430	440
1060	4194090	440
1061	4184180	440
1062	4182640	440
1063	4175480	440
1064	4179950	440
1065	4171620	440
1066	4165710	440
1067	4160830	440
1068	4160910	440
1069	4156920	440
1070	4158900	440
1071	4152050	440
1072	4143590	440
1073	4138990	440
1074	4139240	440
1075	4138450	440
1076	4136860	440
1077	4134030	440
1078	4131590	440
1079	4123840	440
1080	4116910	440
1081	4118460	440
1082	4121750	440
1083	4120840	440
1084	4118060	440
1085	4111330	440
1086	4106960	440
1087	4102800	440
1088	4103900	440
1089	4102200	440
1090	4102770	440
1091	4097450	440
1092	4095650	440
1093	4096390	440
1094	4093490	440
1095	4093590	440
1096	4093290	440
1097	4090330	440
1098	4088310	440
1099	4085400	440
1100	4086860	440
1101	4089110	440
1102	4082000	440
1103	4079690	440
1104	4074430	440
1105	4073680	440
1106	4072320	440
1107	4075470	440
1108	4074480	440
1109	4071700	440
1110	4075110	440
1111	4074270	440
1112	4070390	440
1113	4069140	440
1114	4062310	440
1115	4062420	440
1116	4062230	440
1117	4062690	440
1118	4057130	440
1119	4061430	440
1120	4058550	440
1121	4060110	440
1122	4056250	440
1123	4051150	440
1124	4053780	440
1125	4080870	440
1126	4110030	0
1127	4161350	0
1128	4245240	0
1129	4378010	0
1130	4452440	0
1131	4497710	0
1132	4553720	0
1133	4670240	0
1134	4789600	0
1135	4816910	0
1136	4873690	0
1137	4953190	0
1138	4994200	0
1139	5041170	0
1140	5069300	0
1141	5110810	0
1142	5126630	0
1143	5173690	0
1144	5194900	0
1145	5251290	0
1146	5280010	0
1147	5310890	0
1148	5323240	0
1149	5342420	0
1150	5350340	0
1151	5367970	0
1152	5387250	0
1153	5413170	0
1154	5415800	0
1155	5440320	0
1156	5442050	0
1157	5460750	0
1158	5466260	0
1159	5480800	0
1160	5481530	0
1161	5491740	0
1162	5516880	0
1163	5529720	0
1164	5533970	0
1165	5540320	0
1166	5557490	0
1167	5558500	0
1168	5566660	0
1169	5579040	0
1170	5583930	0
1171	5587970	0
1172	5594190	0
1173	5597570	0
1174	5607400	0
1175	5616220	0
1176	5609140	0
1177	5615790	0
1178	5624390	0
1179	5628090	0
1180	5631810	0
1181	5630830	0
1182	5640690	0
1183	5644870	0
1184	5647190	0
1185	5649700	0
1186	5650500	0
1187	5653540	0
1188	5668570	0
1189	5669930	0
1190	5677820	0
1191	5677000	0
1192	5682550	0
1193	5682640	0
1194	5677910	0
1195	5687390	0
1196	5688490	0
1197	5703110	0
1198	5697660	0
1199	5705140	0
1200	5713100	0
1201	5715150	0
1202	5715610	0
1203	5715060	0
1204	5714950	0
1205	5715610	0
1206	5721190	0
1207	5720630	0
1208	5728580	0
1209	5730910	0
1210	5730070	0
1211	5732130	0
1212	5730640	0
1213	5732420	0
1214	5734210	0
1215	5741730	0
1216	5741930	0
1217	5735150	0
1218	5736170	0
1219	5744760	0
1220	5744380	0
1221	5740230	0
1222	5748160	0
1223	5743710	0
1224	5752440	0
1225	5752820	0
1226	5750920	0
1227	5756900	0
1228	5755100	0
1229	5758140	0
1230	5759000	0
1231	5761960	0
1232	5767980	0
1233	5769700	0
1234	5764240	0
1235	5764060	0
1236	5756900	0
1237	5766540	0
1238	5773360	0
1239	5771140	0
1240	5773360	0
1241	5777490	0
1242	5777110	0
1243	5779990	0
1244	5780770	0
1245	5783670	0
1246	5777970	0
1247	5779220	0
1248	5790630	0
1249	5786850	0
1250	5794620	0
1251	5788990	0
1252	5792480	0
1253	5795210	0
1254	5794910	0
1255	5790340	0
1256	5791600	0
1257	5801350	0
1258	5796470	0
1259	5796950	0
1260	5797060	0
1261	5797540	0
1262	5800950	0
1263	5807890	0
1264	5803390	0
1265	5804860	0
1266	5802030	0
1267	5805350	0
1268	5805260	0
1269	5806820	0
1270	5809070	0
1271	5804570	0
1272	5802420	0
1273	5811720	0
1274	5812220	0
1275	5807700	0
1276	5816050	0
1277	5811330	0
1278	5812610	0
1279	5811330	0
1280	5815070	0
1281	5812510	0
1282	5815550	0
1283	5816250	0
1284	5822560	0
1285	5815070	0
1286	5817930	0
1287	5818810	0
1288	5826410	0
1289	5820680	0
1290	5827210	0
1291	5830090	0
1292	5826910	0
1293	5830190	0
1294	5830090	0
1295	5828410	0
1296	5825040	0
1297	5828410	0
1298	5826410	0
1299	5827610	0
1300	5832370	0
1301	5829090	0
1302	5830780	0
1303	5833260	0
1304	5838440	0
1305	5827410	0
1306	5827110	0
1307	5830680	0
1308	5826220	0
1309	5839140	0
1310	5838050	0
1311	5833170	0
1312	5834060	0
1313	5840240	0
1314	5838640	0
1315	5837550	0
1316	5846640	0
1317	5840540	0
1318	5836250	0
1319	5847240	0
1320	5847140	0
1321	5847540	0
1322	5841840	0
1323	5848840	0
1324	5849340	0
1325	5853160	0
1326	5852450	0
1327	5848950	0
1328	5849640	0
1329	5851950	0
1330	5855270	0
1331	5849640	0
1332	5855770	0
1333	5855470	0
1334	5855270	0
1335	5856690	0
1336	5855770	0
1337	5857180	0
1338	5855680	0
1339	5854060	0
1340	5862540	0
1341	5866270	0
1342	5865670	0
1343	5857490	0
1344	5861530	0
1345	5867590	0
1346	5868310	0
1347	5868700	0
1348	5867090	0
1349	5870730	0
1350	5867490	0
1351	5862020	0
1352	5875310	0
1353	5862630	0
1354	5872360	0
1355	5876320	0
1356	5869210	0
1357	5876020	0
1358	5872260	0
1359	5870330	0
1360	5872770	0
1361	5868910	0
1362	5870730	0
1363	5873070	0
1364	5873790	440
1365	5848130	440
1366	5753670	440
1367	5699330	440
1368	5543240	440
1369	5548290	440
1370	5516300	440
1371	5416970	440
1372	5377160	440
1373	5312490	440
1374	5231310	440
1375	5150910	440
1376	5070520	440
1377	4998450	440
1378	4982290	440
1379	4940900	440
1380	4880810	440
1381	4844730	440
1382	4801770	440
1383	4772770	440
1384	4739300	440
1385	4706630	440
1386	4649060	440
1387	4603890	440
1388	4592380	440
1389	4575500	440
1390	4578510	440
1391	4535460	440
1392	4493010	440
1393	4482660	440
1394	4477730	440
1395	4463230	440
1396	4449280	440
1397	4433640	440
1398	4409800	440
1399	4402210	440
1400	4399820	440
1401	4386250	440
1402	4384670	440
1403	4363350	440
1404	4351340	440
1405	4340480	440
1406	4338450	440
1407	4342800	440
1408	4341090	440
1409	4323830	440
1410	4317080	440
1411	4306620	440
1412	4294170	440
1413	4284210	440
1414	4284500	440
1415	4283160	440
1416	4281960	440
1417	4271690	440
1418	4265940	440
1419	4260840	440
1420	4256420	440
1421	4253000	440
1422	4246290	440
1423	4236310	440
1424	4230550	440
1425	4228060	440
1426	4226030	440
1427	4218190	440
1428	4217900	440
1429	4215260	440
1430	4205570	440
1431	4195650	440
1432	4197370	440
1433	4196030	440
1434	4193590	440
1435	4188400	440
1436	4183350	440
1437	4182890	440
1438	4185090	440
1439	4185530	440
1440	4185620	440
1441	4178210	440
1442	4174910	440
1443	4171320	440
1444	4166490	440
1445	4163040	440
1446	4162650	440
1447	4159370	440
1448	4160830	440
1449	4157670	440
1450	4157120	440
1451	4153810	440
1452	4153220	440
1453	4150230	440
1454	4156530	440
1455	4153420	440
1456	4153670	440
1457	4149130	440
1458	4145980	440
1459	4140900	440
1460	4140200	440
1461	4137470	440
1462	4134460	440
1463	4130960	440
1464	4128180	440
1465	4127910	440
1466	4128540	440
1467	4126730	440
1468	4123580	440
1469	4123330	440
1470	4122100	440
1471	4123420	440
1472	4117570	440
1473	4114190	440
1474	4115260	440
1475	4117150	440
1476	4118670	440
1477	4116610	440
1478	4108680	440
1479	4109840	440
1480	4108310	440
1481	4111590	440
1482	4107690	440
1483	4105030	440
1484	4102430	440
1485	4103900	440
1486	4123550	440
1487	4184530	0
1488	4269630	0
1489	4345170	0
1490	4421400	0
1491	4498170	0
1492	4575920	0
1493	4624220	0
1494	4722250	0
1495	4806850	0
1496	4840800	0
1497	4932950	0
1498	4994270	0
1499	5003770	0
1500	5054890	0
1501	5090680	0
1502	5148440	0
1503	5160490	0
1504	5216550	0
1505	5221930	0
1506	5252190	0
1507	5283490	0
1508	5325590	0
1509	5355470	0
1510	5381400	0
1511	5397400	0
1512	5413860	0
1513	5424420	0
1514	5431770	0
1515	5439370	0
1516	5456220	0
1517	5473710	0
1518	5498410	0
1519	5501680	0
1520	5518030	0
1521	5526810	0
1522	5530640	0
1523	5539820	0
1524	5556480	0
1525	5567500	0
1526	5575010	0
1527	5577230	0
1528	5579890	0
1529	5588310	0
1530	5591770	0
1531	5598270	0
1532	5601030	0
1533	5608430	0
1534	5614990	0
1535	5620000	0
1536	5633050	0
1537	5643270	0
1538	5645040	0
1539	5655510	0
1540	5651930	0
1541	5647280	0
1542	5654430	0
1543	5666500	0
1544	5673550	0
1545	5681010	0
1546	5684110	0
1547	5684020	0
1548	5690780	0
1549	5688490	0
1550	5695090	0
1551	5699790	0
1552	5703470	0
1553	5709300	0
1554	5697110	0
1555	5710230	0
1556	5713010	0
1557	5717930	0
1558	5721560	0
1559	5717090	0
1560	5714310	0
1561	5723530	0
1562	5724460	0
1563	5727540	0
1564	5739190	0
1565	5735520	0
1566	5736930	0
1567	5735810	0
1568	5734590	0
1569	5740230	0
1570	5747310	0
1571	5741170	0
1572	5755660	0
1573	5751680	0
1574	5753670	0
1575	5754430	0
1576	5751480	0
1577	5751950	0
1578	5752620	0
1579	5760330	0
1580	5766060	0
1581	5769320	0
1582	5761960	0
1583	5765680	0
1584	5762340	0
1585	5763680	0
1586	5766830	0
1587	5768940	0
1588	5766350	0
1589	5766830	0
1590	5774220	0
1591	5777580	0
1592	5772780	0
1593	5787340	0
1594	5782210	0
1595	5784530	0
1596	5786190	0
1597	5786760	0
1598	5787250	0
1599	5777290	0
1600	5783760	0
1601	5786190	0
1602	5786190	0
1603	5787340	0
1604	5797150	0
1605	5792770	0
1606	5792480	0
1607	5797060	0
1608	5795300	0
1609	5801540	0
1610	5793360	0
1611	5800270	0
1612	5794720	0
1613	5801150	0
1614	5806730	0
1615	5800760	0
1616	5807700	0
1617	5804380	0
1618	5803500	0
1619	5808680	0
1620	5809270	0
1621	5807320	0
1622	5814080	0
1623	5820000	0
1624	5807890	0
1625	5812220	0
1626	5812710	0
1627	5815660	0
1628	5819590	0
1629	5814480	0
1630	5812310	0
1631	5817730	0
1632	5819700	0
1633	5828000	0
1634	5826320	0
1635	5816440	0
1636	5827110	0
1637	5827110	0
1638	5825820	0
1639	5823650	0
1640	5820390	0
1641	5828890	0
1642	5830480	0
1643	5831080	0
1644	5832370	0
1645	5834560	0
1646	5828700	0
1647	5829300	0
1648	5836950	0
1649	5836850	0
1650	5836450	0
1651	5834060	0
1652	5840340	0
1653	5833060	0
1654	5835650	0
1655	5836640	0
1656	5847640	0
1657	5841340	0
1658	5839540	0
1659	5850140	0
1660	5850740	0
1661	5842340	0
1662	5845840	0
1663	5853350	0
1664	5853660	0
1665	5846530	0
1666	5853760	0
1667	5853870	0
1668	5853350	0
1669	5867590	0
1670	5868810	0
1671	5861010	0
1672	5864350	0
1673	5858390	0
1674	5857380	0
1675	5857890	0
1676	5854670	0
1677	5858800	0
1678	5851050	0
1679	5849340	0
1680	5858290	0
1681	5854170	0
1682	5860410	0
1683	5860820	0
1684	5864250	0
1685	5868810	0
1686	5865760	0
1687	5872160	0
1688	5865260	0
1689	5859700	0
1690	5862230	0
1691	5869210	0
1692	5859910	0
1693	5862730	0
1694	5871250	0
1695	5866680	0
1696	5866680	0
1697	5863240	0
1698	5866880	0
1699	5861320	0
1700	5870130	0
1701	5862630	0
1702	5865370	0
1703	5866470	0
1704	5865260	0
1705	5868200	0
1706	5864860	0
1707	5871850	0
1708	5874090	0
1709	5874800	0
1710	5878260	0
1711	5873580	0
1712	5877150	0
1713	5877340	0
1714	5872460	0
1715	5878560	0
1716	5884390	0
1717	5878470	0
1718	5878370	0
1719	5881020	0
1720	5875720	0
1721	5883060	440
1722	5877860	440
1723	5876230	440
1724	5869720	440
1725	5870630	440
1726	5785500	440
1727	5740610	440
1728	5695730	440
1729	5644780	440
1730	5589780	440
1731	5438270	440
1732	5385650	440
1733	5230970	440
1734	5138420	440
1735	5061950	440
1736	4998510	440
1737	4974250	440
1738	4943420	440
1739	4901200	440
1740	4854620	440
1741	4842130	440
1742	4785680	440
1743	4752440	440
1744	4723980	440
1745	4679880	440
1746	4662020	440
1747	4630300	440
1748	4612010	440
1749	4607340	440
1750	4592510	440
1751	4567210	440
1752	4550200	440
1753	4510550	440
1754	4480150	440
1755	4458570	440
1756	4440840	440
1757	4427140	440
1758	4430380	440
1759	4430280	440
1760	4413210	440
1761	4392750	440
1762	4374820	440
1763	4368500	440
1764	4357220	440
1765	4359540	440
1766	4352870	440
1767	4339420	440
1768	4328740	440
1769	4310290	440
1770	4298720	440
1771	4289390	440
1772	4282720	440
1773	4284280	440
1774	4276460	440
1775	4271980	440
1776	4259610	440
1777	4248550	440
1778	4251710	440
1779	4251460	440
1780	4246110	440
1781	4239740	440
1782	4235320	440
1783	4224630	440
1784	4223070	440
1785	4220040	440
1786	4213750	440
1787	4215170	440
1788	4215640	440
1789	4211650	440
1790	4209860	440
1791	4204780	440
1792	4203050	440
1793	4196150	440
1794	4193450	440
1795	4189360	440
1796	4188710	440
1797	4189190	440
1798	4173600	440
1799	4172190	440
1800	4172550	440
1801	4173160	440
1802	4168380	440
1803	4166380	440
1804	4162930	440
1805	4163860	440
1806	4158530	440
1807	4158680	440
1808	4157980	440
1809	4158930	440
1810	4153270	440
1811	4152530	440
1812	4145050	440
1813	4139040	440
1814	4138480	440
1815	4137730	440
1816	4136790	440
1817	4137470	440
1818	4138150	440
1819	4140720	440
1820	4133170	440
1821	4125300	440
1822	4122880	440
1823	4125030	440
1824	4124250	440
1825	4124630	440
1826	4123790	440
1827	4121430	440
1828	4117120	440
1829	4118130	440
1830	4117180	440
1831	4113950	440
1832	4113350	440
1833	4113020	440
1834	4112280	440
1835	4111900	440
1836	4111480	440
1837	4112140	440
1838	4107900	440
1839	4106620	440
1840	4107300	440
1841	4109460	440
1842	4109230	440
1843	4105830	440
1844	4105530	0
1845	4105730	0
1846	4115550	0
1847	4146920	0
1848	4184950	0
1849	4292840	0
1850	4424480	0
1851	4489770	0
1852	4542620	0
1853	4601120	0
1854	4661760	0
1855	4692400	0
1856	4773900	0
1857	4835270	0
1858	4883590	0
1859	4968890	0
1860	5041240	0
1861	5069720	0
1862	5110940	0
1863	5142350	0
1864	5190290	0
1865	5219350	0
1866	5251290	0
1867	5268430	0
1868	5279720	0
1869	5297770	0
1870	5334230	0
1871	5348920	0
1872	5380940	0
1873	5385870	0
1874	5402470	0
1875	5412950	0
1876	5425980	0
1877	5447570	0
1878	5460430	0
1879	5465620	0
1880	5487840	0
1881	5489370	0
1882	5505770	0
1883	5507330	0
1884	5514400	0
1885	5531390	0
1886	5534640	0
1887	5539310	0
1888	5546520	0
1889	5548200	0
1890	5558170	0
1891	5570910	0
1892	5575010	0
1893	5582460	0
1894	5593240	0
1895	5588840	0
1896	5590740	0
1897	5592550	0
1898	5605650	0
1899	5604600	0
1900	5609570	0
1901	5609660	0
1902	5622100	0
1903	5620880	0
1904	5624660	0
1905	5630310	0
1906	5637580	0
1907	5635980	0
1908	5644870	0
1909	5641750	0
1910	5653000	0
1911	5653090	0
1912	5658210	0
1913	5662260	0
1914	5659650	0
1915	5660100	0
1916	5666220	0
1917	5670560	0
1918	5674830	0
1919	5678740	0
1920	5679920	0
1921	5686210	0
1922	5684930	0
1923	5692340	0
1924	5695370	0
1925	5694270	0
1926	5691330	0
1927	5695460	0
1928	5702830	0
1929	5700250	0
1930	5707360	0
1931	5713940	0
1932	5720920	0
1933	5717380	0
1934	5715970	0
1935	5719880	0
1936	5721850	0
1937	5721940	0
1938	5726430	0
1939	5729980	0
1940	5729040	0
1941	5734300	0
1942	5738060	0
1943	5734480	0
1944	5739280	0
1945	5740790	0
1946	5739660	0
1947	5739480	0
1948	5744190	0
1949	5745890	0
1950	5745710	0
1951	5748920	0
1952	5752440	0
1953	5750150	0
1954	5761000	0
1955	5754990	0
1956	5759760	0
1957	5759190	0
1958	5757280	0
1959	5756710	0
1960	5761670	0
1961	5765110	0
1962	5758520	0
1963	5760520	0
1964	5773450	0
1965	5763970	0
1966	5770760	0
1967	5772010	0
1968	5770960	0
1969	5773540	0
1970	5777580	0
1971	5779990	0
1972	5781150	0
1973	5780090	0
1974	5788020	0
1975	5777780	0
1976	5782030	0
1977	5779990	0
1978	5782030	0
1979	5782120	0
1980	5785020	0
1981	5788020	0
1982	5791310	0
1983	5796270	0
1984	5787820	0
1985	5789370	0
1986	5791710	0
1987	5795100	0
1988	5793070	0
1989	5789660	0
1990	5791900	0
1991	5793940	0
1992	5793850	0
1993	5795010	0
1994	5798230	0
1995	5786960	0
1996	5796860	0
1997	5806730	0
1998	5802710	0
1999	5801540	0
[truncated: 18,593 more rows]
