# Supplementary material for: Atomically dispersed Pb ionic sites in PbCdSe quantum dot gels enhance room-temperature NO2 sensing
Source: Nat Commun. 2021 Aug 12;12:4895. doi: 10.1038/s41467-021-25192-4 (PMC8361172; doi:10.1038/s41467-021-25192-4)
Supplement: Supplementary file 5 — Source Data [file 41467_2021_25192_MOESM5_ESM.zip › Source Data/Figure S7.xlsx]

## Sheet: Sheet1
146.48	11856.4	11824.6	11824.6	11824.5	11824.5		146.48	28312.7	28249.3	28249.3	28249.2	28249.2		146.48	30128.3	30206.9	30206.9	30206.5	30206.5
146.38	11884.2	11845.8	11845.8	11845.8	11845.7		146.38	28357.7	28293.4	28293.4	28293.3	28293.3		146.38	30167.6	30291.7	30291.7	30291	30291
146.28	11788.4	11867.1	11867.1	11867	11866.9		146.28	28423.4	28337.6	28337.6	28337.5	28337.5		146.28	30542.6	30376.8	30376.8	30375.4	30375.4
146.18	11943.8	11888.4	11888.4	11888.2	11888.2		146.18	28578.3	28381.9	28381.9	28381.6	28381.6		146.18	30713.3	30462.4	30462.4	30459.9	30459.9
146.08	12051.4	11909.8	11909.7	11909.4	11909.4		146.08	28773.8	28426.3	28426.3	28425.7	28425.7		146.08	30665.2	30548.7	30548.7	30544.4	30544.4
145.98	12042.8	11931.3	11931.2	11930.6	11930.6		145.98	28877.2	28470.9	28470.9	28469.8	28469.8		145.98	30780.2	30636.4	30636.4	30628.9	30628.9
145.88	12103.9	11953	11952.9	11951.9	11951.8		145.88	28880.7	28516	28516	28513.9	28513.9		145.88	30821.5	30726.1	30726.1	30713.4	30713.4
145.78	12109.5	11975	11974.8	11973.1	11973		145.78	28875.5	28562	28562	28558	28558		145.78	30973.6	30819.2	30819.2	30797.9	30797.9
145.68	12143	11997.4	11997.3	11994.3	11994.2		145.68	28851.8	28609.3	28609.3	28602.1	28602.1		145.68	31072.7	30917.3	30917.3	30882.4	30882.4
145.58	12246.5	12020.6	12020.4	12015.6	12015.4		145.58	28800.9	28658.9	28658.9	28646.2	28646.2		145.58	30961.5	31023.2	31023.2	30966.9	30966.9
145.48	12281.7	12044.8	12044.5	12036.9	12036.6		145.48	28906.6	28712.1	28712.1	28690.3	28690.3		145.48	31034.4	31140.7	31140.7	31051.4	31051.4
145.38	12266.7	12070.6	12070.2	12058.3	12057.8		145.38	28938.8	28771.2	28771.2	28734.4	28734.4		145.38	31058.8	31274.9	31274.9	31135.9	31135.9
145.28	12258.9	12098.6	12098	12079.6	12079		145.28	28887.9	28839.3	28839.3	28778.5	28778.5		145.28	31374.4	31433	31433	31220.4	31220.4
145.18	12260.2	12129.7	12128.9	12101	12100.2		145.18	28925.6	28920.9	28920.9	28822.6	28822.6		145.18	31369.7	31624.3	31624.3	31304.9	31304.9
145.08	12403.4	12165	12163.9	12122.5	12121.4		145.08	29122.5	29022.1	29022.1	28866.7	28866.7		145.08	31366.8	31860.6	31860.6	31389.4	31389.4
144.98	12328.4	12205.8	12204.4	12144.1	12142.6		144.98	29206.1	29151.2	29151.2	28910.8	28910.8		144.98	31831.7	32156.4	32156.4	31473.9	31473.9
144.88	12382.7	12253.9	12252.1	12165.7	12163.8		144.88	29289.9	29318.6	29318.6	28954.9	28954.9		144.88	32011.7	32528.7	32528.7	31558.4	31558.4
144.78	12441.5	12311	12308.7	12187.3	12185		144.78	29537.3	29536.9	29536.9	28999	28999		144.78	32826.2	32996.6	32996.6	31642.9	31642.9
144.68	12609.9	12379.1	12376.3	12209.1	12206.3		144.68	29859.8	29820.7	29820.7	29043.1	29043.1		144.68	33430.4	33579.7	33579.7	31727.4	31727.4
144.58	12647.4	12460.1	12456.8	12230.9	12227.5		144.58	30226.8	30185.2	30185.2	29087.2	29087.2		144.58	34443.4	34296.4	34296.4	31811.9	31811.9
144.48	12694.3	12555.6	12551.6	12252.7	12248.7		144.48	30863.1	30644.5	30644.5	29131.4	29131.4		144.48	35273.4	35161.1	35161.1	31896.4	31896.4
144.38	12772.8	12666.5	12661.8	12274.5	12269.9		144.38	31603	31209.2	31209.2	29175.5	29175.5		144.38	36193.1	36179.9	36179.9	31980.9	31980.9
144.28	12952.7	12792.4	12787.1	12296.4	12291.1		144.28	32316.7	31882.1	31882.1	29219.6	29219.6		144.28	37664.7	37346.8	37346.8	32065.4	32065.4
144.18	12980.6	12931.7	12925.8	12318.2	12312.3		144.18	33034.5	32654.7	32654.7	29263.7	29263.7		144.18	38879.9	38639	38639	32149.9	32149.9
144.08	13242.7	13080.5	13074.2	12339.8	12333.5		144.08	33931.7	33502.6	33502.6	29307.8	29307.8		144.08	40265.3	40013.2	40013.2	32234.4	32234.4
143.98	13355.8	13233.1	13226.4	12361.4	12354.7		143.98	34726.9	34383.7	34383.7	29351.9	29351.9		143.98	41822	41404.9	41404.9	32318.9	32318.9
143.88	13391.1	13381.6	13374.7	12382.8	12375.9		143.88	35620	35238.3	35238.3	29396	29396		143.88	42822.9	42730.7	42730.7	32403.4	32403.4
143.78	13565.1	13516.8	13509.9	12404	12397.1		143.78	36179.6	35994.7	35994.7	29440.1	29440.1		143.78	44154.5	43895.8	43895.8	32487.8	32487.8
143.68	13684.5	13629.1	13622.3	12425.1	12418.3		143.68	36771.1	36578.9	36578.9	29484.2	29484.2		143.68	44947.8	44805.5	44805.5	32572.3	32572.3
143.58	13694.1	13709.9	13703.5	12446	12439.5		143.58	36923.4	36928.6	36928.6	29528.3	29528.3		143.58	45352.6	45380.4	45380.4	32656.8	32656.8
143.48	13775	13753.4	13747.4	12466.7	12460.7		143.48	37070.3	37005.9	37005.9	29572.4	29572.4		143.48	45771.7	45570.4	45570.4	32741.3	32741.3
143.38	13715.4	13757	13751.6	12487.4	12481.9		143.38	36864.9	36806.7	36806.7	29616.5	29616.5		143.38	45420.3	45364.5	45364.5	32825.8	32825.8
143.28	13763.9	13722.8	13718	12508	12503.1		143.28	36531.5	36361.2	36361.2	29660.6	29660.6		143.28	44976.5	44792.8	44792.8	32910.3	32910.3
143.18	13723.8	13656.2	13652	12528.5	12524.4		143.18	36037.5	35727.3	35727.3	29704.7	29704.7		143.18	44130.4	43920.9	43920.9	32994.8	32994.8
143.08	13621.4	13565.5	13562	12549.1	12545.6		143.08	35311.6	34977.4	34977.4	29748.8	29748.8		143.08	43152.5	42837.1	42837.1	33079.3	33079.3
142.98	13547.2	13460.3	13457.4	12569.7	12566.8		142.98	34521.7	34184.8	34184.8	29792.9	29792.9		142.98	41813.8	41637.9	41637.9	33163.8	33163.8
142.88	13343.5	13350	13347.6	12590.4	12588		142.88	33698.2	33412.7	33412.7	29837	29837		142.88	40598.6	40414	40414	33248.3	33248.3
142.78	13154.5	13242.6	13240.7	12611.1	12609.2		142.78	32811.3	32707.7	32707.7	29881.1	29881.1		142.78	39507.2	39240.7	39240.7	33332.8	33332.8
142.68	13151.4	13144.2	13142.7	12631.9	12630.4		142.68	31884.2	32098.1	32098.1	29925.3	29925.3		142.68	38524.8	38172.3	38172.3	33417.3	33417.3
142.58	12926.4	13058.9	13057.8	12652.8	12651.6		142.58	31386.2	31596	31596	29969.4	29969.4		142.58	37715.4	37242.3	37242.3	33501.8	33501.8
142.48	12873.4	12988.6	12987.7	12673.7	12672.8		142.48	30891.9	31200.6	31200.6	30013.5	30013.5		142.48	36854.1	36465.1	36465.1	33586.3	33586.3
142.38	12864	12933.7	12933.1	12694.7	12694		142.38	30718.4	30903.1	30903.1	30057.6	30057.6		142.38	36186.4	35840.4	35840.4	33670.8	33670.8
142.28	12748.7	12893.5	12893	12715.7	12715.2		142.28	30306.1	30689.8	30689.8	30101.7	30101.7		142.28	35798.5	35357.6	35357.6	33755.3	33755.3
142.18	12712.7	12866.5	12866.1	12736.8	12736.4		142.18	30131	30545.6	30545.6	30145.8	30145.8		142.18	35168	35000.1	35000.1	33839.8	33839.8
142.08	12793	12850.6	12850.4	12757.9	12757.6		142.08	30116.9	30455.6	30455.6	30189.9	30189.9		142.08	34640.7	34748.6	34748.6	33924.3	33924.3
141.98	12830.8	12844.1	12844	12779	12778.8		141.98	29977	30406.7	30406.7	30234	30234		141.98	34301.3	34583.5	34583.5	34008.8	34008.8
141.88	12863	12939.6	12939.5	12894.8	12894.6		141.88	30069.9	30387.9	30387.9	30278.1	30278.1		141.88	34114	34486.6	34486.6	34093.3	34093.3
							141.78	30212.3	30390.5	30390.5	30322.2	30322.2		141.78	34138.6	34442.1	34442.1	34177.8	34177.8
														141.68	34201.8	34436.7	34436.7	34262.3	34262.3

## Sheet: Sheet2
146.48	28979.8	28957.6	28956.7	28953.6	28952.7		146.48	6980.24	7017.71	7017.7	7017.44	7017.44		146.58	68773.8	69130.4	69130.4	68915.2	68915.2
146.38	29182.7	29015.4	29013.9	29008.4	29006.9		146.38	6997.72	7015.74	7015.73	7015.21	7015.2		146.48	69074.4	69250.1	69250.1	68915.1	68915.1
146.28	29085.3	29075.6	29073	29063.7	29061.1		146.28	7093.35	7016.26	7016.24	7015.22	7015.2		146.38	69383.8	69429.9	69429.9	68914.9	68914.9
146.18	29325.4	29139.7	29135.3	29119.7	29115.3		146.18	6989.48	7017.24	7017.19	7015.25	7015.19		146.28	69859.8	69696.4	69696.4	68914.6	68914.6
146.08	29385.1	29209.9	29202.6	29176.8	29169.5		146.08	7053.11	7019.02	7018.92	7015.29	7015.18		146.18	70223.7	70085.8	70085.8	68914.2	68914.2
145.98	29566.8	29289.4	29277.6	29235.5	29223.7		145.98	7249.1	7022.23	7022.03	7015.36	7015.17		146.08	71259.1	70647	70647	68913.5	68913.5
145.88	29678.7	29383	29363.9	29296.9	29277.9		145.88	7120.86	7027.85	7027.48	7015.52	7015.14		145.98	72029.9	71444.9	71444.9	68912.5	68912.5
145.78	29869.1	29497.2	29467.1	29362.2	29332		145.78	7275.54	7037.49	7036.8	7015.8	7015.11		145.88	73164.8	72563.5	72563.5	68911.1	68911.1
145.68	30236.8	29641.3	29594.3	29433.3	29386.2		145.68	7256.31	7053.65	7052.4	7016.32	7015.07		145.78	74628.8	74109.5	74109.5	68909.2	68909.2
145.58	30619.4	29827.6	29755.4	29512.6	29440.4		145.58	7285.03	7080.13	7077.9	7017.25	7015.02		145.68	75984.4	76215.6	76215.6	68906.9	68906.9
145.48	30760.4	30072.1	29963	29603.8	29494.6		145.48	7311.1	7122.49	7118.62	7018.84	7014.96		145.58	77802.2	79043	79043	68903.8	68903.8
145.38	31104.1	30395.3	30232.7	29711.3	29548.8		145.38	7463.66	7188.7	7182.09	7021.5	7014.89		145.48	80411.6	82781.6	82781.6	68899.9	68899.9
145.28	31552.3	30821.9	30583.6	29841.3	29603		145.28	7622.62	7289.73	7278.7	7025.83	7014.8		145.38	84027.1	87649.2	87649.2	68894.9	68894.9
145.18	32041.9	31381.3	31037.2	30001.3	29657.2		145.18	7875.04	7440.22	7422.17	7032.72	7014.68		145.28	87936.3	93885.6	93885.6	68888.6	68888.6
145.08	33099.9	32106.2	31617	30200.6	29711.4		145.08	8006.72	7658.87	7629.94	7043.45	7014.52		145.18	93670.5	101743	101743	68880.4	68880.4
144.98	33830.3	33030.9	32346.2	30450.3	29765.6		144.98	8251.13	7968.51	7923.08	7059.75	7014.32		145.08	100469	111471	111471	68869.8	68869.8
144.88	35298.4	34188.3	33245.2	30762.8	29819.8		144.88	8669.02	8395.44	8325.55	7083.93	7014.05		144.98	109760	123292	123292	68856.3	68856.3
144.78	36719.7	35605.4	34327.3	31152	29873.9		144.78	9405.9	8967.73	8862.47	7118.96	7013.7		144.88	121566	137374	137374	68838.8	68838.8
144.68	38330.5	37297.7	35594.1	31631.8	29928.1		144.68	9999.46	9712.19	9556.98	7168.46	7013.24		144.78	137108	153791	153791	68816.3	68816.3
144.58	40380.1	39262.2	37029.7	32214.8	29982.3		144.58	10874.3	10649.6	10425.6	7236.63	7012.64		144.68	156445	172487	172487	68787.6	68787.6
144.48	42577.4	41471	38596.3	32911.3	30036.5		144.48	12098.8	11788.6	11472.4	7328.05	7011.85		144.58	178775	193228	193228	68751.3	68751.3
144.38	44916.5	43865.8	40230.7	33725.8	30090.7		144.38	13606.3	13118	12681.6	7447.23	7010.87		144.48	204093	215571	215571	68706.2	68706.2
144.28	47347.9	46355.4	41844.9	34655.4	30144.9		144.28	14508	14600.1	14011.8	7597.89	7009.65		144.38	232040	238841	238841	68651.2	68651.2
144.18	49628	48818.6	43331.3	35686.4	30199.1		144.18	16334.4	16165.5	15391.6	7782.06	7008.18		144.28	260168	262135	262135	68585.9	68585.9
144.08	51945.8	51113.4	44574.3	36792.3	30253.3		144.08	17573.8	17714	16721.5	7998.92	7006.44		144.18	286693	284351	284351	68510.1	68510.1
143.98	53399	53091.2	45465.8	37932.8	30307.5		143.98	19076.6	19121.5	17882.4	8243.57	7004.46		144.08	308763	304270	304270	68424.6	68424.6
143.88	54491.2	54615.9	45923.6	39054	30361.7		143.88	20197.1	20257	18753.2	8506.05	7002.23		143.98	326158	320659	320659	68330.8	68330.8
143.78	55255.1	55582	45906	40091.9	30415.9		143.78	20978	21003.8	19232.5	8771.07	6999.82		143.88	335106	332409	332409	68230.8	68230.8
143.68	54931.2	55928.6	45420.6	40978	30470		143.68	21223.5	21282.3	19260.9	9018.67	6997.27		143.78	336890	338669	338669	68127.3	68127.3
143.58	54503.7	55646	44522.3	41648	30524.2		143.58	21017.2	21066.1	18834.4	9226.42	6994.69		143.68	330425	338969	338969	68023	68023
143.48	53398.9	54774.6	43303	42050	30578.4		143.48	20035.5	20386.4	18005.9	9372.7	6992.15		143.58	318294	333279	333279	67920.6	67920.6
143.38	51888	53395.7	41874.7	42153.6	30632.6		143.38	19272.5	19323.4	16872.4	9440.78	6989.72		143.48	302171	322021	322021	67822.3	67822.3
143.28	50258.2	51619.7	40352.3	41954.2	30686.8		143.28	17951	17988.8	15553.9	9422.35	6987.47		143.38	283856	306004	306004	67729.6	67729.6
143.18	48113.3	49571.8	38838.4	41474.4	30741		143.18	16237.3	16504.9	14170.9	9319.42	6985.46		143.28	265778	286313	286313	67643.4	67643.4
143.08	46196.5	47378.5	37413.9	40759.8	30795.2		143.08	14797.1	14986.4	12826.3	9143.82	6983.7		143.18	248317	264174	264174	67564	67564
142.98	44170.6	45156.7	36134.2	39871.9	30849.4		142.98	13360.9	13527.8	11595.4	8914.64	6982.22		143.08	232154	240818	240818	67491.5	67491.5
142.88	42332.7	43005.3	35030.3	38878.6	30903.6		142.88	11963.6	12196.9	10523.6	8654.34	6981		142.98	215970	217366	217366	67425.7	67425.7
142.78	40708.9	41000.6	34112	37846.3	30957.8		142.78	10879.2	11034.2	9629.4	8384.81	6980.01		142.88	199858	194749	194749	67366.4	67366.4
142.68	39420.3	39194.5	33373.9	36832.5	31011.9		142.68	10089.4	10056.4	8911.15	8124.49	6979.23		142.78	184000	173673	173673	67313.5	67313.5
142.58	37970.2	37616	32800.1	35882.1	31066.1		142.58	9375.53	9261.6	8353.49	7886.74	6978.62		142.68	167403	154611	154611	67267.1	67267.1
142.48	36735.8	36274.6	32368.9	35026	31120.3		142.48	8696.3	8635.14	7933.78	7679.53	6978.16		142.58	150635	137820	137820	67227.2	67227.2
142.38	35588.1	35164.1	32056.7	34281.9	31174.5		142.38	8074.71	8155.2	7626.93	7506.09	6977.82		142.48	134620	123377	123377	67193.6	67193.6
142.28	34520.4	34267.9	31840.6	33655.9	31228.7		142.28	7804.36	7797.11	7408.65	7366.02	6977.56		142.38	120653	111220	111220	67166	67166
142.18	33664.6	33562.3	31699.7	33145.5	31282.9		142.18	7690.96	7536.51	7257.38	7256.5	6977.38		142.28	108223	101192	101192	67143.9	67143.9
142.08	32977.9	33020.9	31615.9	32742.1	31337.1		142.08	7550.4	7351.28	7155.17	7173.36	6977.25		142.18	97933.2	93073.8	93073.8	67126.7	67126.7
141.98	32346.3	32616.7	31574.5	32433.5	31391.3		141.98	7190.91	7222.58	7087.78	7111.97	6977.16		142.08	90158.2	86616	86616	67113.6	67113.6
141.88	31771.3	32324.3	31563.7	32206.1	31445.5		141.88	7070.98	7135.1	7044.39	7067.8	6977.1		141.98	83550.9	81565.1	81565.1	67103.7	67103.7
141.78	31575.5	32120.9	31574.6	32045.9	31499.7		141.78	7079.39	7076.88	7017.13	7036.81	6977.06		141.88	78762.1	77677.8	77677.8	67096.6	67096.6
141.68	31503.5	31986.8	31600.6	31940	31553.8		141.68	6928.7	7038.95	7000.4	7015.6	6977.05		141.78	75105.5	74732.2	74732.2	67091.4	67091.4
141.58	31507.7	31905.4	31636.6	31876.8	31608		141.58	6909.76	7014.72	6990.36	7001.4	6977.04		141.68	71865.5	72533.9	72533.9	67088	67088
141.48	31418.7	31863.6	31679.4	31846.4	31662.2		141.48	7042.96	6999.55	6984.47	6992.12	6977.04		141.58	69164.1	70917.4	70917.4	67085.8	67085.8
141.38	31425.4	31850.9	31726.6	31840.7	31716.4		141.38	7026.74	7043.69	7034.54	7039.63	7030.49		141.48	67760.7	69745.9	69745.9	67084.7	67084.7
141.28	31509.3	31859.1	31776.5	31853.2	31770.6		141.28	6958.87	7091.53	7086.1	7089.37	7083.93		141.38	66301.9	68909	68909	67084.2	67084.2
														141.28	65767.1	68319.6	68319.6	67084.2	67084.2
														141.18	65625	67909.9	67909.9	67084.2	67084.2
														141.08	65307.3	67629.1	67629.1	67084.2	67084.2
														140.98	65723.3	67439.3	67439.3	67084.2	67084.2
														140.88	66486.5	67312.6	67312.6	67084.2	67084.2
