# Supplementary material for: Atomically dispersed Pb ionic sites in PbCdSe quantum dot gels enhance room-temperature NO2 sensing
Source: Nat Commun. 2021 Aug 12;12:4895. doi: 10.1038/s41467-021-25192-4 (PMC8361172; doi:10.1038/s41467-021-25192-4)
Supplement: Supplementary file 5 — Source Data [file 41467_2021_25192_MOESM5_ESM.zip › Source Data/Figure S8a.xlsx]

## Sheet: Sheet1
0	0.0567	0	0.04476	0	0.03979
0.03068	0.05531	0.03068	0.04579	0.03068	0.0393
0.06136	0.0514	0.06136	0.04835	0.06136	0.03795
0.09204	0.04574	0.09204	0.05123	0.09204	0.03613
0.12272	0.03982	0.12272	0.05321	0.12272	0.03445
0.1534	0.03593	0.1534	0.05351	0.1534	0.0336
0.18408	0.03634	0.18408	0.05193	0.18408	0.03409
0.21476	0.04117	0.21476	0.04889	0.21476	0.03594
0.24544	0.04827	0.24544	0.04556	0.24544	0.03863
0.27612	0.05531	0.27612	0.04368	0.27612	0.04143
0.3068	0.06064	0.3068	0.04474	0.3068	0.04364
0.33748	0.06326	0.33748	0.04884	0.33748	0.04477
0.36816	0.06272	0.36816	0.05453	0.36816	0.0446
0.39884	0.05909	0.39884	0.05989	0.39884	0.04326
0.42951	0.05316	0.42951	0.06332	0.42951	0.04128
0.46019	0.04666	0.46019	0.06385	0.46019	0.0396
0.49087	0.04261	0.49087	0.0612	0.49087	0.0394
0.52155	0.0442	0.52155	0.05617	0.52155	0.04148
0.55223	0.05165	0.55223	0.05111	0.55223	0.04564
0.58291	0.06207	0.58291	0.0503	0.58291	0.05075
0.61359	0.07229	0.61359	0.05759	0.61359	0.0554
0.64427	0.07996	0.64427	0.07235	0.64427	0.0583
0.67495	0.08352	0.67495	0.09107	0.67495	0.05843
0.70563	0.08208	0.70563	0.11045	0.70563	0.05526
0.73631	0.0757	0.73631	0.12799	0.73631	0.04903
0.76699	0.06607	0.76699	0.14185	0.76699	0.04167
0.79767	0.05828	0.79767	0.15073	0.79767	0.03878
0.82835	0.06166	0.82835	0.15397	0.82835	0.04768
0.85903	0.08101	0.85903	0.15161	0.85903	0.06793
0.88971	0.11133	0.88971	0.14457	0.88971	0.09458
0.92039	0.14655	0.92039	0.13488	0.92039	0.12401
0.95107	0.18238	0.95107	0.12571	0.95107	0.15363
0.98175	0.2155	0.98175	0.12105	0.98175	0.18121
1.01243	0.24307	1.01243	0.12395	1.01243	0.20472
1.04311	0.26259	1.04311	0.13438	1.04311	0.22228
1.07379	0.27202	1.07379	0.14934	1.07379	0.2323
1.10447	0.26984	1.10447	0.16483	1.10447	0.23355
1.13515	0.2552	1.13515	0.17749	1.13515	0.2253
1.16583	0.22807	1.16583	0.18501	1.16583	0.20744
1.1965	0.18949	1.1965	0.18633	1.1965	0.18066
1.22718	0.14228	1.22718	0.18175	1.22718	0.14691
1.25786	0.09429	1.25786	0.17325	1.25786	0.11074
1.28854	0.07334	1.28854	0.16483	1.28854	0.08374
1.31922	0.11008	1.31922	0.16224	1.31922	0.08729
1.3499	0.17258	1.3499	0.17085	1.3499	0.12206
1.38058	0.23876	1.38058	0.19207	1.38058	0.16863
1.41126	0.30078	1.41126	0.22266	1.41126	0.2158
1.44194	0.35417	1.44194	0.25751	1.44194	0.25815
1.47262	0.39574	1.47262	0.29185	1.47262	0.2924
1.5033	0.4233	1.5033	0.32198	1.5033	0.3164
1.53398	0.43571	1.53398	0.34541	1.53398	0.32903
1.56466	0.43307	1.56466	0.36087	1.56466	0.33026
1.59534	0.41694	1.59534	0.36845	1.59534	0.32142
1.62602	0.39076	1.62602	0.36967	1.62602	0.30561
1.6567	0.36042	1.6567	0.36763	1.6567	0.28816
1.68738	0.33464	1.68738	0.36674	1.68738	0.27686
1.71806	0.32418	1.71806	0.37207	1.71806	0.28041
1.74874	0.3375	1.74874	0.3878	1.74874	0.30427
1.77942	0.37532	1.77942	0.41575	1.77942	0.34751
1.8101	0.43113	1.8101	0.45484	1.8101	0.40467
1.84078	0.49651	1.84078	0.50202	1.84078	0.46959
1.87146	0.56452	1.87146	0.5536	1.87146	0.53721
1.90214	0.63048	1.90214	0.60633	1.90214	0.60397
1.93282	0.69159	1.93282	0.65778	1.93282	0.66751
1.9635	0.74655	1.9635	0.70653	1.9635	0.72646
1.99418	0.79519	1.99418	0.75204	1.99418	0.78021
2.02485	0.83805	2.02485	0.79438	2.02485	0.82859
2.05553	0.876	2.05553	0.83398	2.05553	0.87168
2.08621	0.90982	2.08621	0.8712	2.08621	0.90951
2.11689	0.93985	2.11689	0.90602	2.11689	0.9419
2.14757	0.96577	2.14757	0.93785	2.14757	0.96827
2.17825	0.98652	2.17825	0.96541	2.17825	0.98768
2.20893	1.00048	2.20893	0.98686	2.20893	0.99885
2.23961	1.00565	2.23961	1	2.23961	1.00036
2.27029	1	2.27029	1.00262	2.27029	0.99083
2.30097	0.98178	2.30097	0.99273	2.30097	0.9691
2.33165	0.94979	2.33165	0.96885	2.33165	0.93446
2.36233	0.90352	2.36233	0.93021	2.36233	0.88678
2.39301	0.8433	2.39301	0.87684	2.39301	0.82655
2.42369	0.77027	2.42369	0.80963	2.42369	0.75495
2.45437	0.68638	2.45437	0.7303	2.45437	0.67377
2.48505	0.59422	2.48505	0.64125	2.48505	0.58535
2.51573	0.49691	2.51573	0.54547	2.51573	0.49242
2.54641	0.39789	2.54641	0.44631	2.54641	0.39798
2.57709	0.3008	2.57709	0.34732	2.57709	0.30509
2.60777	0.20943	2.60777	0.25202	2.60777	0.21674
2.63845	0.1282	2.63845	0.16383	2.63845	0.13568
2.66913	0.06614	2.66913	0.08641	2.66913	0.06467
2.69981	0.05393	2.69981	0.03049	2.69981	0.01553
2.73049	0.08499	2.73049	0.0487	2.73049	0.04928
2.76117	0.11496	2.76117	0.08586	2.76117	0.08431
2.79184	0.13413	2.79184	0.11199	2.79184	0.10763
2.82252	0.14153	2.82252	0.12577	2.82252	0.11953
2.8532	0.13811	2.8532	0.12819	2.8532	0.12121
2.88388	0.12563	2.88388	0.12103	2.88388	0.11438
2.91456	0.10629	2.91456	0.10648	2.91456	0.10105
2.94524	0.0825	2.94524	0.08694	2.94524	0.08338
2.97592	0.05677	2.97592	0.06484	2.97592	0.06353
3.0066	0.03178	3.0066	0.04247	3.0066	0.04362
3.03728	0.01306	3.03728	0.02186	3.03728	0.0257
3.06796	0.01906	3.06796	0.0049	3.06796	0.01278
3.09864	0.03288	3.09864	0.0087	3.09864	0.01126
3.12932	0.04284	3.12932	0.01638	3.12932	0.01607
3.16	0.04785	3.16	0.01901	3.16	0.01875
3.19068	0.04816	3.19068	0.01689	3.19068	0.01808
3.22136	0.04464	3.22136	0.01081	3.22136	0.01474
3.25204	0.03868	3.25204	0.00188	3.25204	0.01087
3.28272	0.03226	3.28272	0.00859	3.28272	0.01106
3.3134	0.02787	3.3134	0.01925	3.3134	0.01645
3.34408	0.02739	3.34408	0.02876	3.34408	0.02304
3.37476	0.03002	3.37476	0.03599	3.37476	0.02849
3.40544	0.03323	3.40544	0.04005	3.40544	0.03164
3.43612	0.03499	3.43612	0.04042	3.43612	0.03184
3.4668	0.03427	3.4668	0.03703	3.4668	0.02884
3.49748	0.0308	3.49748	0.03039	3.49748	0.02271
3.52816	0.02494	3.52816	0.02217	3.52816	0.01392
3.55884	0.01798	3.55884	0.01751	3.55884	0.00455
3.58952	0.01366	3.58952	0.02348	3.58952	0.01146
3.62019	0.01743	3.62019	0.03596	3.62019	0.02436
3.65087	0.02629	3.65087	0.04948	3.65087	0.03719
3.68155	0.03578	3.68155	0.06163	3.68155	0.04884
3.71223	0.04404	3.71223	0.07098	3.71223	0.0585
3.74291	0.05014	3.74291	0.0766	3.74291	0.06557
3.77359	0.05358	3.77359	0.07791	3.77359	0.06968
3.80427	0.05423	3.80427	0.07467	3.80427	0.07074
3.83495	0.05229	3.83495	0.06703	3.83495	0.06891
3.86563	0.04835	3.86563	0.05545	3.86563	0.06462
3.89631	0.04339	3.89631	0.04066	3.89631	0.05858
3.92699	0.03881	3.92699	0.02368	3.92699	0.05172
3.95767	0.03616	3.95767	0.00576	3.95767	0.04514
3.98835	0.03632	3.98835	0.01258	3.98835	0.03994
4.01903	0.03874	4.01903	0.02922	4.01903	0.03683
4.04971	0.04187	4.04971	0.04353	4.04971	0.03567
4.08039	0.04418	4.08039	0.05458	4.08039	0.03554
4.11107	0.04459	4.11107	0.06171	4.11107	0.03532
4.14175	0.0425	4.14175	0.06454	4.14175	0.03427
4.17243	0.03768	4.17243	0.06301	4.17243	0.03219
4.20311	0.03026	4.20311	0.05735	4.20311	0.02946
4.23379	0.02071	4.23379	0.04807	4.23379	0.02706
4.26447	0.01036	4.26447	0.03596	4.26447	0.02635
4.29515	0.00836	4.29515	0.02199	4.29515	0.02825
4.32583	0.01933	4.32583	0.00766	4.32583	0.03232
4.35651	0.03154	4.35651	0.0088	4.35651	0.03728
4.38719	0.0428	4.38719	0.02176	4.38719	0.04192
4.41786	0.05224	4.41786	0.03288	4.41786	0.04534
4.44854	0.05926	4.44854	0.04105	4.44854	0.04697
4.47922	0.06345	4.47922	0.04567	4.47922	0.04657
4.5099	0.06463	4.5099	0.04642	4.5099	0.04416
4.54058	0.06277	4.54058	0.04329	4.54058	0.04009
4.57126	0.05809	4.57126	0.03653	4.57126	0.03507
4.60194	0.05096	4.60194	0.02682	4.60194	0.03027
4.63262	0.04192	4.63262	0.01578	4.63262	0.02735
4.6633	0.03168	4.6633	0.01134	4.6633	0.02771
4.69398	0.02121	4.69398	0.02216	4.69398	0.03109
4.72466	0.01259	4.72466	0.03693	4.72466	0.03591
4.75534	0.01137	4.75534	0.05157	4.75534	0.04059
4.78602	0.0176	4.78602	0.06476	4.78602	0.04408
4.8167	0.02473	4.8167	0.07567	4.8167	0.04575
4.84738	0.03059	4.84738	0.08375	4.84738	0.04531
4.87806	0.03456	4.87806	0.08863	4.87806	0.04267
4.90874	0.03645	4.90874	0.09019	4.90874	0.03798
4.93942	0.0363	4.93942	0.0885	4.93942	0.03149
4.9701	0.0343	4.9701	0.08385	4.9701	0.02364
5.00078	0.03072	5.00078	0.07668	5.00078	0.0149
5.03146	0.02597	5.03146	0.06755	5.03146	0.00586
5.06214	0.02047	5.06214	0.05711	5.06214	0.00338
5.09282	0.0147	5.09282	0.04608	5.09282	0.01151
5.1235	0.00918	5.1235	0.03516	5.1235	0.01865
5.15418	0.00482	5.15418	0.02503	5.15418	0.02436
5.18486	0.00422	5.18486	0.01645	5.18486	0.02842
5.21553	0.00669	5.21553	0.01048	5.21553	0.03072
5.24621	0.00899	5.24621	0.00866	5.24621	0.03128
5.27689	0.01041	5.27689	0.01032	5.27689	0.03024
5.30757	0.01091	5.30757	0.01291	5.30757	0.02783
5.33825	0.0106	5.33825	0.01561	5.33825	0.02437
5.36893	0.00973	5.36893	0.01859	5.36893	0.02021
5.39961	0.0086	5.39961	0.02212	5.39961	0.01574
5.43029	0.00756	5.43029	0.02624	5.43029	0.01138
5.46097	0.00691	5.46097	0.03068	5.46097	0.00753
5.49165	0.00669	5.49165	0.03503	5.49165	0.00469
5.52233	0.00667	5.52233	0.03881	5.52233	0.00344
5.55301	0.00651	5.55301	0.0416	5.55301	0.00348
5.58369	0.00601	5.58369	0.04306	5.58369	0.00359
5.61437	0.00514	5.61437	0.04293	5.61437	0.00315
5.64505	0.00428	5.64505	0.04113	5.64505	0.00228
5.67573	0.00443	5.67573	0.03765	5.67573	0.00199
5.70641	0.00624	5.70641	0.03264	5.70641	0.00347
5.73709	0.00908	5.73709	0.02639	5.73709	0.00573
5.76777	0.01236	5.76777	0.01936	5.76777	0.00811
5.79845	0.01568	5.79845	0.01247	5.79845	0.01031
5.82913	0.01878	5.82913	0.00854	5.82913	0.01214
5.85981	0.02145	5.85981	0.01161	5.85981	0.01349
5.89049	0.02352	5.89049	0.01796	5.89049	0.01433
5.92117	0.02486	5.92117	0.02441	5.92117	0.01473
5.95185	0.02541	5.95185	0.03005	5.95185	0.01486
5.98253	0.02515	5.98253	0.03453	5.98253	0.01497
6.0132	0.02412	6.0132	0.03772	6.0132	0.01532
6.04388	0.0224	6.04388	0.03964	6.04388	0.01612
6.07456	0.02012	6.07456	0.04042	6.07456	0.01739
6.10524	0.01744	6.10524	0.04028	6.10524	0.01903
6.13592	0.01453	6.13592	0.03953	6.13592	0.02083
6.1666	0.01158	6.1666	0.03847	6.1666	0.02257
6.19728	0.00879	6.19728	0.03734	6.19728	0.0241
6.22796	0.00633	6.22796	0.0363	6.22796	0.02531
6.25864	0.00439	6.25864	0.03531	6.25864	0.02617
6.28932	0.00309	6.28932	0.03421	6.28932	0.02671
6.32	0.00248	6.32	0.03274	6.32	0.02699
6.35068	0.00229	6.35068	0.03065	6.35068	0.02708
6.38136	0.00232	6.38136	0.02771	6.38136	0.02703
6.41204	0.00262	6.41204	0.02382	6.41204	0.02686
6.44272	0.00338	6.44272	0.01897	6.44272	0.02651
6.4734	0.00458	6.4734	0.01329	6.4734	0.02589
6.50408	0.00603	6.50408	0.00718	6.50408	0.02488
6.53476	0.00755	6.53476	0.00355	6.53476	0.02335
6.56544	0.00896	6.56544	0.00862	6.56544	0.02121
6.59612	0.01012	6.59612	0.01528	6.59612	0.01844
6.6268	0.0109	6.6268	0.02162	6.6268	0.01514
6.65748	0.0112	6.65748	0.02718	6.65748	0.01168
6.68816	0.01097	6.68816	0.03164	6.68816	0.00905
6.71884	0.01017	6.71884	0.0348	6.71884	0.00926
6.74952	0.00883	6.74952	0.0365	6.74952	0.01272
6.7802	0.00698	6.7802	0.03672	6.7802	0.01774
6.81087	0.00472	6.81087	0.03549	6.81087	0.02321
6.84155	0.00218	6.84155	0.03299	6.84155	0.02857
6.87223	0.000991819	6.87223	0.02944	6.87223	0.03348
6.90291	0.00368	6.90291	0.0252	6.90291	0.0377
6.93359	0.00649	6.93359	0.02074	6.93359	0.04108
6.96427	0.00914	6.96427	0.01665	6.96427	0.04349
6.99495	0.01153	6.99495	0.01374	6.99495	0.04489
7.02563	0.01355	7.02563	0.01267	7.02563	0.0453
7.05631	0.01515	7.05631	0.01328	7.05631	0.04478
7.08699	0.01629	7.08699	0.0146	7.08699	0.04347
7.11767	0.01696	7.11767	0.01572	7.11767	0.04153
7.14835	0.01718	7.14835	0.01612	7.14835	0.03914
7.17903	0.01698	7.17903	0.01558	7.17903	0.03651
7.20971	0.01641	7.20971	0.01407	7.20971	0.03381
7.24039	0.01555	7.24039	0.01165	7.24039	0.03121
7.27107	0.01446	7.27107	0.00852	7.27107	0.02878
7.30175	0.01323	7.30175	0.00493	7.30175	0.02657
7.33243	0.01193	7.33243	0.00186	7.33243	0.02453
7.36311	0.01069	7.36311	0.0039	7.36311	0.0226
7.39379	0.00959	7.39379	0.00756	7.39379	0.0207
7.42447	0.00877	7.42447	0.01097	7.42447	0.01878
7.45515	0.00831	7.45515	0.01384	7.45515	0.0168
7.48583	0.00824	7.48583	0.01606	7.48583	0.01479
7.51651	0.0085	7.51651	0.01757	7.51651	0.01281
7.54719	0.00894	7.54719	0.01838	7.54719	0.01095
7.57787	0.0094	7.57787	0.01855	7.57787	0.00931
7.60854	0.00975	7.60854	0.01819	7.60854	0.00798
7.63922	0.00987	7.63922	0.01743	7.63922	0.00705
7.6699	0.0097	7.6699	0.01639	7.6699	0.00657
7.70058	0.00918	7.70058	0.01519	7.70058	0.00661
7.73126	0.00831	7.73126	0.0139	7.73126	0.00721
7.76194	0.00708	7.76194	0.01257	7.76194	0.00842
7.79262	0.00555	7.79262	0.01125	7.79262	0.0102
7.8233	0.00377	7.8233	0.0101	7.8233	0.01246
7.85398	0.00184	7.85398	0.00941	7.85398	0.0151
7.88466	0.000637312	7.88466	0.00965	7.88466	0.01799
7.91534	0.00247	7.91534	0.01109	7.91534	0.02099
7.94602	0.00447	7.94602	0.01361	7.94602	0.02399
7.9767	0.00636	7.9767	0.01684	7.9767	0.02688
8.00738	0.00806	8.00738	0.02042	8.00738	0.02958
8.03806	0.00954	8.03806	0.02404	8.03806	0.03203
8.06874	0.0108	8.06874	0.02746	8.06874	0.03421
8.09942	0.01184	8.09942	0.03044	8.09942	0.0361
8.1301	0.01268	8.1301	0.03282	8.1301	0.03771
8.16078	0.01336	8.16078	0.03443	8.16078	0.03904
8.19146	0.01388	8.19146	0.03518	8.19146	0.04009
8.22214	0.01426	8.22214	0.03501	8.22214	0.04083
8.25282	0.01448	8.25282	0.03392	8.25282	0.04122
8.2835	0.01449	8.2835	0.03192	8.2835	0.0412
8.31418	0.01426	8.31418	0.0291	8.31418	0.04072
8.34486	0.01373	8.34486	0.02555	8.34486	0.03972
8.37554	0.01286	8.37554	0.02142	8.37554	0.03818
8.40621	0.01163	8.40621	0.01689	8.40621	0.03611
8.43689	0.01004	8.43689	0.01222	8.43689	0.03356
8.46757	0.00812	8.46757	0.00797	8.46757	0.03067
8.49825	0.00596	8.49825	0.00589	8.49825	0.02765
8.52893	0.00371	8.52893	0.00795	8.52893	0.0248
8.55961	0.00212	8.55961	0.012	8.55961	0.02251
8.59029	0.00307	8.59029	0.01635	8.59029	0.02115
8.62097	0.00532	8.62097	0.02047	8.62097	0.02096
8.65165	0.00768	8.65165	0.02415	8.65165	0.02185
8.68233	0.00989	8.68233	0.02728	8.68233	0.02347
8.71301	0.01188	8.71301	0.02978	8.71301	0.02542
8.74369	0.01363	8.74369	0.0316	8.74369	0.02736
8.77437	0.01514	8.77437	0.03272	8.77437	0.02912
8.80505	0.01649	8.80505	0.03317	8.80505	0.03062
8.83573	0.01775	8.83573	0.03297	8.83573	0.03191
8.86641	0.01901	8.86641	0.03221	8.86641	0.03308
8.89709	0.02035	8.89709	0.03099	8.89709	0.03428
8.92777	0.0218	8.92777	0.02943	8.92777	0.03565
8.95845	0.02334	8.95845	0.02768	8.95845	0.03728
8.98913	0.02491	8.98913	0.02588	8.98913	0.03917
9.01981	0.02642	9.01981	0.02418	9.01981	0.04125
9.05049	0.02778	9.05049	0.02271	9.05049	0.0434
9.08117	0.02889	9.08117	0.02152	9.08117	0.04543
9.11185	0.02966	9.11185	0.02065	9.11185	0.04718
9.14253	0.03003	9.14253	0.02004	9.14253	0.04849
9.17321	0.02997	9.17321	0.01962	9.17321	0.04922
9.20388	0.02949	9.20388	0.01929	9.20388	0.04929
9.23456	0.02861	9.23456	0.01896	9.23456	0.04865
9.26524	0.02739	9.26524	0.01856	9.26524	0.0473
9.29592	0.0259	9.29592	0.01805	9.29592	0.04527
9.3266	0.02425	9.3266	0.01741	9.3266	0.04263
9.35728	0.02252	9.35728	0.01664	9.35728	0.03948
9.38796	0.02084	9.38796	0.01575	9.38796	0.03594
9.41864	0.01929	9.41864	0.01478	9.41864	0.03217
9.44932	0.01798	9.44932	0.01379	9.44932	0.02833
9.48	0.01696	9.48	0.01288	9.48	0.02462
9.51068	0.01627	9.51068	0.01217	9.51068	0.02125
9.54136	0.0159	9.54136	0.01181	9.54136	0.01847
9.57204	0.01581	9.57204	0.01195	9.57204	0.01651
9.60272	0.01592	9.60272	0.01261	9.60272	0.0155
9.6334	0.01616	9.6334	0.01373	9.6334	0.01537
9.66408	0.01642	9.66408	0.01517	9.66408	0.01587
9.69476	0.01664	9.69476	0.01677	9.69476	0.01666
9.72544	0.01672	9.72544	0.01836	9.72544	0.0175
9.75612	0.01661	9.75612	0.01983	9.75612	0.01819
9.7868	0.01626	9.7868	0.02108	9.7868	0.01867
9.81748	0.01562	9.81748	0.02203	9.81748	0.0189
9.84816	0.01467	9.84816	0.02264	9.84816	0.01889
9.87884	0.01341	9.87884	0.02289	9.87884	0.01871
9.90952	0.01187	9.90952	0.02279	9.90952	0.01843
9.9402	0.01009	9.9402	0.02237	9.9402	0.01814
9.97088	0.00817	9.97088	0.02168	9.97088	0.0179
