# Supplementary material for: Atomically dispersed Pb ionic sites in PbCdSe quantum dot gels enhance room-temperature NO2 sensing
Source: Nat Commun. 2021 Aug 12;12:4895. doi: 10.1038/s41467-021-25192-4 (PMC8361172; doi:10.1038/s41467-021-25192-4)
Supplement: Supplementary file 5 — Source Data [file 41467_2021_25192_MOESM5_ESM.zip › Source Data/Figure S8b.xlsx]

## Sheet: Sheet1
26510.6	0.000638345	26511.6	0.000193524	26511.4	0.00186
26520.4	0.00029493	26520.7	0.000502066	26520.7	0.00132
26532.2	0.000201319	26532.5	0.000213005	26532.5	0.00099772
26541.8	-1.55742e-05	26542.2	-8.86649e-06	26542.4	0.0005811
26549.8	-2.80631e-05	26550.1	-0.000460057	26550.3	0.000270247
26561.5	-3.39874e-05	26562.1	-0.000444927	26562.2	9.26381e-05
26571.1	-4.08776e-05	26571.4	-0.000425833	26571.7	-0.000312048
26578.1	-0.000111799	26578.7	0.00013427	26578.9	-0.000432423
26590.9	-0.000228504	26591.3	7.20999e-05	26591.5	-0.000512192
26601	4.25466e-05	26601.6	-4.42785e-05	26601.8	-0.000756383
26609.2	8.182e-06	26609.9	0.000397561	26609.9	-0.000856492
26620.3	0.000206758	26620.8	6.49577e-05	26621.1	-0.000770844
26631.2	0.000950075	26631.5	0.00236	26631.8	-0.000526626
26638.4	0.00131	26638.9	0.0023	26639	-0.000375987
26650.3	0.00242	26650.7	0.00374	26651.1	0.000654307
26660.6	0.00394	26661.1	0.00698	26661.4	0.00195
26669.2	0.00575	26669.7	0.00976	26670	0.00365
26679.4	0.00987	26680.2	0.01817	26680.3	0.00801
26691	0.01873	26691.8	0.0339	26691.9	0.01755
26692.1	0.02	26692.9	0.03542	26693.2	0.01884
26693.3	0.02163	26694	0.03855	26694.1	0.02042
26694.1	0.0233	26694.7	0.04065	26695.1	0.02207
26694.9	0.02453	26695.7	0.04254	26695.8	0.02346
26695.7	0.02569	26696.3	0.04437	26696.5	0.02487
26696.3	0.0275	26696.9	0.04847	26697.3	0.02653
26696.9	0.02892	26697.7	0.05092	26697.9	0.02832
26697.7	0.03111	26698.5	0.05334	26698.7	0.03052
26698.4	0.03251	26699.1	0.05651	26699.3	0.03259
26699	0.03464	26699.8	0.06019	26699.9	0.03481
26699.6	0.03644	26700.4	0.06423	26700.7	0.03747
26700.4	0.03892	26701	0.06764	26701.3	0.03958
26701	0.0422	26701.8	0.07439	26702.1	0.04391
26701.8	0.04604	26702.7	0.08172	26703.1	0.0486
26702.7	0.05094	26703.7	0.08898	26704	0.05438
26703.7	0.05647	26704.6	0.101	26705.1	0.06141
26704.6	0.06401	26705.9	0.1153	26706.2	0.07155
26706.2	0.07816	26707.3	0.14216	26707.8	0.08933
26707.6	0.09461	26708.7	0.17385	26709	0.11032
26709	0.11748	26710.1	0.21401	26710.4	0.13974
26710.4	0.14937	26711.5	0.27148	26711.9	0.18103
26711.9	0.19325	26712.6	0.34581	26713	0.23559
26713.1	0.26135	26714	0.44962	26714.4	0.32145
26714.4	0.36473	26715.3	0.58207	26715.5	0.44657
26715.6	0.47949	26716.4	0.70051	26716.7	0.58157
26716.7	0.61259	26717.3	0.81413	26717.7	0.72509
26717.8	0.78548	26718.6	0.92893	26718.9	0.88862
26718.9	0.91313	26719.7	0.99834	26719.9	0.98518
26719.9	1.01566	26720.8	1.04044	26721	1.04955
26721	1.06393	26721.7	1.05798	26722.1	1.06638
26721.9	1.08044	26722.5	1.05696	26723	1.06505
26723.2	1.07513	26723.8	1.04607	26724.1	1.05076
26724.1	1.05916	26724.9	1.03516	26725	1.03378
26724.9	1.0401	26725.8	1.01721	26726	1.01524
26726	1.01432	26726.8	1.00058	26727.1	0.9947
26726.9	0.99488	26727.7	0.98754	26728	0.97531
26727.9	0.97516	26728.5	0.97416	26728.8	0.95875
26728.7	0.95856	26729.3	0.96211	26729.6	0.94244
26729.5	0.94101	26730.1	0.94875	26730.4	0.92856
26730.1	0.92854	26730.9	0.94043	26731	0.91639
26730.9	0.91089	26731.8	0.92885	26732	0.90108
26731.8	0.89799	26732.6	0.92057	26732.9	0.88839
26732.6	0.88683	26733.4	0.9146	26733.5	0.88022
26733.4	0.87763	26734.2	0.9085	26734.5	0.87349
26734.2	0.86956	26735	0.90143	26735.3	0.86785
26735.3	0.86254	26736.1	0.89659	26736.4	0.86315
26736.5	0.85834	26737.3	0.89515	26737.5	0.86323
26737.5	0.85774	26738.4	0.89444	26738.6	0.86343
26738.6	0.85904	26739.2	0.89773	26739.5	0.86668
26739.7	0.86082	26740.3	0.90084	26740.6	0.87254
26740.8	0.86399	26741.4	0.90264	26741.7	0.87487
26742.2	0.86936	26742.8	0.906	26743	0.87997
26743.5	0.87353	26744.1	0.90891	26744.4	0.88292
26744.7	0.87716	26745.5	0.91227	26745.7	0.88664
26746.1	0.88224	26746.8	0.91544	26747.1	0.89019
26747.4	0.88668	26748	0.91944	26748.3	0.89245
26749	0.89331	26749.6	0.92513	26749.8	0.89677
26750.4	0.90018	26751.2	0.9287	26751.3	0.90136
26752	0.90757	26752.6	0.93574	26752.7	0.9085
26753.2	0.91448	26753.7	0.94084	26753.8	0.91346
26754.5	0.92224	26755	0.94654	26755.1	0.91963
26755.4	0.93089	26756.1	0.9514	26756.2	0.9268
26756.7	0.93863	26757.2	0.95727	26757.3	0.93719
26757.5	0.9443	26758.1	0.96209	26758.3	0.94155
26758.9	0.95171	26759.4	0.96657	26759.5	0.94831
26759.7	0.95593	26760.3	0.96949	26760.5	0.95277
26760.6	0.95868	26761.1	0.97002	26761.3	0.95412
26761.6	0.96104	26762.2	0.9736	26762.4	0.95793
26762.7	0.96253	26763.1	0.97254	26763.3	0.95769
26763.8	0.96278	26764.4	0.97074	26764.6	0.95738
26764.9	0.96047	26765.5	0.97082	26765.7	0.9561
26766.5	0.95908	26767.1	0.96813	26767.2	0.95144
26768.5	0.95436	26769.1	0.96544	26769.3	0.94698
26770.7	0.9488	26771.3	0.96147	26771.5	0.94004
26773.1	0.94418	26773.7	0.95878	26773.7	0.93828
26774.8	0.94258	26775.3	0.95901	26775.4	0.93566
26776.7	0.94028	26777.2	0.9565	26777.3	0.93516
26778.4	0.93937	26778.8	0.95318	26779.1	0.9348
26780.3	0.93606	26780.8	0.95301	26780.8	0.9338
26782.1	0.93458	26782.5	0.9518	26782.5	0.93387
26783.7	0.93344	26784	0.95069	26784.1	0.9336
26785.2	0.92991	26785.5	0.95024	26785.7	0.93037
26787	0.93059	26787.4	0.94896	26787.6	0.92912
26788.6	0.92863	26789	0.94819	26789.2	0.9282
26790	0.92808	26790.4	0.94872	26790.6	0.92649
26791.4	0.92807	26791.9	0.94758	26792	0.92504
26792.8	0.92728	26793.1	0.94775	26793.3	0.92733
26794.1	0.92828	26794.6	0.94801	26794.7	0.92526
26795.7	0.92794	26796	0.94833	26796.1	0.92701
26797.2	0.92977	26797.7	0.94949	26797.9	0.92504
26798.7	0.93062	26799.3	0.95113	26799.5	0.92724
26800.7	0.93147	26801.2	0.95019	26801.3	0.92849
26802.8	0.93345	26803.2	0.95326	26803.6	0.92977
26804.8	0.93469	26805.3	0.95154	26805.6	0.92942
26806.9	0.934	26807.5	0.95177	26807.8	0.92712
26809.1	0.9337	26809.9	0.9507	26810	0.92602
26811.2	0.93307	26812.1	0.95124	26812.4	0.92489
26813.8	0.9316	26814.8	0.94887	26815.1	0.92187
26815.7	0.92968	26816.9	0.94787	26817	0.92202
26817.6	0.92965	26818.6	0.94925	26818.8	0.92093
26819.5	0.92957	26820.5	0.94978	26820.5	0.92112
26821	0.93021	26821.9	0.94907	26822.1	0.92083
26822.6	0.93125	26823.3	0.94902	26823.7	0.92136
26823.8	0.93127	26824.6	0.95141	26824.9	0.9232
26825.6	0.93368	26826.4	0.95232	26826.5	0.92367
26827.1	0.93545	26828.1	0.95391	26828.3	0.92647
26828.9	0.93671	26830	0.95447	26830.2	0.93074
26831.4	0.94095	26832.7	0.95692	26832.8	0.93268
26834.8	0.94444	26836	0.96027	26836	0.93717
26837.9	0.94803	26838.9	0.96436	26839	0.94179
26840.6	0.95144	26841.4	0.96333	26841.7	0.94512
26843.3	0.9518	26843.9	0.96614	26844.1	0.94348
26845.7	0.95319	26846.2	0.9653	26846.3	0.94632
26848.1	0.95283	26848.5	0.96609	26848.7	0.94454
26850.5	0.95077	26850.9	0.96545	26851.1	0.94427
26852.7	0.94926	26853.1	0.96451	26853.3	0.94336
26854.6	0.94809	26855.1	0.96269	26855.2	0.93893
26856.6	0.94574	26857.1	0.96052	26857.3	0.93633
26858.4	0.94219	26858.9	0.96074	26859	0.93485
26860.6	0.93872	26860.9	0.95807	26861.2	0.9299
26863	0.93506	26863.3	0.95382	26863.5	0.92612
26865.7	0.92833	26866	0.94727	26866.2	0.91797
26868.1	0.92317	26868.6	0.94503	26868.7	0.91329
26870.9	0.91812	26871.4	0.94221	26871.6	0.90792
26874	0.91351	26874.3	0.93878	26874.4	0.90151
26877.3	0.91123	26877.5	0.93537	26877.6	0.89871
26879.8	0.90808	26880	0.93498	26880.2	0.89888
26882.2	0.90656	26882.5	0.93295	26882.5	0.8958
26884.3	0.90566	26884.5	0.93415	26884.6	0.89311
26886.2	0.90626	26886.4	0.93371	26886.4	0.89417
26888	0.9056	26888.1	0.93372	26888.3	0.89375
26889.9	0.90711	26890.2	0.93365	26890.2	0.89465
26892.4	0.90781	26892.7	0.93289	26892.7	0.89449
26895.6	0.90966	26896.1	0.93553	26896.1	0.89641
26899.6	0.91162	26899.9	0.93773	26899.9	0.89969
26903.2	0.91667	26903.4	0.93903	26903.4	0.90245
26906.3	0.91881	26906.4	0.94094	26906.4	0.90504
26909	0.92215	26909.3	0.94261	26909.1	0.90649
26911.7	0.92021	26911.7	0.94479	26911.8	0.91294
26914.6	0.91981	26914.6	0.9481	26914.6	0.90651
26917.3	0.92249	26917.3	0.94563	26917.3	0.90627
26919.5	0.9226	26919.7	0.94656	26919.5	0.90806
26921.7	0.92055	26921.9	0.94511	26921.7	0.90901
26924	0.92144	26924	0.94434	26924	0.90668
26926.8	0.91828	26927	0.94142	26926.8	0.90538
26929.9	0.91559	26929.9	0.93967	26929.9	0.9003
26933.2	0.91039	26933.2	0.93748	26933.2	0.89777
26936.4	0.90714	26936.4	0.93549	26936.4	0.89265
26939.8	0.90206	26939.9	0.92928	26939.9	0.88749
26942.8	0.89819	26943	0.92677	26943	0.88117
26945.5	0.89385	26945.7	0.92471	26945.7	0.8791
26948.1	0.89036	26948.1	0.92335	26948.1	0.87287
26950	0.88659	26950.2	0.91989	26950	0.87101
26952.1	0.88474	26952.1	0.91797	26952.1	0.86862
26954.2	0.88255	26954.3	0.916	26954.2	0.86549
26957.5	0.87928	26957.5	0.91489	26957.4	0.86253
26961.8	0.87723	26961.8	0.91191	26961.7	0.85901
26965.8	0.8758	26965.8	0.91054	26965.7	0.85702
26969.5	0.87454	26969.5	0.91014	26969.4	0.85688
26972.9	0.87484	26972.9	0.90964	26972.7	0.85627
26976.1	0.87453	26976.1	0.90931	26975.9	0.85661
26979.3	0.87528	26979.3	0.91039	26979	0.85594
26982.2	0.87646	26982.2	0.9108	26981.8	0.85556
26984.7	0.87688	26984.6	0.9109	26984.4	0.85748
26987.6	0.87802	26987.5	0.91238	26987.1	0.8592
26991	0.87883	26990.8	0.91413	26990.5	0.86025
26994.5	0.87951	26994.5	0.91244	26994.2	0.86017
26998.5	0.87919	26998.4	0.91462	26998.2	0.86009
27002.5	0.87974	27002.4	0.91325	27002.1	0.85994
27006.2	0.87903	27006.1	0.91449	27005.9	0.85905
27009.4	0.87858	27009.4	0.91213	27009.1	0.85892
27012.2	0.87724	27012.2	0.91052	27011.8	0.85761
27014.9	0.87477	27014.7	0.91061	27014.4	0.85572
27017.3	0.87391	27017	0.90904	27016.7	0.8541
27020	0.87091	27020	0.90764	27019.6	0.85294
27024.7	0.86788	27024.7	0.90572	27024.1	0.84835
27029.5	0.86489	27029.4	0.90188	27028.9	0.84233
27033.2	0.86079	27033.1	0.90074	27032.7	0.83911
27036.9	0.85797	27036.8	0.89855	27036.4	0.83604
27040	0.85512	27039.8	0.89477	27039.5	0.833
27043.4	0.85162	27043.2	0.89201	27042.9	0.82861
27046.4	0.84988	27046.3	0.89287	27045.9	0.8271
27049.5	0.84757	27049.2	0.89069	27048.8	0.8256
27052.5	0.84626	27052.2	0.88929	27051.9	0.82088
27056.2	0.84472	27055.9	0.88619	27055.6	0.81925
27059.9	0.84186	27059.6	0.8865	27059.3	0.81713
27063.8	0.84191	27063.5	0.88475	27063.2	0.81583
27067.8	0.84222	27067.7	0.88415	27067.4	0.81433
27071.9	0.8407	27071.4	0.88466	27071.1	0.81547
27074.6	0.84002	27074.3	0.88506	27074.1	0.81408
27077.5	0.8413	27077	0.88505	27076.7	0.81302
27079.6	0.84007	27079.3	0.88379	27079	0.81423
27082.5	0.84166	27082.2	0.88477	27082	0.81431
27087.1	0.84023	27086.6	0.88478	27086.2	0.8141
27092.7	0.8392	27092.1	0.88444	27091.6	0.81217
27096.9	0.83946	27096.6	0.88473	27096.3	0.81261
27100.8	0.8387	27100.5	0.88563	27100.1	0.81265
27104.2	0.83788	27104	0.88267	27103.9	0.81255
27107.7	0.83715	27107.3	0.88284	27107.1	0.81065
27110.8	0.83634	27110.3	0.88193	27110	0.80938
27114	0.83453	27113.6	0.88198	27113.4	0.80798
27118.7	0.83244	27118.4	0.87992	27118.1	0.80509
27123.3	0.83108	27123	0.87918	27122.6	0.80205
27127.3	0.8282	27127.2	0.87624	27127	0.79912
27132.2	0.82623	27131.9	0.87507	27131.7	0.79592
27136.2	0.82311	27135.6	0.87408	27135.4	0.79407
27139.3	0.8213	27139	0.87074	27138.7	0.79296
27142.4	0.81997	27142.1	0.8703	27141.8	0.79107
27145.5	0.81756	27145.2	0.86963	27144.8	0.79087
27149.9	0.8153	27149.4	0.86844	27148.7	0.78565
27155.7	0.81311	27155.2	0.86596	27154.7	0.78252
27160.9	0.81091	27160.4	0.86542	27160.2	0.77998
27164.6	0.81007	27164.3	0.86364	27164.1	0.77921
27168.5	0.8087	27168.2	0.86352	27167.9	0.77845
27172.1	0.8083	27171.6	0.86293	27171.5	0.77737
27175.4	0.80712	27174.9	0.86141	27174.7	0.77557
27179.3	0.80759	27178.6	0.86182	27178.3	0.77492
27184.1	0.80663	27183.5	0.86235	27183	0.77406
27188.5	0.80615	27188	0.86264	27187.7	0.77326
27193.1	0.80659	27192.4	0.86046	27192.3	0.77401
27198	0.80587	27197.5	0.85939	27197.2	0.77312
27201.9	0.8051	27201.6	0.8611	27201.2	0.77317
27205.1	0.80546	27204.6	0.86067	27204.3	0.77096
27207.9	0.80518	27207.6	0.86057	27207.3	0.7705
27211.5	0.80471	27211	0.85745	27210.7	0.77032
27217	0.80364	27216.4	0.8575	27216.1	0.7691
27222.9	0.8029	27222.4	0.85831	27221.9	0.76921
27228.1	0.80188	27227.6	0.85544	27227.5	0.76649
27231.7	0.80079	27231.4	0.85504	27231.2	0.7655
27235.8	0.79968	27235.1	0.85504	27235.1	0.76463
27239.2	0.79873	27238.9	0.85392	27238.6	0.76229
27243.1	0.79699	27242.7	0.85483	27242.2	0.76136
27248.7	0.79593	27248.2	0.85179	27247.6	0.758
27253.8	0.79392	27253.3	0.84979	27253	0.75872
27258.7	0.79257	27258.2	0.85024	27257.9	0.75605
27263.6	0.79037	27263.1	0.84627	27262.8	0.75305
27267.7	0.7893	27267.3	0.84522	27267	0.75295
27270.8	0.78745	27270.5	0.84635	27270.1	0.75088
27274.2	0.78668	27273.7	0.84489	27273.6	0.74941
27279.5	0.78604	27278.8	0.84315	27278.5	0.74703
27286.3	0.78422	27285.7	0.84273	27285.4	0.74502
27291.6	0.78282	27291.3	0.84243	27290.9	0.74386
27295.7	0.78202	27295.4	0.8424	27295	0.74365
27299.6	0.78173	27299.3	0.839	27299	0.74167
27302.9	0.78102	27302.6	0.83986	27302.4	0.73998
27307.2	0.78006	27306.5	0.8386	27306.2	0.73995
27312.8	0.77891	27312.1	0.83872	27311.6	0.73846
27318.2	0.77846	27317.5	0.83939	27317.4	0.73781
27323.3	0.77743	27322.8	0.83857	27322.6	0.73787
27328.2	0.77725	27327.7	0.83623	27327.4	0.73603
27332.1	0.77652	27331.7	0.83675	27331.3	0.73614
27335.4	0.77632	27335.1	0.8356	27334.8	0.73565
27339.1	0.77502	27338.6	0.83653	27338.2	0.7344
27344.7	0.77389	27343.8	0.8352	27343.5	0.73343
27351.6	0.77292	27350.7	0.83389	27350.4	0.73001
27357.3	0.7712	27356.8	0.834	27356.5	0.72848
27361.8	0.77093	27361.3	0.83081	27361.1	0.72835
27365.7	0.77026	27365.2	0.83134	27365.1	0.72586
27369.4	0.76944	27368.7	0.83147	27368.5	0.72437
27374.3	0.76798	27373.5	0.829	27373.2	0.72214
27380.9	0.76643	27380.2	0.82951	27379.8	0.72118
27386.4	0.76513	27385.9	0.82607	27385.5	0.71887
27391.1	0.76322	27390.7	0.82539	27390.3	0.71628
27396.3	0.76185	27395.6	0.82611	27395.3	0.71684
27400.1	0.76158	27399.4	0.8253	27399.1	0.71464
27404.2	0.76152	27403.4	0.82381	27403	0.71374
27411	0.7586	27410	0.82334	27409.5	0.70972
27418.1	0.75794	27417.1	0.82235	27416.6	0.70669
27424.2	0.75896	27423.4	0.82003	27423.2	0.69248
27428.7	0.75911	27428.2	0.81967	27427.9	0.7023
27432.8	0.75119	27432	0.81712	27431.8	0.72665
27437	0.75273	27436.1	0.81794	27435.8	0.70666
27443.3	0.75198	27442.4	0.8171	27441.9	0.70284
27449.2	0.75078	27448.6	0.81712	27448.2	0.70127
27454.7	0.74903	27454	0.81676	27453.7	0.70012
27459.7	0.74794	27459.2	0.81526	27458.7	0.69863
27464.3	0.74758	27463.8	0.81478	27463.5	0.69668
27467.8	0.74732	27467.3	0.81498	27467	0.6982
27472.6	0.74674	27472.1	0.81302	27471.6	0.69409
27479.6	0.74516	27479	0.81287	27478.6	0.69389
27486.6	0.7443	27486.1	0.81224	27485.8	0.69331
27492.3	0.7427	27491.8	0.81007	27491.6	0.69062
27496.3	0.74149	27495.8	0.81055	27495.6	0.69118
27498.4	0.74135	27498.1	0.80973	27497.8	0.69009
