# Supplementary material for: Atomically dispersed Pb ionic sites in PbCdSe quantum dot gels enhance room-temperature NO2 sensing
Source: Nat Commun. 2021 Aug 12;12:4895. doi: 10.1038/s41467-021-25192-4 (PMC8361172; doi:10.1038/s41467-021-25192-4)
Supplement: Supplementary file 5 — Source Data [file 41467_2021_25192_MOESM5_ESM.zip › Source Data/Figure S8c.xlsx]

## Sheet: Sheet1
12461.8	0.00151	12462	0.000869426	12462	0.000783486	12461.9	0.00105
12471.7	0.00104	12472	0.000679859	12472	0.000711114	12471.9	0.0011
12481.6	0.000801686	12481.8	0.000303398	12481.8	0.00062061	12481.7	0.000640804
12491.6	0.000673383	12491.7	0.000507226	12491.7	0.000487409	12491.7	0.000230407
12501.4	0.000435449	12501.6	-4.4777e-05	12501.6	0.000355726	12501.5	0.000298102
12511.2	0.000225071	12511.4	-0.000184819	12511.3	0.000135885	12511.2	-0.00045331
12521.5	0.000221647	12521.7	-0.000234842	12521.7	3.59931e-05	12521.6	-0.00080885
12531	3.43296e-05	12531.1	-0.000328533	12531.1	7.59399e-05	12531.1	-0.000102372
12541.4	1.85195e-05	12541.5	-0.000465009	12541.4	-2.17339e-05	12541.4	-0.00198
12550.5	-0.000225732	12550.6	-0.000649881	12550.5	-2.9714e-05	12550.5	-0.0017
12561.3	-0.000300147	12561.4	-0.000589309	12561.4	-0.000194547	12561.3	-0.00119
12570.5	-0.000296296	12570.6	-0.000651425	12570.6	-9.79857e-05	12570.5	-0.00135
12580.5	-0.000139195	12580.6	-0.000108758	12580.6	-0.000203318	12580.5	-0.000781295
12590.4	-0.000124702	12590.5	3.61813e-05	12590.5	-5.69781e-05	12590.4	0.00221
12600.4	5.66012e-05	12600.5	0.000471116	12600.5	0.000117215	12600.4	0.000379352
12610.1	0.000529904	12610.2	0.00126	12610.2	0.000239243	12610.1	0.00246
12619.8	0.0011	12619.9	0.00263	12619.8	0.000823927	12619.7	0.00546
12630.1	0.00267	12630.1	0.00584	12630.2	0.00189	12630.1	0.00942
12639.5	0.00636	12639.6	0.01273	12639.5	0.00427	12639.5	0.02017
12640.1	0.00677	12640.2	0.01338	12640.2	0.00438	12640.1	0.02103
12640.7	0.00727	12640.8	0.01426	12640.7	0.0048	12640.7	0.02201
12641.1	0.00744	12641.3	0.01483	12641.1	0.00499	12641.1	0.02214
12641.6	0.00792	12641.7	0.01551	12641.6	0.00527	12641.5	0.02422
12642	0.0084	12642.1	0.01603	12642.1	0.00559	12642	0.02535
12642.4	0.00879	12642.5	0.01684	12642.5	0.00588	12642.4	0.02563
12642.9	0.00924	12642.9	0.01775	12642.9	0.00616	12642.8	0.02664
12643.3	0.00969	12643.3	0.01844	12643.3	0.00633	12643.2	0.03016
12643.7	0.01024	12643.7	0.01962	12643.7	0.00679	12643.6	0.03085
12644	0.0107	12644.1	0.02034	12644	0.00715	12644	0.03073
12644.4	0.01122	12644.5	0.02149	12644.4	0.00748	12644.4	0.03406
12644.8	0.01174	12644.9	0.02229	12644.8	0.00781	12644.8	0.03536
12645.1	0.01213	12645.2	0.02297	12645.1	0.00817	12645.1	0.03563
12645.4	0.01269	12645.5	0.02398	12645.4	0.00843	12645.4	0.03831
12645.7	0.01329	12645.8	0.02509	12645.7	0.00901	12645.7	0.03958
12646.1	0.01419	12646.2	0.02657	12646.1	0.00939	12646	0.04409
12646.5	0.01513	12646.5	0.02805	12646.5	0.01003	12646.4	0.04499
12646.9	0.01613	12646.9	0.03012	12646.8	0.01077	12646.7	0.04701
12647.4	0.01769	12647.4	0.03262	12647.3	0.01176	12647.2	0.05274
12647.8	0.01935	12647.9	0.03567	12647.8	0.01305	12647.7	0.05739
12648.3	0.0214	12648.4	0.03929	12648.3	0.01438	12648.2	0.06217
12648.7	0.02327	12648.8	0.04212	12648.7	0.01567	12648.6	0.06748
12649.2	0.02561	12649.3	0.04643	12649.2	0.01756	12649.2	0.07693
12649.8	0.02858	12649.9	0.05163	12649.8	0.01975	12649.7	0.08689
12650.2	0.0318	12650.4	0.05762	12650.2	0.02223	12650.2	0.09668
12650.6	0.03492	12650.7	0.06234	12650.6	0.02434	12650.6	0.10607
12651	0.03908	12651	0.0692	12651	0.02739	12651	0.11884
12651.4	0.0434	12651.4	0.07709	12651.4	0.03114	12651.3	0.13332
12651.7	0.04862	12651.7	0.08542	12651.7	0.0348	12651.6	0.15061
12651.9	0.05322	12652	0.09326	12651.9	0.03892	12651.9	0.16733
12652.2	0.06067	12652.3	0.10484	12652.2	0.04465	12652.2	0.19106
12652.5	0.06995	12652.6	0.11978	12652.5	0.05259	12652.5	0.21954
12652.9	0.08088	12652.9	0.1372	12652.9	0.06121	12652.8	0.25563
12653.3	0.1012	12653.4	0.16756	12653.3	0.07864	12653.2	0.32163
12653.8	0.13335	12653.9	0.21609	12653.8	0.109	12653.7	0.42377
12654.3	0.18302	12654.4	0.28646	12654.3	0.15866	12654.3	0.56474
12654.7	0.244	12654.8	0.36849	12654.7	0.22442	12654.7	0.70912
12655.2	0.35057	12655.3	0.49786	12655.2	0.35125	12655.2	0.90084
12655.7	0.51165	12655.7	0.67039	12655.7	0.56	12655.6	1.10682
12656.1	0.74432	12656.1	0.8837	12656.1	0.90665	12656	1.28704
12656.4	0.97997	12656.5	1.07702	12656.4	1.30101	12656.4	1.40664
12656.9	1.32894	12656.9	1.33065	12656.9	1.89856	12656.8	1.5055
12657.3	1.60981	12657.4	1.51646	12657.3	2.38593	12657.2	1.54072
12657.5	1.78851	12657.6	1.63257	12657.6	2.63093	12657.6	1.54563
12658	1.92428	12658	1.72663	12658	2.81372	12657.9	1.52795
12658.3	2.00227	12658.4	1.78691	12658.3	2.89398	12658.3	1.5001
12658.7	2.03997	12658.8	1.82466	12658.7	2.90456	12658.7	1.4747
12659	2.06811	12659	1.85025	12659	2.91617	12659	1.45301
12659.3	2.08637	12659.4	1.877	12659.3	2.87578	12659.3	1.4341
12659.6	2.09384	12659.7	1.90494	12659.6	2.85049	12659.6	1.41734
12660	2.09275	12660.1	1.93094	12660	2.7983	12659.9	1.40363
12660.3	2.07881	12660.4	1.93623	12660.3	2.71294	12660.2	1.39418
12660.8	2.01056	12660.8	1.89861	12660.7	2.5228	12660.7	1.36383
12661.2	1.88213	12661.2	1.79567	12661.2	2.27495	12661.1	1.30739
12661.6	1.74043	12661.7	1.67069	12661.6	2.04828	12661.5	1.24358
12662.1	1.5727	12662.2	1.51784	12662.1	1.78144	12662	1.17416
12662.6	1.41998	12662.6	1.38346	12662.5	1.56143	12662.5	1.12134
12663.1	1.29512	12663.2	1.27018	12663.1	1.41286	12663.1	1.08868
12663.5	1.20494	12663.6	1.19154	12663.5	1.31544	12663.5	1.06832
12664	1.12442	12664.1	1.12702	12664	1.22485	12664	1.05767
12664.5	1.06702	12664.6	1.07688	12664.5	1.16631	12664.5	1.04986
12664.9	1.0269	12665	1.04269	12664.9	1.12705	12664.8	1.04302
12665.2	1.00579	12665.3	1.02306	12665.2	1.10575	12665.2	1.04124
12665.5	0.98889	12665.6	1.00986	12665.5	1.08728	12665.5	1.03693
12665.8	0.98048	12665.9	1.00403	12665.9	1.08196	12665.8	1.03781
12666.1	0.98087	12666.2	1.00219	12666.1	1.08786	12666.1	1.04065
12666.4	0.98763	12666.5	1.00623	12666.5	1.0986	12666.4	1.04027
12666.8	0.99971	12666.8	1.01459	12666.8	1.11707	12666.7	1.04187
12667.2	1.0219	12667.3	1.02803	12667.2	1.13941	12667.2	1.049
12667.6	1.04158	12667.7	1.0423	12667.6	1.17575	12667.6	1.05453
12668.2	1.06242	12668.2	1.05793	12668.2	1.19911	12668.1	1.06413
12668.7	1.07946	12668.8	1.06895	12668.7	1.22246	12668.6	1.07046
12669.1	1.08679	12669.2	1.0741	12669.1	1.23396	12669.1	1.07454
12669.5	1.08908	12669.6	1.07585	12669.5	1.23387	12669.5	1.07719
12670	1.08313	12670.1	1.07307	12670	1.23101	12670	1.08135
12670.4	1.07556	12670.5	1.06583	12670.4	1.21662	12670.4	1.08097
12670.8	1.06425	12670.9	1.05687	12670.8	1.20685	12670.8	1.081
12671.2	1.05072	12671.3	1.04719	12671.2	1.18507	12671.2	1.08437
12671.6	1.03525	12671.7	1.03585	12671.6	1.17741	12671.6	1.0877
12671.9	1.02298	12672	1.0269	12672	1.16188	12672	1.09158
12672.3	1.00866	12672.4	1.01806	12672.3	1.14949	12672.3	1.09595
12672.6	0.9968	12672.8	1.01003	12672.7	1.14633	12672.7	1.09693
12673	0.98742	12673.1	1.00349	12673.1	1.13465	12673.1	1.09894
12673.3	0.9799	12673.4	0.99767	12673.3	1.13473	12673.3	1.10336
12673.7	0.97336	12673.7	0.99265	12673.7	1.12775	12673.7	1.10528
12674	0.96968	12674.1	0.9898	12674	1.12711	12674	1.10565
12674.4	0.96791	12674.4	0.98749	12674.4	1.11743	12674.4	1.10634
12674.8	0.9728	12674.9	0.98958	12674.8	1.12356	12674.8	1.10394
12675.3	0.97869	12675.3	0.99359	12675.3	1.12807	12675.3	1.09505
12675.8	0.98895	12675.8	1.00073	12675.8	1.12829	12675.7	1.08325
12676.2	1.0011	12676.3	1.00796	12676.2	1.13282	12676.1	1.07171
12676.7	1.01419	12676.7	1.01657	12676.7	1.13523	12676.7	1.05571
12677.2	1.02666	12677.3	1.02653	12677.2	1.14011	12677.2	1.04163
12677.6	1.03681	12677.7	1.03326	12677.7	1.14134	12677.7	1.02685
12678.1	1.04542	12678.2	1.04106	12678.1	1.14419	12678.1	1.01832
12678.5	1.05216	12678.6	1.0458	12678.6	1.14153	12678.6	1.00748
12678.9	1.06116	12679	1.05059	12679	1.14891	12679	1.00041
12679.2	1.0628	12679.3	1.05342	12679.3	1.14816	12679.2	0.99634
12679.5	1.06712	12679.6	1.05573	12679.6	1.14528	12679.5	0.99289
12679.8	1.06873	12679.9	1.05644	12679.9	1.14498	12679.9	0.98954
12680.1	1.07006	12680.1	1.05689	12680.1	1.1455	12680.1	0.98875
12680.4	1.06827	12680.5	1.05784	12680.5	1.14692	12680.4	0.98822
12680.8	1.06889	12680.8	1.05761	12680.8	1.14876	12680.8	0.98397
12681.3	1.07179	12681.3	1.05695	12681.3	1.14362	12681.2	0.98682
12681.7	1.06752	12681.8	1.05572	12681.7	1.14408	12681.7	0.98368
12682.2	1.06588	12682.3	1.0536	12682.2	1.14069	12682.2	0.98221
12682.7	1.06392	12682.8	1.05217	12682.7	1.13842	12682.7	0.98038
12683.1	1.06172	12683.2	1.05052	12683.2	1.13345	12683.1	0.98109
12683.6	1.06348	12683.6	1.04871	12683.6	1.13437	12683.6	0.97751
12684	1.06106	12684.1	1.04714	12684	1.13072	12684	0.97274
12684.3	1.05555	12684.4	1.04549	12684.4	1.12592	12684.4	0.97062
12684.8	1.05184	12684.9	1.04421	12684.8	1.10782	12684.8	0.9665
12685.2	1.04629	12685.3	1.04227	12685.2	1.10106	12685.2	0.96552
12685.6	1.04401	12685.6	1.04144	12685.6	1.09735	12685.6	0.96284
12685.9	1.04181	12686	1.0394	12685.9	1.09658	12685.9	0.96017
12686.2	1.0391	12686.3	1.03685	12686.3	1.09066	12686.2	0.95732
12686.6	1.03704	12686.7	1.03358	12686.6	1.08464	12686.6	0.95369
12686.9	1.03108	12687	1.03219	12686.9	1.08206	12686.9	0.95238
12687.2	1.02987	12687.3	1.02886	12687.3	1.07426	12687.2	0.94911
12687.6	1.02593	12687.6	1.02523	12687.6	1.07542	12687.6	0.94949
12687.9	1.01961	12687.9	1.02276	12687.9	1.06904	12687.9	0.9486
12688.3	1.01457	12688.4	1.01842	12688.3	1.06118	12688.2	0.94629
12688.8	1.0099	12688.8	1.01234	12688.7	1.05791	12688.7	0.94301
12689.2	0.9995	12689.2	1.00564	12689.2	1.04813	12689.1	0.94273
12689.6	0.99232	12689.6	1.00046	12689.5	1.03832	12689.5	0.94617
12690.8	0.9682	12690.8	0.98326	12690.8	1.02298	12690.8	0.94967
12691.9	0.95025	12692	0.96778	12692	1.00557	12692	0.95767
12693.1	0.92997	12693.2	0.95215	12693.1	0.98979	12693.1	0.96487
12693.9	0.91064	12694	0.93876	12693.9	0.98234	12693.9	0.96971
12694.9	0.89261	12695	0.92542	12694.9	0.96483	12694.9	0.97632
12696.3	0.87021	12696.4	0.90874	12696.4	0.94144	12696.3	0.97671
12697.7	0.8559	12697.8	0.89514	12697.8	0.92605	12697.7	0.96995
12699	0.84357	12699.1	0.88545	12699.1	0.90097	12699.1	0.9626
12700.1	0.83864	12700.3	0.88245	12700.2	0.89345	12700.2	0.95606
12701.2	0.83651	12701.4	0.8822	12701.3	0.89147	12701.3	0.95332
12702.4	0.84096	12702.5	0.88688	12702.5	0.89324	12702.4	0.94926
12703.8	0.85717	12703.9	0.89819	12703.9	0.91174	12703.8	0.94968
12705.3	0.87402	12705.5	0.91209	12705.5	0.93035	12705.4	0.94778
12706.8	0.89371	12706.9	0.92658	12706.9	0.94136	12706.9	0.94603
12707.9	0.90745	12708	0.94	12708	0.95985	12708	0.94281
12709	0.92582	12709.1	0.95434	12709.1	0.97663	12709.1	0.94356
12710.7	0.95107	12710.8	0.9718	12710.8	0.9963	12710.7	0.9409
12712.2	0.97171	12712.3	0.98677	12712.3	1.02163	12712.3	0.94346
12713.5	0.98063	12713.6	0.9967	12713.6	1.03509	12713.6	0.94118
12714.8	0.98937	12714.9	1.00366	12714.9	1.03612	12714.9	0.9437
12716.1	0.99098	12716.2	1.00639	12716.2	1.04026	12716.2	0.94742
12717.5	0.98997	12717.6	1.00553	12717.6	1.04007	12717.6	0.95149
12719.3	0.978	12719.3	0.99857	12719.4	1.02976	12719.4	0.95423
12720.9	0.96765	12721	0.98997	12721	1.02551	12721	0.9561
12722.1	0.9562	12722.2	0.98008	12722.3	1.00988	12722.2	0.95883
12723.6	0.93686	12723.7	0.96896	12723.7	0.99163	12723.7	0.96085
12725.5	0.92207	12725.6	0.95538	12725.6	0.97649	12725.6	0.95881
12727.2	0.90681	12727.3	0.9434	12727.3	0.96132	12727.3	0.96107
12728.7	0.89419	12728.8	0.93518	12728.8	0.94911	12728.8	0.95915
12730.1	0.88346	12730.2	0.92772	12730.3	0.93593	12730.2	0.96199
12732	0.87442	12732	0.91927	12732.1	0.92576	12732	0.96235
12733.9	0.86491	12734	0.91373	12734	0.9172	12734	0.96325
12735.6	0.86369	12735.6	0.91065	12735.7	0.9108	12735.7	0.96434
12736.8	0.85901	12736.9	0.90948	12736.9	0.90927	12736.9	0.96382
12738.9	0.85977	12739	0.90914	12739	0.911	12739	0.96461
12740.7	0.86267	12740.8	0.91086	12740.8	0.91343	12740.8	0.96398
12742.4	0.86716	12742.4	0.91241	12742.5	0.90859	12742.4	0.96277
12743.9	0.86831	12743.9	0.91439	12743.9	0.9198	12743.9	0.96427
12745.7	0.87169	12745.7	0.91798	12745.7	0.91912	12745.7	0.96031
12747.7	0.87745	12747.8	0.92053	12747.8	0.91976	12747.8	0.95617
12749.6	0.88355	12749.7	0.92457	12749.7	0.92613	12749.7	0.95323
12751	0.88715	12751.1	0.92841	12751.1	0.92462	12751.1	0.95178
12753.3	0.8914	12753.4	0.93374	12753.4	0.93246	12753.4	0.95112
12755.4	0.9009	12755.5	0.93883	12755.5	0.93878	12755.5	0.94778
12757.3	0.90314	12757.4	0.94198	12757.4	0.94116	12757.4	0.94564
12759	0.906	12759.1	0.94498	12759.1	0.94393	12759	0.94419
12761.1	0.91178	12761.2	0.94752	12761.2	0.94615	12761.2	0.94484
12763.4	0.91167	12763.5	0.94906	12763.5	0.94998	12763.5	0.94508
12764.9	0.91304	12765	0.94881	12765	0.95007	12765	0.94449
12767	0.90779	12767.1	0.9454	12767.1	0.94052	12767.1	0.94417
12769.2	0.9047	12769.3	0.9412	12769.3	0.93186	12769.4	0.94128
12771.2	0.88559	12771.4	0.93399	12771.4	0.92408	12771.4	0.94435
12772.9	0.88504	12773	0.92829	12773	0.91466	12773	0.94291
12775.1	0.87128	12775.3	0.91954	12775.3	0.90504	12775.3	0.93749
12777.5	0.86255	12777.6	0.91251	12777.6	0.8969	12777.6	0.93482
12779.2	0.85636	12779.3	0.90748	12779.3	0.88319	12779.4	0.93443
12781.6	0.84813	12781.7	0.90247	12781.7	0.87363	12781.7	0.93217
12783.9	0.84575	12784.1	0.89765	12784.1	0.86744	12784.1	0.92977
12786	0.84254	12786.2	0.89632	12786.2	0.86816	12786.2	0.92946
12788.1	0.83928	12788.2	0.89562	12788.2	0.87215	12788.2	0.93055
12790.7	0.84338	12790.9	0.89622	12790.9	0.86692	12790.9	0.93073
12792.9	0.84217	12793	0.89708	12793	0.8686	12793	0.93082
12794.7	0.8424	12794.9	0.89831	12794.9	0.8707	12794.9	0.9333
12797.5	0.8503	12797.6	0.90152	12797.6	0.87088	12797.6	0.93522
12799.8	0.85271	12799.9	0.90367	12799.9	0.87675	12799.9	0.93796
12801.7	0.85276	12801.8	0.90523	12801.8	0.87596	12801.8	0.93703
12804.2	0.8576	12804.4	0.90765	12804.4	0.87727	12804.4	0.93559
12806.8	0.86124	12807	0.90897	12807	0.88134	12807	0.93457
12808.8	0.85965	12808.9	0.90933	12808.9	0.87831	12808.9	0.93138
12811.6	0.86053	12811.8	0.90788	12811.8	0.87819	12811.8	0.93174
12814.1	0.85665	12814.3	0.90671	12814.3	0.87159	12814.3	0.93225
12816.2	0.85347	12816.4	0.90494	12816.3	0.86716	12816.4	0.92982
12819	0.85069	12819.1	0.90278	12819.1	0.86338	12819.2	0.92982
12821.5	0.8462	12821.7	0.89973	12821.7	0.85816	12821.7	0.92846
12823.7	0.84186	12823.9	0.89736	12823.8	0.85509	12823.9	0.92594
12826.6	0.83861	12826.7	0.89336	12826.7	0.84731	12826.8	0.92583
12829.1	0.83228	12829.2	0.89008	12829.2	0.84397	12829.3	0.92192
12831.2	0.82628	12831.3	0.88704	12831.3	0.83708	12831.3	0.91972
12834.2	0.82139	12834.4	0.88218	12834.4	0.83125	12834.4	0.91742
12836.6	0.81747	12836.7	0.87992	12836.7	0.82206	12836.8	0.91889
12839.3	0.81371	12839.4	0.87633	12839.5	0.82181	12839.5	0.91768
12842.1	0.81297	12842.3	0.87377	12842.3	0.82063	12842.3	0.917
12844.4	0.81049	12844.6	0.87248	12844.6	0.8147	12844.6	0.91731
12847.1	0.8074	12847.3	0.87195	12847.3	0.81063	12847.4	0.92108
12850.1	0.80643	12850.3	0.87154	12850.3	0.81002	12850.4	0.92096
12852.4	0.80542	12852.6	0.87207	12852.7	0.81382	12852.7	0.92073
12855.5	0.8087	12855.7	0.87266	12855.7	0.81262	12855.8	0.92082
12858.3	0.80965	12858.4	0.87433	12858.5	0.80711	12858.5	0.91996
12860.6	0.81046	12860.7	0.87575	12860.8	0.81338	12860.8	0.91978
12863.9	0.81366	12864.1	0.87821	12864.1	0.81661	12864.1	0.91803
12866.2	0.81474	12866.3	0.87915	12866.3	0.80985	12866.4	0.91708
12869.4	0.81755	12869.6	0.88092	12869.6	0.81296	12869.6	0.91812
12872.4	0.81905	12872.5	0.88185	12872.6	0.81303	12872.6	0.91649
12874.9	0.81977	12875	0.88314	12875	0.81346	12875	0.91801
12878.3	0.82328	12878.4	0.88246	12878.4	0.81194	12878.4	0.91829
12880.7	0.81967	12880.8	0.8826	12880.8	0.81586	12880.9	0.91695
12883.9	0.81766	12884	0.8815	12884.1	0.81232	12884.1	0.91629
12887	0.81545	12887.2	0.87908	12887.2	0.809	12887.2	0.9151
12889.4	0.81225	12889.5	0.87629	12889.5	0.80689	12889.6	0.91362
12892.9	0.80982	12893	0.87218	12893.1	0.79534	12893.1	0.91064
12895.5	0.80141	12895.6	0.86927	12895.6	0.79052	12895.6	0.90811
12898.9	0.79463	12899	0.86405	12899	0.78159	12899	0.90687
12902	0.78707	12902.1	0.85976	12902.1	0.77746	12902.2	0.90337
12904.9	0.78186	12905	0.8551	12905	0.76986	12905	0.90449
12908.3	0.77506	12908.4	0.85061	12908.4	0.76475	12908.4	0.90147
12911	0.77026	12911.1	0.84732	12911.1	0.75516	12911.2	0.90108
12914.5	0.76651	12914.6	0.84368	12914.7	0.74973	12914.7	0.90082
12917.3	0.76223	12917.4	0.84131	12917.4	0.74751	12917.5	0.8996
12920.7	0.75989	12920.8	0.83824	12920.9	0.74389	12920.9	0.89834
12923.9	0.75534	12924	0.83684	12924	0.73734	12924	0.897
12927	0.75397	12927.1	0.83536	12927.1	0.73673	12927.2	0.89737
12930.4	0.75446	12930.5	0.83485	12930.6	0.73604	12930.6	0.89626
12933.1	0.7536	12933.2	0.83595	12933.2	0.73349	12933.3	0.89522
12936.9	0.75535	12937	0.83673	12937	0.73336	12937	0.89457
12939.7	0.75597	12939.8	0.83759	12939.9	0.73484	12939.9	0.89702
12943.3	0.75717	12943.4	0.83798	12943.4	0.73766	12943.5	0.89534
12946.4	0.75879	12946.4	0.83949	12946.5	0.73714	12946.5	0.89663
12949.6	0.75949	12949.7	0.84054	12949.8	0.73648	12949.8	0.89729
12953.1	0.76072	12953.2	0.84121	12953.2	0.7405	12953.2	0.89492
12956.6	0.76134	12956.7	0.84177	12956.7	0.73866	12956.7	0.89756
12960.2	0.76182	12960.3	0.84274	12960.4	0.73571	12960.3	0.89814
12963.1	0.76255	12963.2	0.84164	12963.3	0.73317	12963.3	0.89424
12966.9	0.75926	12967	0.8399	12967	0.73413	12967	0.89751
12970	0.75313	12970.1	0.83903	12970.2	0.73325	12970.2	0.89597
12973.8	0.74992	12973.9	0.83592	12974	0.73209	12974	0.89603
12976.6	0.74619	12976.7	0.83489	12976.7	0.72505	12976.7	0.89666
12980.7	0.7424	12980.7	0.83134	12980.8	0.71913	12980.8	0.89775
12983.8	0.73797	12983.9	0.82779	12983.9	0.71422	12983.9	0.89847
12987.7	0.73447	12987.8	0.82474	12987.8	0.70782	12987.9	0.89632
12990.9	0.73094	12991	0.822	12991	0.71002	12991	0.89729
12994.9	0.72652	12995	0.81743	12995	0.70255	12995.1	0.89724
12998.2	0.72182	12998.3	0.81413	12998.3	0.69965	12998.4	0.90013
13002	0.71682	13002.1	0.81038	13002.1	0.69699	13002.1	0.89878
13004.6	0.71376	13004.7	0.80851	13004.8	0.69332	13004.8	0.90059
