# Supplementary material for: Atomically dispersed Pb ionic sites in PbCdSe quantum dot gels enhance room-temperature NO2 sensing
Source: Nat Commun. 2021 Aug 12;12:4895. doi: 10.1038/s41467-021-25192-4 (PMC8361172; doi:10.1038/s41467-021-25192-4)
Supplement: Supplementary file 5 — Source Data [file 41467_2021_25192_MOESM5_ESM.zip › Source Data/Figure S8d.xlsx]

## Sheet: Sheet1
0	0.09946	0	0.10255	0	0.11633	0	0.11829
0.03068	0.09925	0.03068	0.10247	0.03068	0.11611	0.03068	0.12181
0.06136	0.09858	0.06136	0.10222	0.06136	0.11543	0.06136	0.1314
0.09204	0.09741	0.09204	0.1017	0.09204	0.11421	0.09204	0.14479
0.12272	0.09563	0.12272	0.10077	0.12272	0.11236	0.12272	0.15953
0.1534	0.09316	0.1534	0.09924	0.1534	0.10973	0.1534	0.17356
0.18408	0.08986	0.18408	0.09694	0.18408	0.10621	0.18408	0.18527
0.21476	0.08564	0.21476	0.09368	0.21476	0.10167	0.21476	0.19343
0.24544	0.08041	0.24544	0.08935	0.24544	0.09604	0.24544	0.19712
0.27612	0.07415	0.27612	0.08384	0.27612	0.08931	0.27612	0.19565
0.3068	0.06691	0.3068	0.07718	0.3068	0.08158	0.3068	0.18854
0.33748	0.05888	0.33748	0.06949	0.33748	0.07314	0.33748	0.17553
0.36816	0.05048	0.36816	0.06116	0.36816	0.06459	0.36816	0.15657
0.39884	0.04265	0.39884	0.05298	0.39884	0.05705	0.39884	0.13198
0.42951	0.0372	0.42951	0.04645	0.42951	0.05237	0.42951	0.1028
0.46019	0.03672	0.46019	0.04394	0.46019	0.05274	0.46019	0.0724
0.49087	0.04256	0.49087	0.04754	0.49087	0.05924	0.49087	0.05369
0.52155	0.05341	0.52155	0.05711	0.52155	0.07098	0.52155	0.07082
0.55223	0.06729	0.55223	0.0709	0.55223	0.0863	0.55223	0.11464
0.58291	0.0828	0.58291	0.08719	0.58291	0.10377	0.58291	0.16921
0.61359	0.09907	0.61359	0.10482	0.61359	0.12236	0.61359	0.2294
0.64427	0.11549	0.64427	0.12299	0.64427	0.14132	0.64427	0.29314
0.67495	0.13156	0.67495	0.14107	0.67495	0.16005	0.67495	0.35909
0.70563	0.14685	0.70563	0.15854	0.70563	0.17802	0.70563	0.42616
0.73631	0.16097	0.73631	0.17495	0.73631	0.19476	0.73631	0.49331
0.76699	0.17355	0.76699	0.18985	0.76699	0.20983	0.76699	0.55955
0.79767	0.18424	0.79767	0.20285	0.79767	0.22284	0.79767	0.62395
0.82835	0.19273	0.82835	0.21358	0.82835	0.23342	0.82835	0.68558
0.85903	0.19872	0.85903	0.22172	0.85903	0.24126	0.85903	0.74359
0.88971	0.20198	0.88971	0.22698	0.88971	0.24606	0.88971	0.79718
0.92039	0.20229	0.92039	0.22911	0.92039	0.24761	0.92039	0.84562
0.95107	0.19949	0.95107	0.22792	0.95107	0.24573	0.95107	0.88828
0.98175	0.19347	0.98175	0.22328	0.98175	0.24032	0.98175	0.92462
1.01243	0.18418	1.01243	0.2151	1.01243	0.23133	1.01243	0.95418
1.04311	0.17162	1.04311	0.2034	1.04311	0.21882	1.04311	0.97665
1.07379	0.15587	1.07379	0.18822	1.07379	0.2029	1.07379	0.99181
1.10447	0.13707	1.10447	0.16971	1.10447	0.18381	1.10447	0.99958
1.13515	0.11545	1.13515	0.14811	1.13515	0.16193	1.13515	0.99999
1.16583	0.09138	1.16583	0.12379	1.16583	0.13786	1.16583	0.99323
1.1965	0.06551	1.1965	0.09735	1.1965	0.11263	1.1965	0.97957
1.22718	0.0396	1.22718	0.07	1.22718	0.08822	1.22718	0.95946
1.25786	0.02334	1.25786	0.04527	1.25786	0.06904	1.25786	0.93345
1.28854	0.03878	1.28854	0.03612	1.28854	0.06332	1.28854	0.90224
1.31922	0.068	1.31922	0.05417	1.31922	0.07591	1.31922	0.86667
1.3499	0.09977	1.3499	0.08411	1.3499	0.10064	1.3499	0.82772
1.38058	0.13192	1.38058	0.11707	1.38058	0.13057	1.38058	0.78651
1.41126	0.16352	1.41126	0.15051	1.41126	0.16215	1.41126	0.74433
1.44194	0.19389	1.44194	0.18325	1.44194	0.19356	1.44194	0.70262
1.47262	0.22242	1.47262	0.2145	1.47262	0.22368	1.47262	0.66296
1.5033	0.24857	1.5033	0.2436	1.5033	0.25167	1.5033	0.62706
1.53398	0.27182	1.53398	0.27	1.53398	0.27686	1.53398	0.59662
1.56466	0.29172	1.56466	0.2932	1.56466	0.29866	1.56466	0.57321
1.59534	0.30787	1.59534	0.31276	1.59534	0.31662	1.59534	0.55804
1.62602	0.31997	1.62602	0.32835	1.62602	0.33034	1.62602	0.55171
1.6567	0.32777	1.6567	0.33973	1.6567	0.33955	1.6567	0.55411
1.68738	0.33118	1.68738	0.34676	1.68738	0.34408	1.68738	0.56439
1.71806	0.33021	1.71806	0.34947	1.71806	0.34391	1.71806	0.58116
1.74874	0.32509	1.74874	0.34804	1.74874	0.33919	1.74874	0.60273
1.77942	0.31626	1.77942	0.3429	1.77942	0.3303	1.77942	0.62737
1.8101	0.30445	1.8101	0.33474	1.8101	0.31788	1.8101	0.65347
1.84078	0.29083	1.84078	0.32459	1.84078	0.30298	1.84078	0.67961
1.87146	0.27709	1.87146	0.31392	1.87146	0.28713	1.87146	0.70457
1.90214	0.26553	1.90214	0.30467	1.90214	0.27252	1.90214	0.72737
1.93282	0.25902	1.93282	0.29918	1.93282	0.26201	1.93282	0.74722
1.9635	0.26054	1.9635	0.29995	1.9635	0.25886	1.9635	0.76346
1.99418	0.27235	1.99418	0.3091	1.99418	0.26593	1.99418	0.77561
2.02485	0.2952	2.02485	0.32779	2.02485	0.28466	2.02485	0.78328
2.05553	0.32826	2.05553	0.35596	2.05553	0.31465	2.05553	0.78619
2.08621	0.36972	2.08621	0.39254	2.08621	0.35412	2.08621	0.78416
2.11689	0.41753	2.11689	0.43591	2.11689	0.40084	2.11689	0.77706
2.14757	0.46974	2.14757	0.48431	2.14757	0.45262	2.14757	0.76486
2.17825	0.52463	2.17825	0.53605	2.17825	0.50757	2.17825	0.74758
2.20893	0.58073	2.20893	0.5896	2.20893	0.56408	2.20893	0.72532
2.23961	0.63676	2.23961	0.64359	2.23961	0.62079	2.23961	0.69823
2.27029	0.69159	2.27029	0.69682	2.27029	0.67649	2.27029	0.66656
2.30097	0.74421	2.30097	0.7482	2.30097	0.73014	2.30097	0.63059
2.33165	0.79372	2.33165	0.79675	2.33165	0.78081	2.33165	0.59073
2.36233	0.83931	2.36233	0.84161	2.36233	0.82768	2.36233	0.54746
2.39301	0.88026	2.39301	0.88201	2.39301	0.87001	2.39301	0.50142
2.42369	0.91596	2.42369	0.91728	2.42369	0.90718	2.42369	0.4534
2.45437	0.94585	2.45437	0.94685	2.45437	0.93865	2.45437	0.40445
2.48505	0.9695	2.48505	0.97024	2.48505	0.96397	2.48505	0.35602
2.51573	0.98656	2.51573	0.98707	2.51573	0.98279	2.51573	0.31018
2.54641	0.99678	2.54641	0.99708	2.54641	0.99485	2.54641	0.26994
2.57709	1.00001	2.57709	1.00009	2.57709	1.00002	2.57709	0.23951
2.60777	0.9962	2.60777	0.99602	2.60777	0.99822	2.60777	0.22374
2.63845	0.98538	2.63845	0.98491	2.63845	0.9895	2.63845	0.22585
2.66913	0.9677	2.66913	0.96689	2.66913	0.97399	2.66913	0.24482
2.69981	0.94339	2.69981	0.94217	2.69981	0.95191	2.69981	0.27621
2.73049	0.91276	2.73049	0.91107	2.73049	0.92356	2.73049	0.31497
2.76117	0.8762	2.76117	0.87398	2.76117	0.88932	2.76117	0.3572
2.79184	0.8342	2.79184	0.83136	2.79184	0.84966	2.79184	0.40016
2.82252	0.78729	2.82252	0.78376	2.82252	0.80509	2.82252	0.442
2.8532	0.73606	2.8532	0.73178	2.8532	0.75617	2.8532	0.4814
2.88388	0.68115	2.88388	0.67605	2.88388	0.70354	2.88388	0.51742
2.91456	0.62324	2.91456	0.61728	2.91456	0.64784	2.91456	0.54933
2.94524	0.56304	2.94524	0.55616	2.94524	0.58975	2.94524	0.5766
2.97592	0.50128	2.97592	0.49344	2.97592	0.52997	2.97592	0.59884
3.0066	0.43867	3.0066	0.42986	3.0066	0.4692	3.0066	0.61576
3.03728	0.37596	3.03728	0.36615	3.03728	0.40814	3.03728	0.62719
3.06796	0.31386	3.06796	0.30307	3.06796	0.34747	3.06796	0.63307
3.09864	0.2531	3.09864	0.24134	3.09864	0.28788	3.09864	0.63342
3.12932	0.19439	3.12932	0.1817	3.12932	0.23001	3.12932	0.62834
3.16	0.13855	3.16	0.12503	3.16	0.17455	3.16	0.61803
3.19068	0.0868	3.19068	0.07283	3.19068	0.12227	3.19068	0.60277
3.22136	0.04324	3.22136	0.03234	3.22136	0.07452	3.22136	0.58291
3.25204	0.03379	3.25204	0.04175	3.25204	0.03667	3.25204	0.55886
3.28272	0.06504	3.28272	0.07885	3.28272	0.03623	3.28272	0.53112
3.3134	0.10006	3.3134	0.1153	3.3134	0.06654	3.3134	0.50025
3.34408	0.13199	3.34408	0.14784	3.34408	0.09844	3.34408	0.46688
3.37476	0.15966	3.37476	0.17577	3.37476	0.12721	3.37476	0.43171
3.40544	0.18274	3.40544	0.19886	3.40544	0.15194	3.40544	0.39555
3.43612	0.20117	3.43612	0.21707	3.43612	0.17243	3.43612	0.35928
3.4668	0.215	3.4668	0.23047	3.4668	0.18868	3.4668	0.32393
3.49748	0.2244	3.49748	0.23922	3.49748	0.2008	3.49748	0.29071
3.52816	0.22961	3.52816	0.24357	3.52816	0.20902	3.52816	0.261
3.55884	0.23096	3.55884	0.24381	3.55884	0.21362	3.55884	0.23639
3.58952	0.22883	3.58952	0.24035	3.58952	0.21496	3.58952	0.21842
3.62019	0.22367	3.62019	0.23363	3.62019	0.21346	3.62019	0.20827
3.65087	0.21601	3.65087	0.22416	3.65087	0.2096	3.65087	0.20619
3.68155	0.20642	3.68155	0.21253	3.68155	0.2039	3.68155	0.2113
3.71223	0.19554	3.71223	0.19939	3.71223	0.19695	3.71223	0.22187
3.74291	0.18407	3.74291	0.18548	3.74291	0.18935	3.74291	0.23594
3.77359	0.17277	3.77359	0.17161	3.77359	0.18174	3.77359	0.25173
3.80427	0.16241	3.80427	0.15868	3.80427	0.17473	3.80427	0.26784
3.83495	0.15374	3.83495	0.14763	3.83495	0.16889	3.83495	0.28328
3.86563	0.14739	3.86563	0.13934	3.86563	0.16466	3.86563	0.29734
3.89631	0.14374	3.89631	0.13446	3.89631	0.1623	3.89631	0.30954
3.92699	0.14285	3.92699	0.1332	3.92699	0.16186	3.92699	0.3196
3.95767	0.14442	3.95767	0.13528	3.95767	0.16315	3.95767	0.32736
3.98835	0.14789	3.98835	0.13999	3.98835	0.16584	3.98835	0.33273
4.01903	0.15257	4.01903	0.14641	4.01903	0.16947	4.01903	0.33575
4.04971	0.15774	4.04971	0.15362	4.04971	0.17354	4.04971	0.33647
4.08039	0.1628	4.08039	0.16085	4.08039	0.1776	4.08039	0.33503
4.11107	0.16724	4.11107	0.16746	4.11107	0.18124	4.11107	0.33157
4.14175	0.17067	4.14175	0.17301	4.14175	0.18414	4.14175	0.32628
4.17243	0.17283	4.17243	0.17716	4.17243	0.18602	4.17243	0.3194
4.20311	0.17352	4.20311	0.17972	4.20311	0.18673	4.20311	0.31115
4.23379	0.17266	4.23379	0.18057	4.23379	0.18613	4.23379	0.30179
4.26447	0.17023	4.26447	0.17966	4.26447	0.18418	4.26447	0.2916
4.29515	0.16624	4.29515	0.17703	4.29515	0.18087	4.29515	0.28087
4.32583	0.16078	4.32583	0.17275	4.32583	0.17623	4.32583	0.2699
4.35651	0.15398	4.35651	0.16693	4.35651	0.17035	4.35651	0.25898
4.38719	0.14597	4.38719	0.15974	4.38719	0.16333	4.38719	0.2484
4.41786	0.13693	4.41786	0.15133	4.41786	0.1553	4.41786	0.23845
4.44854	0.12706	4.44854	0.14192	4.44854	0.1464	4.44854	0.22937
4.47922	0.11656	4.47922	0.13172	4.47922	0.1368	4.47922	0.22135
4.5099	0.10563	4.5099	0.12094	4.5099	0.12667	4.5099	0.21452
4.54058	0.09449	4.54058	0.10983	4.54058	0.11618	4.54058	0.20893
4.57126	0.08336	4.57126	0.0986	4.57126	0.10551	4.57126	0.20453
4.60194	0.07245	4.60194	0.0875	4.60194	0.09483	4.60194	0.20118
4.63262	0.06195	4.63262	0.07676	4.63262	0.08431	4.63262	0.19867
4.6633	0.05209	4.6633	0.06661	4.6633	0.07413	4.6633	0.19674
4.69398	0.04306	4.69398	0.0573	4.69398	0.06443	4.69398	0.1951
4.72466	0.0351	4.72466	0.04906	4.72466	0.05538	4.72466	0.19346
4.75534	0.02844	4.75534	0.04214	4.75534	0.04713	4.75534	0.19154
4.78602	0.02335	4.78602	0.03674	4.78602	0.03986	4.78602	0.18912
4.8167	0.02002	4.8167	0.03295	4.8167	0.03373	4.8167	0.18605
4.84738	0.01838	4.84738	0.0307	4.84738	0.02891	4.84738	0.18223
4.87806	0.01796	4.87806	0.02965	4.87806	0.02552	4.87806	0.17767
4.90874	0.01813	4.90874	0.02937	4.90874	0.02355	4.90874	0.17245
4.93942	0.01834	4.93942	0.0294	4.93942	0.0228	4.93942	0.1668
4.9701	0.01824	4.9701	0.02939	4.9701	0.02291	4.9701	0.16104
5.00078	0.01764	5.00078	0.0291	5.00078	0.02352	5.00078	0.15561
5.03146	0.01649	5.03146	0.02841	5.03146	0.02434	5.03146	0.15108
5.06214	0.01476	5.06214	0.02725	5.06214	0.02518	5.06214	0.14808
5.09282	0.01252	5.09282	0.02561	5.09282	0.02595	5.09282	0.1472
5.1235	0.00981	5.1235	0.02354	5.1235	0.02664	5.1235	0.14892
5.15418	0.00675	5.15418	0.02109	5.15418	0.02724	5.15418	0.15346
5.18486	0.00349	5.18486	0.01835	5.18486	0.0278	5.18486	0.16073
5.21553	0.00152	5.21553	0.0154	5.21553	0.02836	5.21553	0.17039
5.24621	0.00445	5.24621	0.01237	5.24621	0.02895	5.24621	0.18189
5.27689	0.00811	5.27689	0.00944	5.27689	0.02959	5.27689	0.19462
5.30757	0.01179	5.30757	0.00694	5.30757	0.03029	5.30757	0.20792
5.33825	0.01537	5.33825	0.00551	5.33825	0.03103	5.33825	0.22122
5.36893	0.01875	5.36893	0.00585	5.36893	0.0318	5.36893	0.23395
5.39961	0.02189	5.39961	0.00753	5.39961	0.03256	5.39961	0.24563
5.43029	0.02473	5.43029	0.00966	5.43029	0.03327	5.43029	0.25584
5.46097	0.02722	5.46097	0.0118	5.46097	0.03389	5.46097	0.26422
5.49165	0.02936	5.49165	0.01377	5.49165	0.03439	5.49165	0.27046
5.52233	0.03111	5.52233	0.01546	5.52233	0.03475	5.52233	0.27432
5.55301	0.03248	5.55301	0.01684	5.55301	0.03494	5.55301	0.27562
5.58369	0.03346	5.58369	0.01789	5.58369	0.03496	5.58369	0.27424
5.61437	0.03409	5.61437	0.01861	5.61437	0.03481	5.61437	0.27012
5.64505	0.03437	5.64505	0.019	5.64505	0.03451	5.64505	0.26326
5.67573	0.03433	5.67573	0.01907	5.67573	0.03408	5.67573	0.25374
5.70641	0.03402	5.70641	0.01886	5.70641	0.03355	5.70641	0.2417
5.73709	0.03347	5.73709	0.01839	5.73709	0.03295	5.73709	0.22736
5.76777	0.03272	5.76777	0.0177	5.76777	0.03234	5.76777	0.21102
5.79845	0.03181	5.79845	0.01682	5.79845	0.03176	5.79845	0.19312
5.82913	0.03079	5.82913	0.0158	5.82913	0.03124	5.82913	0.1742
5.85981	0.02971	5.85981	0.01467	5.85981	0.03082	5.85981	0.15504
5.89049	0.02858	5.89049	0.01347	5.89049	0.03053	5.89049	0.1367
5.92117	0.02746	5.92117	0.01226	5.92117	0.03036	5.92117	0.12067
5.95185	0.02636	5.95185	0.01106	5.95185	0.03031	5.95185	0.10891
5.98253	0.0253	5.98253	0.00992	5.98253	0.03035	5.98253	0.10348
6.0132	0.02429	6.0132	0.00888	6.0132	0.03044	6.0132	0.10554
6.04388	0.02335	6.04388	0.00796	6.04388	0.03054	6.04388	0.11447
6.07456	0.02247	6.07456	0.00721	6.07456	0.0306	6.07456	0.12832
6.10524	0.02165	6.10524	0.00662	6.10524	0.03056	6.10524	0.14497
6.13592	0.02089	6.13592	0.00623	6.13592	0.03039	6.13592	0.16274
6.1666	0.02018	6.1666	0.00602	6.1666	0.03004	6.1666	0.1804
6.19728	0.01952	6.19728	0.00598	6.19728	0.0295	6.19728	0.19711
6.22796	0.01891	6.22796	0.00609	6.22796	0.02874	6.22796	0.21225
6.25864	0.01837	6.25864	0.00633	6.25864	0.02777	6.25864	0.22537
6.28932	0.01789	6.28932	0.00668	6.28932	0.02659	6.28932	0.23614
6.32	0.0175	6.32	0.00713	6.32	0.02524	6.32	0.24432
6.35068	0.01721	6.35068	0.00767	6.35068	0.02376	6.35068	0.24977
6.38136	0.01703	6.38136	0.0083	6.38136	0.02221	6.38136	0.25238
6.41204	0.01698	6.41204	0.00901	6.41204	0.02071	6.41204	0.25212
6.44272	0.01706	6.44272	0.0098	6.44272	0.01936	6.44272	0.24902
6.4734	0.01728	6.4734	0.01065	6.4734	0.01831	6.4734	0.24315
6.50408	0.01763	6.50408	0.01154	6.50408	0.0177	6.50408	0.23464
6.53476	0.01809	6.53476	0.01247	6.53476	0.01764	6.53476	0.22364
6.56544	0.01865	6.56544	0.01341	6.56544	0.01817	6.56544	0.21037
6.59612	0.01927	6.59612	0.01435	6.59612	0.01922	6.59612	0.19504
6.6268	0.01993	6.6268	0.01527	6.6268	0.02067	6.6268	0.17793
6.65748	0.02062	6.65748	0.01615	6.65748	0.02237	6.65748	0.15931
6.68816	0.02129	6.68816	0.01697	6.68816	0.02418	6.68816	0.13949
6.71884	0.02195	6.71884	0.01772	6.71884	0.02597	6.71884	0.11877
6.74952	0.02255	6.74952	0.01839	6.74952	0.02765	6.74952	0.09747
6.7802	0.0231	6.7802	0.01896	6.7802	0.02913	6.7802	0.07591
6.81087	0.02357	6.81087	0.01942	6.81087	0.03035	6.81087	0.0544
6.84155	0.02396	6.84155	0.01976	6.84155	0.03126	6.84155	0.03328
6.87223	0.02425	6.87223	0.01997	6.87223	0.03182	6.87223	0.013
6.90291	0.02444	6.90291	0.02006	6.90291	0.03199	6.90291	0.00803
6.93359	0.02453	6.93359	0.02	6.93359	0.03177	6.93359	0.02602
6.96427	0.02452	6.96427	0.01981	6.96427	0.03115	6.96427	0.04317
6.99495	0.0244	6.99495	0.01948	6.99495	0.03013	6.99495	0.05887
7.02563	0.02418	7.02563	0.01902	7.02563	0.02873	7.02563	0.07293
7.05631	0.02386	7.05631	0.01844	7.05631	0.02695	7.05631	0.08523
7.08699	0.02344	7.08699	0.01773	7.08699	0.02484	7.08699	0.09568
7.11767	0.02294	7.11767	0.01691	7.11767	0.02243	7.11767	0.10424
7.14835	0.02234	7.14835	0.01599	7.14835	0.01975	7.14835	0.1109
7.17903	0.02167	7.17903	0.01499	7.17903	0.01685	7.17903	0.1157
7.20971	0.02093	7.20971	0.01391	7.20971	0.0138	7.20971	0.11868
7.24039	0.02012	7.24039	0.01278	7.24039	0.01066	7.24039	0.11995
7.27107	0.01926	7.27107	0.01161	7.27107	0.00752	7.27107	0.11963
7.30175	0.01834	7.30175	0.01041	7.30175	0.0046	7.30175	0.11787
7.33243	0.01739	7.33243	0.00921	7.33243	0.00277	7.33243	0.11485
7.36311	0.0164	7.36311	0.00802	7.36311	0.0039	7.36311	0.11077
7.39379	0.01539	7.39379	0.00687	7.39379	0.00645	7.39379	0.10584
7.42447	0.01436	7.42447	0.00579	7.42447	0.00914	7.42447	0.1003
7.45515	0.01332	7.45515	0.00479	7.45515	0.0117	7.45515	0.09439
7.48583	0.01228	7.48583	0.00391	7.48583	0.01406	7.48583	0.08836
7.51651	0.01126	7.51651	0.00322	7.51651	0.01615	7.51651	0.08246
7.54719	0.01026	7.54719	0.00277	7.54719	0.01797	7.54719	0.07692
7.57787	0.00931	7.57787	0.00263	7.57787	0.01948	7.57787	0.07194
7.60854	0.00843	7.60854	0.00276	7.60854	0.0207	7.60854	0.06765
7.63922	0.00766	7.63922	0.00309	7.63922	0.02162	7.63922	0.06413
7.6699	0.00703	7.6699	0.00352	7.6699	0.02227	7.6699	0.06137
7.70058	0.00659	7.70058	0.00399	7.70058	0.02268	7.70058	0.05925
7.73126	0.0064	7.73126	0.00449	7.73126	0.02288	7.73126	0.0576
7.76194	0.00647	7.76194	0.005	7.76194	0.02293	7.76194	0.05621
7.79262	0.0068	7.79262	0.00551	7.79262	0.02289	7.79262	0.05486
7.8233	0.00734	7.8233	0.00605	7.8233	0.02281	7.8233	0.05336
7.85398	0.00805	7.85398	0.0066	7.85398	0.02276	7.85398	0.05154
7.88466	0.00886	7.88466	0.00717	7.88466	0.0228	7.88466	0.0493
7.91534	0.00975	7.91534	0.00776	7.91534	0.02298	7.91534	0.04658
7.94602	0.01066	7.94602	0.00836	7.94602	0.02332	7.94602	0.0434
7.9767	0.01157	7.9767	0.00897	7.9767	0.02383	7.9767	0.03982
8.00738	0.01246	8.00738	0.00958	8.00738	0.02448	8.00738	0.03599
8.03806	0.01331	8.03806	0.01018	8.03806	0.02525	8.03806	0.03217
8.06874	0.0141	8.06874	0.01075	8.06874	0.02608	8.06874	0.02876
8.09942	0.01481	8.09942	0.01127	8.09942	0.02692	8.09942	0.02634
8.1301	0.01543	8.1301	0.01175	8.1301	0.02771	8.1301	0.02556
8.16078	0.01595	8.16078	0.01216	8.16078	0.02839	8.16078	0.02683
8.19146	0.01636	8.19146	0.01248	8.19146	0.02892	8.19146	0.03
8.22214	0.01665	8.22214	0.01272	8.22214	0.02926	8.22214	0.03458
8.25282	0.0168	8.25282	0.01287	8.25282	0.02938	8.25282	0.04001
8.2835	0.01683	8.2835	0.01291	8.2835	0.02925	8.2835	0.04585
8.31418	0.01671	8.31418	0.01285	8.31418	0.02887	8.31418	0.05178
8.34486	0.01645	8.34486	0.01268	8.34486	0.02823	8.34486	0.05757
8.37554	0.01606	8.37554	0.0124	8.37554	0.02734	8.37554	0.06304
8.40621	0.01552	8.40621	0.01202	8.40621	0.02623	8.40621	0.06806
8.43689	0.01485	8.43689	0.01154	8.43689	0.02495	8.43689	0.07252
8.46757	0.01406	8.46757	0.01098	8.46757	0.02353	8.46757	0.07634
8.49825	0.01313	8.49825	0.01033	8.49825	0.02206	8.49825	0.07946
8.52893	0.0121	8.52893	0.00962	8.52893	0.02064	8.52893	0.08183
8.55961	0.01096	8.55961	0.00887	8.55961	0.01937	8.55961	0.08343
8.59029	0.00973	8.59029	0.00808	8.59029	0.01841	8.59029	0.08425
8.62097	0.00842	8.62097	0.00729	8.62097	0.01787	8.62097	0.08429
8.65165	0.00704	8.65165	0.00651	8.65165	0.01787	8.65165	0.08358
8.68233	0.00562	8.68233	0.00579	8.68233	0.01843	8.68233	0.08215
8.71301	0.00415	8.71301	0.00515	8.71301	0.01949	8.71301	0.08005
8.74369	0.00268	8.74369	0.00464	8.74369	0.02097	8.74369	0.07733
8.77437	0.00124	8.77437	0.00429	8.77437	0.02271	8.77437	0.07407
8.80505	0.000670729	8.80505	0.00414	8.80505	0.02462	8.80505	0.07036
8.83573	0.00195	8.83573	0.00418	8.83573	0.02656	8.83573	0.06629
8.86641	0.00336	8.86641	0.00436	8.86641	0.02846	8.86641	0.06197
8.89709	0.00475	8.89709	0.00463	8.89709	0.03024	8.89709	0.05753
8.92777	0.00609	8.92777	0.00496	8.92777	0.03185	8.92777	0.0531
8.95845	0.00736	8.95845	0.00529	8.95845	0.03325	8.95845	0.04885
8.98913	0.00855	8.98913	0.00559	8.98913	0.03439	8.98913	0.04496
9.01981	0.00966	9.01981	0.00586	9.01981	0.03525	9.01981	0.04161
9.05049	0.01067	9.05049	0.00608	9.05049	0.03581	9.05049	0.03901
9.08117	0.01159	9.08117	0.00624	9.08117	0.03607	9.08117	0.0373
9.11185	0.01241	9.11185	0.00634	9.11185	0.03602	9.11185	0.03657
9.14253	0.01312	9.14253	0.00639	9.14253	0.03566	9.14253	0.03679
9.17321	0.01373	9.17321	0.00638	9.17321	0.03501	9.17321	0.03784
9.20388	0.01424	9.20388	0.00633	9.20388	0.03406	9.20388	0.0395
9.23456	0.01466	9.23456	0.00624	9.23456	0.03286	9.23456	0.04158
9.26524	0.01499	9.26524	0.00612	9.26524	0.0314	9.26524	0.04387
9.29592	0.01523	9.29592	0.00599	9.29592	0.02973	9.29592	0.0462
9.3266	0.01541	9.3266	0.00584	9.3266	0.02786	9.3266	0.04846
9.35728	0.01554	9.35728	0.00569	9.35728	0.02584	9.35728	0.05055
9.38796	0.01562	9.38796	0.00555	9.38796	0.0237	9.38796	0.05238
9.41864	0.01568	9.41864	0.00542	9.41864	0.02148	9.41864	0.05393
9.44932	0.01573	9.44932	0.00531	9.44932	0.01921	9.44932	0.05514
9.48	0.01579	9.48	0.00522	9.48	0.01695	9.48	0.05601
9.51068	0.01586	9.51068	0.00514	9.51068	0.01475	9.51068	0.05651
9.54136	0.01598	9.54136	0.00509	9.54136	0.01266	9.54136	0.05666
9.57204	0.01614	9.57204	0.00504	9.57204	0.01077	9.57204	0.05644
9.60272	0.01636	9.60272	0.005	9.60272	0.00917	9.60272	0.05588
9.6334	0.01663	9.6334	0.00496	9.6334	0.00799	9.6334	0.05498
9.66408	0.01696	9.66408	0.00492	9.66408	0.00732	9.66408	0.05376
9.69476	0.01734	9.69476	0.00486	9.69476	0.00721	9.69476	0.05224
9.72544	0.01776	9.72544	0.0048	9.72544	0.00755	9.72544	0.05044
9.75612	0.01821	9.75612	0.00471	9.75612	0.00817	9.75612	0.04837
9.7868	0.01868	9.7868	0.00462	9.7868	0.00892	9.7868	0.04607
9.81748	0.01914	9.81748	0.00451	9.81748	0.00968	9.81748	0.04356
9.84816	0.01959	9.84816	0.0044	9.84816	0.01038	9.84816	0.04085
9.87884	0.02	9.87884	0.00429	9.87884	0.01098	9.87884	0.03798
9.90952	0.02036	9.90952	0.00418	9.90952	0.01146	9.90952	0.03496
9.9402	0.02065	9.9402	0.00408	9.9402	0.0118	9.9402	0.03183
9.97088	0.02087	9.97088	0.00401	9.97088	0.01203	9.97088	0.0286
