# Supplementary material for: Atomically dispersed Pb ionic sites in PbCdSe quantum dot gels enhance room-temperature NO2 sensing
Source: Nat Commun. 2021 Aug 12;12:4895. doi: 10.1038/s41467-021-25192-4 (PMC8361172; doi:10.1038/s41467-021-25192-4)
Supplement: Supplementary file 5 — Source Data [file 41467_2021_25192_MOESM5_ESM.zip › Source Data/Figure S9a.xlsx]

## Sheet: Sheet1
0	0.00829	0	0.0232	0	0.10176
0.03068	0.02958	0.03068	0.03006	0.03068	0.10029
0.06136	0.05568	0.06136	0.04365	0.06136	0.0961
0.09204	0.07869	0.09204	0.05723	0.09204	0.08997
0.12272	0.09663	0.12272	0.06791	0.12272	0.08334
0.1534	0.1078	0.1534	0.07394	0.1534	0.07834
0.18408	0.11082	0.18408	0.07408	0.18408	0.0775
0.21476	0.10471	0.21476	0.06759	0.21476	0.08242
0.24544	0.08911	0.24544	0.05442	0.24544	0.09265
0.27612	0.06447	0.27612	0.03563	0.27612	0.10612
0.3068	0.03227	0.3068	0.01676	0.3068	0.12039
0.33748	0.00957	0.33748	0.02584	0.33748	0.13324
0.36816	0.04797	0.36816	0.05152	0.36816	0.14287
0.39884	0.08751	0.39884	0.07622	0.39884	0.14781
0.42951	0.12215	0.42951	0.09533	0.42951	0.14697
0.46019	0.14783	0.46019	0.10571	0.46019	0.13981
0.49087	0.16102	0.49087	0.10509	0.49087	0.12664
0.52155	0.1591	0.52155	0.09228	0.52155	0.1096
0.55223	0.14086	0.55223	0.06742	0.55223	0.09486
0.58291	0.10709	0.58291	0.03206	0.58291	0.09522
0.61359	0.06312	0.61359	0.01082	0.61359	0.12098
0.64427	0.04305	0.64427	0.05687	0.64427	0.16801
0.67495	0.09225	0.67495	0.10089	0.67495	0.22832
0.70563	0.15705	0.70563	0.13709	0.70563	0.29678
0.73631	0.21759	0.73631	0.15973	0.73631	0.37009
0.76699	0.26509	0.76699	0.16372	0.76699	0.44566
0.79767	0.29279	0.79767	0.14535	0.79767	0.52127
0.82835	0.29582	0.82835	0.10341	0.82835	0.59491
0.85903	0.27232	0.85903	0.04744	0.85903	0.66483
0.88971	0.22607	0.88971	0.07887	0.88971	0.72956
0.92039	0.17552	0.92039	0.1847	0.92039	0.78795
0.95107	0.17396	0.95107	0.30776	0.95107	0.83922
0.98175	0.25748	0.98175	0.43603	0.98175	0.88297
1.01243	0.38713	1.01243	0.55948	1.01243	0.91917
1.04311	0.53025	1.04311	0.66814	1.04311	0.94806
1.07379	0.66883	1.07379	0.75258	1.07379	0.97009
1.10447	0.79001	1.10447	0.80472	1.10447	0.98581
1.13515	0.88388	1.13515	0.81859	1.13515	0.9957
1.16583	0.94372	1.16583	0.79112	1.16583	1.00004
1.1965	0.96669	1.1965	0.72287	1.1965	0.99881
1.22718	0.95476	1.22718	0.61909	1.22718	0.99167
1.25786	0.91555	1.25786	0.49217	1.25786	0.9779
1.28854	0.86292	1.28854	0.36965	1.28854	0.95653
1.31922	0.81612	1.31922	0.31188	1.31922	0.92646
1.3499	0.79514	1.3499	0.37452	1.3499	0.88657
1.38058	0.81113	1.38058	0.51226	1.38058	0.83598
1.41126	0.85879	1.41126	0.66446	1.41126	0.77415
1.44194	0.91984	1.44194	0.80105	1.44194	0.70106
1.47262	0.97284	1.47262	0.9069	1.47262	0.61738
1.5033	1	1.5033	0.97412	1.5033	0.52471
1.53398	0.98948	1.53398	1	1.53398	0.42593
1.56466	0.93563	1.56466	0.98646	1.56466	0.32642
1.59534	0.83867	1.59534	0.93991	1.59534	0.23772
1.62602	0.70434	1.62602	0.87097	1.62602	0.18685
1.6567	0.54417	1.6567	0.79393	1.6567	0.20636
1.68738	0.37834	1.68738	0.7251	1.68738	0.27794
1.71806	0.25083	1.71806	0.67876	1.71806	0.36559
1.74874	0.24623	1.74874	0.6608	1.74874	0.45179
1.77942	0.34713	1.77942	0.66511	1.77942	0.52856
1.8101	0.46009	1.8101	0.6773	1.8101	0.59142
1.84078	0.54608	1.84078	0.68235	1.84078	0.63753
1.87146	0.59139	1.87146	0.66938	1.87146	0.66518
1.90214	0.59153	1.90214	0.63294	1.90214	0.67356
1.93282	0.54748	1.93282	0.57265	1.93282	0.66278
1.9635	0.46426	1.9635	0.49251	1.9635	0.63379
1.99418	0.34999	1.99418	0.40066	1.99418	0.58847
2.02485	0.21496	2.02485	0.31017	2.02485	0.52963
2.05553	0.07148	2.05553	0.24161	2.05553	0.46123
2.08621	0.07697	2.08621	0.21977	2.08621	0.38878
2.11689	0.2079	2.11689	0.24548	2.11689	0.32032
2.14757	0.32041	2.14757	0.28988	2.14757	0.26783
2.17825	0.40792	2.17825	0.32915	2.17825	0.24578
2.20893	0.46757	2.20893	0.35223	2.20893	0.26008
2.23961	0.49948	2.23961	0.35544	2.23961	0.29983
2.27029	0.50642	2.27029	0.33914	2.27029	0.34894
2.30097	0.49325	2.30097	0.30618	2.30097	0.396
2.33165	0.46603	2.33165	0.26093	2.33165	0.43435
2.36233	0.43102	2.36233	0.20853	2.36233	0.46023
2.39301	0.39353	2.39301	0.15426	2.39301	0.47166
2.42369	0.35697	2.42369	0.10296	2.42369	0.46789
2.45437	0.32261	2.45437	0.05881	2.45437	0.44908
2.48505	0.29008	2.48505	0.02648	2.48505	0.41618
2.51573	0.25864	2.51573	0.01991	2.51573	0.37074
2.54641	0.22836	2.54641	0.03284	2.54641	0.31482
2.57709	0.20059	2.57709	0.04521	2.57709	0.25095
2.60777	0.17737	2.60777	0.05671	2.60777	0.18209
2.63845	0.15979	2.63845	0.06897	2.63845	0.11224
2.66913	0.14628	2.66913	0.08173	2.66913	0.05265
2.69981	0.13265	2.69981	0.09304	2.69981	0.06005
2.73049	0.11427	2.73049	0.10045	2.73049	0.11686
2.76117	0.0885	2.76117	0.10189	2.76117	0.17451
2.79184	0.05825	2.79184	0.09621	2.79184	0.22579
2.82252	0.0469	2.82252	0.0833	2.82252	0.26858
2.8532	0.08156	2.8532	0.06428	2.8532	0.30199
2.88388	0.13346	2.88388	0.04192	2.88388	0.32577
2.91456	0.18571	2.91456	0.0244	2.91456	0.34023
2.94524	0.23046	2.94524	0.03118	2.94524	0.34612
2.97592	0.26204	2.97592	0.05124	2.97592	0.3446
3.0066	0.27617	3.0066	0.06936	3.0066	0.33713
3.03728	0.27028	3.03728	0.08124	3.03728	0.32534
3.06796	0.24367	3.06796	0.08512	3.06796	0.31094
3.09864	0.19768	3.09864	0.08049	3.09864	0.29553
3.12932	0.13573	3.12932	0.06787	3.12932	0.2804
3.16	0.06448	3.16	0.04869	3.16	0.26642
3.19068	0.03574	3.19068	0.02562	3.19068	0.25387
3.22136	0.10632	3.22136	0.01156	3.22136	0.24249
3.25204	0.17805	3.25204	0.03163	3.25204	0.23161
3.28272	0.23798	3.28272	0.05393	3.28272	0.22038
3.3134	0.28074	3.3134	0.07147	3.3134	0.20794
3.34408	0.30303	3.34408	0.0821	3.34408	0.19365
3.37476	0.30342	3.37476	0.08471	3.37476	0.17715
3.40544	0.28244	3.40544	0.07907	3.40544	0.15841
3.43612	0.24239	3.43612	0.06586	3.43612	0.13769
3.4668	0.18711	3.4668	0.04689	3.4668	0.11555
3.49748	0.12157	3.49748	0.02671	3.49748	0.09282
3.52816	0.05138	3.52816	0.02346	3.52816	0.07068
3.55884	0.01908	3.55884	0.04392	3.55884	0.05103
3.58952	0.08198	3.58952	0.06735	3.58952	0.03743
3.62019	0.13512	3.62019	0.08736	3.62019	0.03488
3.65087	0.17511	3.65087	0.10148	3.65087	0.04225
3.68155	0.20044	3.68155	0.10837	3.68155	0.05291
3.71223	0.21118	3.71223	0.1075	3.71223	0.06292
3.74291	0.20882	3.74291	0.09905	3.74291	0.07081
3.77359	0.196	3.77359	0.08389	3.77359	0.07613
3.80427	0.17611	3.80427	0.06348	3.80427	0.0789
3.83495	0.15271	3.83495	0.03986	3.83495	0.07946
3.86563	0.12882	3.86563	0.01683	3.86563	0.07836
3.89631	0.1063	3.89631	0.01734	3.89631	0.07631
3.92699	0.08553	3.92699	0.03777	3.92699	0.07419
3.95767	0.06609	3.95767	0.05612	3.95767	0.07285
3.98835	0.04918	3.98835	0.06958	3.98835	0.07305
4.01903	0.04265	4.01903	0.07717	4.01903	0.07518
4.04971	0.05617	4.04971	0.0786	4.04971	0.07923
4.08039	0.08301	4.08039	0.07413	4.08039	0.08482
4.11107	0.11388	4.11107	0.06447	4.11107	0.09139
4.14175	0.14351	4.14175	0.05068	4.14175	0.09834
4.17243	0.16821	4.17243	0.03407	4.17243	0.10516
4.20311	0.18516	4.20311	0.0161	4.20311	0.11136
4.23379	0.19233	4.23379	0.0027	4.23379	0.11656
4.26447	0.18867	4.26447	0.0188	4.26447	0.12042
4.29515	0.17409	4.29515	0.03309	4.29515	0.12264
4.32583	0.14949	4.32583	0.04425	4.32583	0.12297
4.35651	0.11667	4.35651	0.05183	4.35651	0.1212
4.38719	0.07824	4.38719	0.05574	4.38719	0.11719
4.41786	0.03815	4.41786	0.05626	4.41786	0.11085
4.44854	0.01864	4.44854	0.05401	4.44854	0.10218
4.47922	0.05052	4.47922	0.04995	4.47922	0.09128
4.5099	0.08375	4.5099	0.04533	4.5099	0.0783
4.54058	0.11063	4.54058	0.04158	4.54058	0.06354
4.57126	0.12942	4.57126	0.03989	4.57126	0.04735
4.60194	0.13955	4.60194	0.04055	4.60194	0.03019
4.63262	0.14128	4.63262	0.04279	4.63262	0.01274
4.6633	0.13553	4.6633	0.04536	4.6633	0.00676
4.69398	0.12375	4.69398	0.0472	4.69398	0.02316
4.72466	0.10774	4.72466	0.0476	4.72466	0.03919
4.75534	0.08945	4.75534	0.04628	4.75534	0.05371
4.78602	0.07083	4.78602	0.04324	4.78602	0.06623
4.8167	0.05375	4.8167	0.0388	4.8167	0.07635
4.84738	0.04007	4.84738	0.03356	4.84738	0.08382
4.87806	0.03165	4.87806	0.02849	4.87806	0.08847
4.90874	0.02943	4.90874	0.02495	4.90874	0.09031
4.93942	0.03188	4.93942	0.02429	4.93942	0.08945
4.9701	0.03638	4.9701	0.02662	4.9701	0.08621
5.00078	0.04126	5.00078	0.03068	5.00078	0.08104
5.03146	0.04564	5.03146	0.03506	5.03146	0.07464
5.06214	0.04888	5.06214	0.03883	5.06214	0.06791
5.09282	0.05036	5.09282	0.04147	5.09282	0.06201
5.1235	0.04952	5.1235	0.04277	5.1235	0.05819
5.15418	0.04594	5.15418	0.04269	5.15418	0.05737
5.18486	0.03943	5.18486	0.04135	5.18486	0.05968
5.21553	0.03005	5.21553	0.03902	5.21553	0.06429
5.24621	0.01821	5.24621	0.03604	5.24621	0.07002
5.27689	0.00595	5.27689	0.03284	5.27689	0.07573
5.30757	0.01351	5.30757	0.0299	5.30757	0.08061
5.33825	0.02954	5.33825	0.02764	5.33825	0.08409
5.36893	0.04595	5.36893	0.02637	5.36893	0.08587
5.39961	0.06169	5.39961	0.02612	5.39961	0.08583
5.43029	0.07603	5.43029	0.02666	5.43029	0.08403
5.46097	0.08837	5.46097	0.02764	5.46097	0.08069
5.49165	0.09822	5.49165	0.02873	5.49165	0.07614
5.52233	0.1052	5.52233	0.0297	5.52233	0.07084
5.55301	0.10907	5.55301	0.0304	5.55301	0.06535
5.58369	0.10969	5.58369	0.03076	5.58369	0.06026
5.61437	0.10705	5.61437	0.03073	5.61437	0.05614
5.64505	0.10128	5.64505	0.03031	5.64505	0.05336
5.67573	0.09262	5.67573	0.02944	5.67573	0.052
5.70641	0.08144	5.70641	0.0281	5.70641	0.05175
5.73709	0.06824	5.73709	0.02624	5.73709	0.05209
5.76777	0.05363	5.76777	0.02384	5.76777	0.05243
5.79845	0.03831	5.79845	0.02092	5.79845	0.05223
5.82913	0.02307	5.82913	0.01763	5.82913	0.05116
5.85981	0.00921	5.85981	0.01433	5.85981	0.04898
5.89049	0.00771	5.89049	0.01193	5.89049	0.04564
5.92117	0.01817	5.92117	0.01188	5.92117	0.0412
5.95185	0.02725	5.95185	0.01473	5.95185	0.03579
5.98253	0.03391	5.98253	0.01938	5.98253	0.02967
6.0132	0.03795	6.0132	0.02472	6.0132	0.02314
6.04388	0.03946	6.04388	0.03008	6.04388	0.01663
6.07456	0.03874	6.07456	0.03501	6.07456	0.01084
6.10524	0.03632	6.10524	0.03919	6.10524	0.0075
6.13592	0.033	6.13592	0.04238	6.13592	0.00872
6.1666	0.02991	6.1666	0.0444	6.1666	0.01229
6.19728	0.02844	6.19728	0.04516	6.19728	0.01587
6.22796	0.02965	6.22796	0.04464	6.22796	0.01876
6.25864	0.03348	6.25864	0.04294	6.25864	0.02081
6.28932	0.039	6.28932	0.04021	6.28932	0.0221
6.32	0.04521	6.32	0.03669	6.32	0.02284
6.35068	0.05137	6.35068	0.03272	6.35068	0.02338
6.38136	0.05702	6.38136	0.02868	6.38136	0.0241
6.41204	0.06188	6.41204	0.02499	6.41204	0.02534
6.44272	0.06578	6.44272	0.02204	6.44272	0.02725
6.4734	0.06865	6.4734	0.02003	6.4734	0.02974
6.50408	0.07047	6.50408	0.01889	6.50408	0.03253
6.53476	0.07127	6.53476	0.01826	6.53476	0.03528
6.56544	0.07114	6.56544	0.01768	6.56544	0.03765
6.59612	0.07019	6.59612	0.01677	6.59612	0.03931
6.6268	0.06859	6.6268	0.01535	6.6268	0.04005
6.65748	0.06653	6.65748	0.01341	6.65748	0.0397
6.68816	0.0642	6.68816	0.01117	6.68816	0.03819
6.71884	0.06177	6.71884	0.00914	6.71884	0.03551
6.74952	0.05934	6.74952	0.00825	6.74952	0.03175
6.7802	0.05695	6.7802	0.00921	6.7802	0.02713
6.81087	0.0545	6.81087	0.01155	6.81087	0.02198
6.84155	0.05184	6.84155	0.01435	6.84155	0.01693
6.87223	0.04877	6.87223	0.01701	6.87223	0.01326
6.90291	0.04509	6.90291	0.01918	6.90291	0.01292
6.93359	0.04068	6.93359	0.02065	6.93359	0.01612
6.96427	0.03553	6.96427	0.02133	6.96427	0.02098
6.99495	0.02979	6.99495	0.02117	6.99495	0.0261
7.02563	0.02395	7.02563	0.02019	7.02563	0.03083
7.05631	0.01904	7.05631	0.01846	7.05631	0.03485
7.08699	0.01691	7.08699	0.01609	7.08699	0.03807
7.11767	0.01888	7.11767	0.01322	7.11767	0.04049
7.14835	0.02365	7.14835	0.00999	7.14835	0.04228
7.17903	0.02926	7.17903	0.00661	7.17903	0.04369
7.20971	0.03445	7.20971	0.00343	7.20971	0.04506
7.24039	0.03853	7.24039	0.0024	7.24039	0.04675
7.27107	0.0411	7.27107	0.00491	7.27107	0.04903
7.30175	0.04195	7.30175	0.00795	7.30175	0.05205
7.33243	0.04108	7.33243	0.01086	7.33243	0.05573
7.36311	0.03872	7.36311	0.01357	7.36311	0.05986
7.39379	0.03538	7.39379	0.01605	7.39379	0.06414
7.42447	0.032	7.42447	0.01832	7.42447	0.0682
7.45515	0.02996	7.45515	0.02042	7.45515	0.07172
7.48583	0.03067	7.48583	0.02238	7.48583	0.07444
7.51651	0.03448	7.51651	0.02422	7.51651	0.07617
7.54719	0.04047	7.54719	0.02598	7.54719	0.07681
7.57787	0.04732	7.57787	0.02767	7.57787	0.07641
7.60854	0.05394	7.60854	0.0293	7.60854	0.07509
7.63922	0.05954	7.63922	0.03087	7.63922	0.07316
7.6699	0.06355	7.6699	0.0324	7.6699	0.07101
7.70058	0.0656	7.70058	0.03386	7.70058	0.06916
7.73126	0.06547	7.73126	0.03526	7.73126	0.06814
7.76194	0.0631	7.76194	0.03657	7.76194	0.06841
7.79262	0.05856	7.79262	0.03776	7.79262	0.07019
7.8233	0.05202	7.8233	0.03878	7.8233	0.07338
7.85398	0.04377	7.85398	0.03959	7.85398	0.07764
7.88466	0.03417	7.88466	0.04015	7.88466	0.08246
7.91534	0.02369	7.91534	0.04039	7.91534	0.08731
7.94602	0.01311	7.94602	0.04028	7.94602	0.0917
7.9767	0.00634	7.9767	0.03981	7.9767	0.09522
8.00738	0.0131	8.00738	0.03895	8.00738	0.09756
8.03806	0.02322	8.03806	0.03773	8.03806	0.09853
8.06874	0.03302	8.06874	0.03619	8.06874	0.09802
8.09942	0.04192	8.09942	0.03436	8.09942	0.09605
8.1301	0.04967	8.1301	0.03234	8.1301	0.09273
8.16078	0.05613	8.16078	0.03022	8.16078	0.08827
8.19146	0.06123	8.19146	0.02812	8.19146	0.08302
8.22214	0.06492	8.22214	0.0262	8.22214	0.07741
8.25282	0.06724	8.25282	0.02463	8.25282	0.07205
8.2835	0.06824	8.2835	0.02361	8.2835	0.06762
8.31418	0.068	8.31418	0.0233	8.31418	0.06482
8.34486	0.06667	8.34486	0.02378	8.34486	0.06421
8.37554	0.06441	8.37554	0.02502	8.37554	0.06596
8.40621	0.06151	8.40621	0.02688	8.40621	0.06981
8.43689	0.0583	8.43689	0.02919	8.43689	0.0752
8.46757	0.05529	8.46757	0.03171	8.46757	0.08148
8.49825	0.0531	8.49825	0.03427	8.49825	0.08808
8.52893	0.05241	8.52893	0.03665	8.52893	0.09453
8.55961	0.05378	8.55961	0.03871	8.55961	0.10049
8.59029	0.05741	8.59029	0.04027	8.59029	0.10574
8.62097	0.06304	8.62097	0.04119	8.62097	0.11014
8.65165	0.07014	8.65165	0.04136	8.65165	0.11364
8.68233	0.07806	8.68233	0.04068	8.68233	0.11626
8.71301	0.08615	8.71301	0.03908	8.71301	0.11809
8.74369	0.09386	8.74369	0.03651	8.74369	0.11929
8.77437	0.10068	8.77437	0.03298	8.77437	0.12006
8.80505	0.10619	8.80505	0.02849	8.80505	0.12064
8.83573	0.11006	8.83573	0.02313	8.83573	0.12127
8.86641	0.11203	8.86641	0.01696	8.86641	0.12219
8.89709	0.11193	8.89709	0.01013	8.89709	0.12358
8.92777	0.10971	8.92777	0.0028	8.92777	0.12554
8.95845	0.10542	8.95845	0.00504	8.95845	0.12806
8.98913	0.09927	8.98913	0.01293	8.98913	0.13102
9.01981	0.09161	9.01981	0.02082	9.01981	0.13422
9.05049	0.08306	9.05049	0.02846	9.05049	0.13737
9.08117	0.07449	9.08117	0.03564	9.08117	0.14015
9.11185	0.06716	9.11185	0.04215	9.11185	0.14224
9.14253	0.06258	9.14253	0.04779	9.14253	0.14333
9.17321	0.06197	9.17321	0.05239	9.17321	0.14315
9.20388	0.06546	9.20388	0.05583	9.20388	0.14149
9.23456	0.07197	9.23456	0.05805	9.23456	0.1382
9.26524	0.0799	9.26524	0.05909	9.26524	0.13322
9.29592	0.08779	9.29592	0.05908	9.29592	0.12655
9.3266	0.0946	9.3266	0.05827	9.3266	0.11828
9.35728	0.09959	9.35728	0.05704	9.35728	0.10858
9.38796	0.10239	9.38796	0.05581	9.38796	0.09771
9.41864	0.10288	9.41864	0.05506	9.41864	0.08601
9.44932	0.10123	9.44932	0.05511	9.44932	0.07395
9.48	0.09783	9.48	0.05606	9.48	0.06213
9.51068	0.0933	9.51068	0.05775	9.51068	0.05138
9.54136	0.08839	9.54136	0.0598	9.54136	0.04287
9.57204	0.08386	9.57204	0.06173	9.57204	0.03798
9.60272	0.08032	9.60272	0.06311	9.60272	0.03749
9.6334	0.07804	9.6334	0.06361	9.6334	0.04061
9.66408	0.07686	9.66408	0.06306	9.66408	0.04558
9.69476	0.07623	9.69476	0.06146	9.69476	0.05088
9.72544	0.0755	9.72544	0.05901	9.72544	0.05557
9.75612	0.07406	9.75612	0.05606	9.75612	0.05912
9.7868	0.07151	9.7868	0.05305	9.7868	0.06128
9.81748	0.06767	9.81748	0.0505	9.81748	0.062
9.84816	0.06263	9.84816	0.04876	9.84816	0.06134
9.87884	0.05664	9.87884	0.04797	9.87884	0.05946
9.90952	0.05011	9.90952	0.04791	9.90952	0.05665
9.9402	0.04351	9.9402	0.04811	9.9402	0.05325
9.97088	0.0373	9.97088	0.04803	9.97088	0.04971
