# Supplementary material for: Atomically dispersed Pb ionic sites in PbCdSe quantum dot gels enhance room-temperature NO2 sensing
Source: Nat Commun. 2021 Aug 12;12:4895. doi: 10.1038/s41467-021-25192-4 (PMC8361172; doi:10.1038/s41467-021-25192-4)
Supplement: Supplementary file 5 — Source Data [file 41467_2021_25192_MOESM5_ESM.zip › Source Data/Figure S9b.xlsx]

## Sheet: Sheet1
0	0.06054	0.05389	0.02247	0.05326
0.03068	0.06038	0.05348	0.02286	0.05235
0.06136	0.05987	0.05224	0.02392	0.04963
0.09204	0.05902	0.05018	0.02538	0.04515
0.12272	0.0578	0.04729	0.0269	0.03903
0.1534	0.05624	0.04365	0.02815	0.03153
0.18408	0.05438	0.03937	0.02886	0.02342
0.21476	0.05236	0.03477	0.02879	0.01713
0.24544	0.05039	0.03045	0.0278	0.01845
0.27612	0.04877	0.02745	0.0258	0.0281
0.3068	0.04788	0.0271	0.02281	0.0414
0.33748	0.04804	0.0301	0.019	0.05603
0.36816	0.04944	0.03587	0.01492	0.0709
0.39884	0.05205	0.04322	0.01202	0.08517
0.42951	0.05557	0.05111	0.0128	0.09806
0.46019	0.05958	0.05871	0.01755	0.10875
0.49087	0.06357	0.06537	0.02421	0.1164
0.52155	0.06705	0.07054	0.03133	0.12017
0.55223	0.06955	0.07374	0.03808	0.11921
0.58291	0.07069	0.07455	0.04384	0.11275
0.61359	0.07014	0.07264	0.0481	0.10012
0.64427	0.06766	0.06776	0.05039	0.0809
0.67495	0.0631	0.05984	0.05035	0.05523
0.70563	0.05644	0.0491	0.04778	0.02735
0.73631	0.04785	0.03653	0.04282	0.03547
0.76699	0.03787	0.02612	0.03633	0.08096
0.79767	0.02802	0.02899	0.03116	0.13723
0.82835	0.02281	0.04707	0.03314	0.20082
0.85903	0.02843	0.07207	0.0456	0.27034
0.88971	0.04225	0.10048	0.06567	0.3445
0.92039	0.05944	0.13089	0.09038	0.42187
0.95107	0.07791	0.16238	0.11802	0.50087
0.98175	0.09661	0.19414	0.1474	0.57978
1.01243	0.11486	0.2254	0.17744	0.65678
1.04311	0.13213	0.25543	0.20713	0.73003
1.07379	0.14801	0.28355	0.23543	0.79769
1.10447	0.1622	0.30914	0.26133	0.858
1.13515	0.17457	0.33168	0.28386	0.90933
1.16583	0.18519	0.35078	0.30215	0.95024
1.1965	0.19433	0.36619	0.31546	0.97953
1.22718	0.20252	0.37785	0.32325	0.99631
1.25786	0.21052	0.38591	0.32524	1
1.28854	0.21928	0.39074	0.32148	0.99038
1.31922	0.22982	0.39292	0.31247	0.96759
1.3499	0.24307	0.39328	0.29928	0.93217
1.38058	0.25967	0.39281	0.28373	0.88502
1.41126	0.27985	0.39261	0.26856	0.82744
1.44194	0.30337	0.39375	0.25742	0.76108
1.47262	0.32959	0.39713	0.2544	0.68802
1.5033	0.35758	0.40331	0.26267	0.61074
1.53398	0.38619	0.41237	0.28304	0.53231
1.56466	0.41419	0.42391	0.31368	0.45663
1.59534	0.44034	0.43709	0.35126	0.38886
1.62602	0.46339	0.45073	0.39213	0.33581
1.6567	0.4822	0.46351	0.43294	0.30517
1.68738	0.49573	0.47407	0.47083	0.30178
1.71806	0.50307	0.48111	0.50334	0.32318
1.74874	0.5035	0.48354	0.52847	0.36122
1.77942	0.49653	0.48048	0.54455	0.40759
1.8101	0.4819	0.47136	0.55028	0.45638
1.84078	0.45971	0.45599	0.54474	0.50402
1.87146	0.43048	0.43466	0.52742	0.54846
1.90214	0.39531	0.40825	0.49823	0.58854
1.93282	0.35617	0.37851	0.45755	0.62365
1.9635	0.31645	0.34832	0.40642	0.65343
1.99418	0.28171	0.32213	0.34678	0.67768
2.02485	0.26017	0.30596	0.28231	0.69622
2.05553	0.26077	0.30611	0.22069	0.70889
2.08621	0.28737	0.32629	0.17917	0.71549
2.11689	0.33607	0.36559	0.184	0.71582
2.14757	0.39953	0.4197	0.23809	0.70967
2.17825	0.47125	0.48354	0.31897	0.69693
2.20893	0.54651	0.55266	0.41037	0.67755
2.23961	0.62186	0.62347	0.50431	0.65163
2.27029	0.69469	0.69312	0.59625	0.61944
2.30097	0.76289	0.75928	0.6831	0.58147
2.33165	0.82473	0.82002	0.76247	0.53839
2.36233	0.87878	0.87373	0.83247	0.49112
2.39301	0.92387	0.91909	0.89155	0.44079
2.42369	0.95909	0.95506	0.93852	0.38878
2.45437	0.98377	0.98084	0.97255	0.3367
2.48505	0.99748	0.99591	0.9931	0.28646
2.51573	1.00004	0.99999	1.00001	0.24034
2.54641	0.99152	0.99306	0.99341	0.20112
2.57709	0.9722	0.97535	0.97375	0.17194
2.60777	0.94259	0.94729	0.94177	0.15541
2.63845	0.90341	0.90956	0.89847	0.15163
2.66913	0.85553	0.86299	0.84505	0.15738
2.69981	0.80001	0.80862	0.78293	0.16801
2.73049	0.73802	0.7476	0.71365	0.17972
2.76117	0.67082	0.68117	0.63888	0.19022
2.79184	0.59976	0.61069	0.56031	0.19846
2.82252	0.5262	0.53752	0.47969	0.20424
2.8532	0.45151	0.46305	0.39869	0.20785
2.88388	0.37702	0.38862	0.31895	0.20987
2.91456	0.30403	0.31553	0.24198	0.21097
2.94524	0.23372	0.245	0.16917	0.21172
2.97592	0.16716	0.17812	0.10174	0.21248
3.0066	0.10531	0.11584	0.0408	0.21332
3.03728	0.04905	0.05899	0.01418	0.21399
3.06796	0.00588	0.00863	0.05969	0.21404
3.09864	0.04579	0.03639	0.09757	0.21288
3.12932	0.08266	0.0739	0.12717	0.20991
3.16	0.11276	0.10459	0.14851	0.20463
3.19068	0.1361	0.12852	0.16183	0.19669
3.22136	0.15293	0.14596	0.16758	0.18597
3.25204	0.16366	0.15732	0.16636	0.17255
3.28272	0.16885	0.1632	0.15894	0.15677
3.3134	0.16921	0.16431	0.14626	0.13922
3.34408	0.16554	0.16149	0.12938	0.12077
3.37476	0.15875	0.15571	0.10963	0.10262
3.40544	0.14984	0.148	0.0887	0.0864
3.43612	0.13985	0.13943	0.06923	0.07423
3.4668	0.12985	0.13109	0.0558	0.0681
3.49748	0.12082	0.12393	0.05432	0.06849
3.52816	0.11356	0.11862	0.06504	0.07359
3.55884	0.10849	0.11543	0.08192	0.08059
3.58952	0.10556	0.11416	0.10017	0.08724
3.62019	0.10426	0.1142	0.11735	0.0921
3.65087	0.10382	0.11474	0.13221	0.09439
3.68155	0.10338	0.11499	0.14408	0.09379
3.71223	0.10217	0.11425	0.15257	0.09033
3.74291	0.09964	0.11205	0.15753	0.08432
3.77359	0.09542	0.10808	0.15897	0.0764
3.80427	0.08935	0.10222	0.15706	0.06758
3.83495	0.08143	0.09453	0.15208	0.05942
3.86563	0.07182	0.08519	0.14443	0.0541
3.89631	0.06088	0.07457	0.13464	0.05378
3.92699	0.04918	0.06319	0.12338	0.05908
3.95767	0.03775	0.05186	0.11144	0.06855
3.98835	0.02877	0.04189	0.0998	0.08015
4.01903	0.0262	0.0354	0.0896	0.09225
4.04971	0.03185	0.03462	0.0821	0.10377
4.08039	0.04216	0.03952	0.07831	0.114
4.11107	0.05382	0.04763	0.07855	0.12247
4.14175	0.06529	0.05672	0.08222	0.1289
4.17243	0.0758	0.06545	0.08809	0.13315
4.20311	0.0849	0.0731	0.09485	0.13518
4.23379	0.09231	0.07924	0.10146	0.13502
4.26447	0.09785	0.08363	0.10717	0.1328
4.29515	0.10142	0.08613	0.11148	0.12869
4.32583	0.10301	0.08672	0.11408	0.12293
4.35651	0.10265	0.08541	0.11483	0.11578
4.38719	0.10042	0.0823	0.1137	0.10755
4.41786	0.09647	0.07753	0.11074	0.09862
4.44854	0.09095	0.07128	0.10609	0.08937
4.47922	0.08409	0.06376	0.09995	0.08025
4.5099	0.07609	0.05518	0.09257	0.07177
4.54058	0.06721	0.0458	0.08424	0.06442
4.57126	0.05769	0.03585	0.07527	0.05867
4.60194	0.04778	0.02559	0.06601	0.05478
4.63262	0.03773	0.01526	0.05684	0.05272
4.6633	0.02782	0.00529	0.04815	0.05209
4.69398	0.01836	0.00566	0.04039	0.05224
4.72466	0.01012	0.01494	0.03406	0.05253
4.75534	0.00675	0.02387	0.02961	0.05242
4.78602	0.01159	0.03216	0.02729	0.05157
4.8167	0.0182	0.03972	0.02685	0.04984
4.84738	0.02445	0.0465	0.02765	0.04733
4.87806	0.02998	0.05248	0.02895	0.04437
4.90874	0.03468	0.05767	0.03022	0.04159
4.93942	0.03852	0.06209	0.03117	0.03984
4.9701	0.0415	0.06578	0.03166	0.04003
5.00078	0.04367	0.0688	0.0317	0.04269
5.03146	0.04506	0.07118	0.03136	0.04761
5.06214	0.04575	0.07299	0.03077	0.05413
5.09282	0.04578	0.07427	0.03004	0.06147
5.1235	0.04523	0.07506	0.02932	0.06895
5.15418	0.04417	0.0754	0.02869	0.0761
5.18486	0.04266	0.07531	0.02821	0.08259
5.21553	0.04076	0.07482	0.02787	0.08827
5.24621	0.03854	0.07394	0.02763	0.09313
5.27689	0.03605	0.07269	0.0274	0.09731
5.30757	0.03334	0.07107	0.0271	0.10109
5.33825	0.03047	0.0691	0.02667	0.10479
5.36893	0.02749	0.0668	0.02604	0.10879
5.39961	0.02446	0.06419	0.02522	0.1134
5.43029	0.02142	0.0613	0.0242	0.1188
5.46097	0.01843	0.05815	0.02304	0.12501
5.49165	0.01557	0.0548	0.02179	0.13184
5.52233	0.0129	0.05129	0.02054	0.13895
5.55301	0.01052	0.04765	0.01935	0.14589
5.58369	0.00856	0.04395	0.01828	0.15219
5.61437	0.00718	0.04024	0.01736	0.15736
5.64505	0.0065	0.03656	0.01658	0.16097
5.67573	0.00646	0.03296	0.0159	0.16266
5.70641	0.00684	0.02949	0.01525	0.1622
5.73709	0.00736	0.0262	0.01456	0.15942
5.76777	0.00782	0.02311	0.0138	0.15432
5.79845	0.00811	0.02025	0.01295	0.14699
5.82913	0.00818	0.01766	0.01209	0.13765
5.85981	0.008	0.01536	0.01137	0.12662
5.89049	0.00757	0.01336	0.01101	0.11436
5.92117	0.00692	0.01169	0.01127	0.10139
5.95185	0.00607	0.01037	0.01229	0.08836
5.98253	0.0051	0.00944	0.01402	0.076
6.0132	0.00413	0.00892	0.01627	0.06507
6.04388	0.00338	0.00881	0.01882	0.05633
6.07456	0.00325	0.0091	0.02148	0.05024
6.10524	0.00391	0.00972	0.0241	0.04675
6.13592	0.00509	0.01063	0.02653	0.0451
6.1666	0.00651	0.01177	0.02866	0.0442
6.19728	0.00799	0.01307	0.0304	0.04304
6.22796	0.00946	0.01451	0.03168	0.04098
6.25864	0.01086	0.01604	0.03244	0.03782
6.28932	0.01214	0.01763	0.03265	0.03388
6.32	0.01327	0.01925	0.03229	0.03017
6.35068	0.01425	0.02086	0.03136	0.02855
6.38136	0.01505	0.02244	0.02989	0.03104
6.41204	0.01566	0.02394	0.02792	0.03786
6.44272	0.01608	0.02534	0.02549	0.04765
6.4734	0.01632	0.02661	0.02268	0.05891
6.50408	0.01638	0.02771	0.01957	0.07057
6.53476	0.01627	0.02863	0.01626	0.08184
6.56544	0.01601	0.02933	0.01284	0.09216
6.59612	0.01561	0.02979	0.00944	0.1011
6.6268	0.01511	0.03001	0.00622	0.10835
6.65748	0.01452	0.02995	0.00351	0.11375
6.68816	0.01388	0.02963	0.00253	0.11728
6.71884	0.01323	0.02903	0.00396	0.11904
6.74952	0.0126	0.02816	0.0058	0.11932
6.7802	0.01204	0.02704	0.00735	0.11855
6.81087	0.0116	0.02568	0.00844	0.11727
6.84155	0.01133	0.02409	0.00899	0.11613
6.87223	0.01124	0.02232	0.009	0.11578
6.90291	0.01135	0.0204	0.00846	0.11674
6.93359	0.01166	0.01835	0.00741	0.1193
6.96427	0.01215	0.01624	0.0059	0.12344
6.99495	0.01276	0.0141	0.00403	0.12882
7.02563	0.01347	0.01199	0.00211	0.13494
7.05631	0.01423	0.00996	0.00201	0.14118
7.08699	0.01502	0.0081	0.00429	0.14695
7.11767	0.01579	0.0065	0.00701	0.15171
7.14835	0.01653	0.00532	0.00978	0.15504
7.17903	0.01724	0.00472	0.01248	0.15665
7.20971	0.01791	0.00479	0.015	0.15635
7.24039	0.01854	0.00538	0.01726	0.15409
7.27107	0.01914	0.00625	0.01922	0.14993
7.30175	0.01973	0.00727	0.02084	0.14402
7.33243	0.02033	0.00836	0.0221	0.13663
7.36311	0.02095	0.00951	0.023	0.1281
7.39379	0.02161	0.01071	0.02357	0.11884
7.42447	0.02232	0.01198	0.02387	0.1093
7.45515	0.02308	0.01332	0.02396	0.09997
7.48583	0.02389	0.01473	0.02391	0.09133
7.51651	0.02473	0.01619	0.02381	0.08379
7.54719	0.02558	0.01768	0.02372	0.07764
7.57787	0.0264	0.01917	0.0237	0.07298
7.60854	0.02718	0.02062	0.02375	0.06967
7.63922	0.02787	0.02199	0.02386	0.06737
7.6699	0.02844	0.02323	0.02398	0.06563
7.70058	0.02886	0.02433	0.02403	0.064
7.73126	0.0291	0.02523	0.02393	0.06209
7.76194	0.02914	0.02593	0.0236	0.05964
7.79262	0.02897	0.0264	0.02298	0.0565
7.8233	0.02859	0.02664	0.022	0.0526
7.85398	0.02798	0.02667	0.02065	0.04797
7.88466	0.02718	0.0265	0.01892	0.04271
7.91534	0.02619	0.02619	0.01685	0.03692
7.94602	0.02505	0.02577	0.01449	0.03076
7.9767	0.0238	0.02533	0.01198	0.02438
8.00738	0.02248	0.02494	0.00955	0.01791
8.03806	0.02115	0.02469	0.00767	0.0115
8.06874	0.01986	0.02466	0.00712	0.00534
8.09942	0.01868	0.02491	0.00826	0.00226
8.1301	0.01764	0.02547	0.01051	0.00739
8.16078	0.0168	0.02635	0.01318	0.013
8.19146	0.01616	0.0275	0.01589	0.01845
8.22214	0.01572	0.02887	0.01841	0.02371
8.25282	0.01544	0.03037	0.02061	0.02879
8.2835	0.01528	0.03193	0.0224	0.03369
8.31418	0.01518	0.03347	0.02371	0.03841
8.34486	0.01508	0.03492	0.02451	0.04295
8.37554	0.01493	0.03622	0.02478	0.04731
8.40621	0.01472	0.03733	0.02452	0.05146
8.43689	0.01443	0.03822	0.02377	0.05541
8.46757	0.01407	0.03885	0.02256	0.05914
8.49825	0.01368	0.03923	0.02099	0.06266
8.52893	0.0133	0.03934	0.01916	0.06598
8.55961	0.01301	0.03922	0.01722	0.06913
8.59029	0.01289	0.03886	0.0154	0.07211
8.62097	0.01302	0.03832	0.01398	0.07494
8.65165	0.01345	0.03762	0.01326	0.07763
8.68233	0.0142	0.03683	0.01345	0.08017
8.71301	0.01523	0.03599	0.01452	0.08253
8.74369	0.01649	0.03517	0.01622	0.08468
8.77437	0.01789	0.03442	0.01824	0.08657
8.80505	0.01938	0.0338	0.02033	0.08814
8.83573	0.02087	0.03335	0.02231	0.08933
8.86641	0.02231	0.03311	0.02405	0.09011
8.89709	0.02364	0.03308	0.02544	0.09045
8.92777	0.02482	0.03326	0.02643	0.09034
8.95845	0.0258	0.03361	0.02697	0.08981
8.98913	0.02656	0.03411	0.02705	0.08891
9.01981	0.02708	0.03469	0.02665	0.0877
9.05049	0.02734	0.03531	0.02579	0.08628
9.08117	0.02733	0.03591	0.0245	0.08474
9.11185	0.02706	0.03645	0.02281	0.08315
9.14253	0.02653	0.03689	0.02076	0.08159
9.17321	0.02574	0.03719	0.01844	0.08008
9.20388	0.02473	0.03733	0.01591	0.07862
9.23456	0.02352	0.03729	0.01326	0.07717
9.26524	0.02215	0.03707	0.01065	0.07565
9.29592	0.02066	0.03666	0.00829	0.07396
9.3266	0.01911	0.03608	0.0066	0.07198
9.35728	0.01756	0.03532	0.00616	0.06963
9.38796	0.01612	0.03442	0.00713	0.06682
9.41864	0.01486	0.0334	0.00893	0.06349
9.44932	0.0139	0.03227	0.01102	0.05964
9.48	0.01333	0.03108	0.01312	0.05528
9.51068	0.0132	0.02984	0.0151	0.05047
9.54136	0.0135	0.02859	0.01689	0.0453
9.57204	0.01414	0.02736	0.01845	0.0399
9.60272	0.01503	0.02616	0.01976	0.03442
9.6334	0.01605	0.02503	0.02083	0.02901
9.66408	0.01709	0.02397	0.02164	0.02386
9.69476	0.01809	0.02299	0.02222	0.01913
9.72544	0.01898	0.02211	0.02257	0.01501
9.75612	0.01971	0.02132	0.02271	0.01161
9.7868	0.02026	0.02061	0.02265	0.009
9.81748	0.02061	0.01997	0.02241	0.00708
9.84816	0.02073	0.01941	0.022	0.00556
9.87884	0.02064	0.01891	0.02144	0.00406
9.90952	0.02033	0.01847	0.02075	0.00224
9.9402	0.01981	0.01808	0.01993	0.000404792
9.97088	0.01909	0.01777	0.01899	0.00311
