# Supplementary material for: Atomically dispersed Pb ionic sites in PbCdSe quantum dot gels enhance room-temperature NO2 sensing
Source: Nat Commun. 2021 Aug 12;12:4895. doi: 10.1038/s41467-021-25192-4 (PMC8361172; doi:10.1038/s41467-021-25192-4)
Supplement: Supplementary file 5 — Source Data [file 41467_2021_25192_MOESM5_ESM.zip › Source Data/Figure S9d.xlsx]

## Sheet: Sheet1
15674.8	-0.02105	15674.9	0.00915	15675.1	0.01389
15679.8	0.04803	15679.9	0.00614	15680.1	0.01298
15684.8	0.04284	15684.9	0.00461	15685.1	0.01331
15689.8	0.03788	15689.9	0.00546	15690.1	0.01172
15694.8	0.02777	15694.9	0.00232	15695.1	0.01166
15699.8	0.02545	15699.9	0.00255	15700.1	0.01053
15704.8	0.01982	15704.9	0.00303	15705.1	0.00937
15709.8	0.01465	15709.9	-0.00191	15710.1	0.00583
15714.8	0.00568	15714.9	0.00132	15715.1	0.00519
15719.8	0.00205	15719.9	0.000167306	15720.1	0.00421
15724.8	-0.00326	15724.9	-0.000936426	15725.1	0.00146
15729.8	-0.01373	15729.9	-0.00237	15730.1	0.0037
15734.8	-0.01264	15734.9	-0.0039	15735.1	0.00108
15739.8	-0.01154	15739.9	-0.00215	15740.1	-0.000910429
15744.8	-0.01117	15744.9	-0.00272	15745.1	-0.00412
15749.8	-0.00223	15749.9	-0.00612	15750.1	-0.00347
15754.8	0.04139	15754.9	-0.00873	15755.1	-0.00337
15759.8	0.0528	15759.9	-0.01035	15760.1	-0.00411
15764.8	0.004	15764.9	-0.0049	15765.1	-0.0064
15769.8	-0.02074	15769.9	-0.00136	15770.1	-0.00614
15774.8	-0.025	15774.9	-0.00152	15775.1	-0.00372
15779.8	-0.02	15779.9	-0.00181	15780.1	-0.00457
15784.8	-0.01522	15784.9	-0.0013	15785.1	-0.00584
15789.8	-0.01393	15789.9	-0.00249	15790.1	-0.00214
15794.8	-0.01237	15794.9	-0.00389	15795.1	0.00196
15799.8	-0.0032	15799.9	-0.00107	15800.1	-0.000632473
15804.8	0.00579	15804.9	0.00571	15805.1	0.00213
15809.8	0.01019	15809.9	0.00934	15810.1	0.00606
15814.8	0.02847	15814.9	0.0169	15815.1	0.01381
15819.8	0.0376	15819.9	0.02242	15820.1	0.01894
15824.8	0.05036	15824.9	0.03087	15825.1	0.02866
15829.8	0.07255	15829.9	0.04345	15831	0.04118
15831	0.08021	15831	0.04453	15832	0.04566
15832	0.08622	15832	0.0473	15833	0.05505
15833	0.08053	15833	0.05408	15834	0.06191
15834	0.0836	15834	0.05775	15835	0.05957
15835	0.09505	15835	0.05882	15836	0.06585
15836	0.09655	15836	0.06831	15837	0.07257
15837	0.0956	15837	0.07245	15838	0.08554
15838	0.11593	15838	0.07657	15838.2	0.0954
15838.2	0.11859	15838.2	0.0702	15838.4	0.08277
15838.4	0.12745	15838.4	0.08647	15838.6	0.07834
15838.6	0.1429	15838.6	0.0843	15838.8	0.09042
15838.8	0.1273	15838.8	0.07423	15839	0.08741
15839	0.09965	15839	0.09209	15839.2	0.08884
15839.2	0.112	15839.2	0.08571	15839.4	0.08932
15839.4	0.12728	15839.4	0.08158	15839.6	0.09256
15839.6	0.12655	15839.6	0.08934	15839.8	0.09479
15839.8	0.13474	15839.8	0.09923	15840	0.09443
15840	0.11973	15840	0.09963	15840.2	0.08835
15840.2	0.11056	15840.2	0.09618	15840.4	0.08924
15840.4	0.13388	15840.4	0.09911	15840.6	0.08626
15840.6	0.13703	15840.6	0.08789	15840.8	0.09971
15840.8	0.12434	15840.8	0.07396	15841	0.09309
15841	0.11155	15841	0.09376	15841.2	0.08869
15841.2	0.11947	15841.2	0.0907	15841.4	0.0953
15841.4	0.15717	15841.4	0.11143	15841.6	0.10554
15841.6	0.1411	15841.6	0.11647	15841.8	0.11443
15841.8	0.13738	15841.8	0.12385	15842	0.10859
15842	0.17416	15842	0.10237	15842.2	0.10782
15842.2	0.18102	15842.2	0.10866	15842.4	0.11483
15842.4	0.13297	15842.4	0.11422	15842.6	0.11585
15842.6	0.1493	15842.6	0.09881	15842.8	0.11294
15842.8	0.16237	15842.8	0.11747	15843	0.1105
15843	0.16154	15843	0.11449	15843.2	0.11601
15843.2	0.16284	15843.2	0.10702	15843.4	0.12802
15843.4	0.1398	15843.4	0.13444	15843.6	0.1235
15843.6	0.14588	15843.6	0.11546	15843.8	0.1247
15843.8	0.15321	15843.8	0.1066	15844	0.11764
15844	0.18531	15844	0.1119	15844.2	0.12802
15844.2	0.19614	15844.2	0.12046	15844.4	0.13058
15844.4	0.14707	15844.4	0.12321	15844.6	0.14131
15844.6	0.17894	15844.6	0.12809	15844.8	0.13506
15844.8	0.18819	15844.8	0.16076	15845	0.14182
15845	0.17221	15845	0.14433	15845.2	0.14263
15845.2	0.17669	15845.2	0.14089	15845.4	0.13906
15845.4	0.19402	15845.4	0.15029	15845.6	0.14829
15845.6	0.19637	15845.6	0.14142	15845.8	0.16204
15845.8	0.19126	15845.8	0.14277	15846	0.15401
15846	0.17828	15846	0.15479	15846.2	0.1634
15846.2	0.1918	15846.2	0.16425	15846.4	0.15904
15846.4	0.20933	15846.4	0.15901	15846.6	0.15488
15846.6	0.21511	15846.6	0.16041	15846.8	0.16788
15846.8	0.19114	15846.8	0.1744	15847	0.17137
15847	0.2033	15847	0.17621	15847.2	0.17428
15847.2	0.19661	15847.2	0.1803	15847.4	0.17032
15847.4	0.21299	15847.4	0.18576	15847.6	0.1668
15847.6	0.2038	15847.6	0.2022	15847.8	0.18732
15847.8	0.18877	15847.8	0.18513	15848	0.17554
15848	0.22496	15848	0.20531	15848.2	0.19442
15848.2	0.24758	15848.2	0.19448	15848.4	0.19419
15848.4	0.21487	15848.4	0.19851	15848.6	0.18894
15848.6	0.22759	15848.6	0.20355	15848.8	0.21013
15848.8	0.24389	15848.8	0.21461	15849	0.22386
15849	0.22234	15849	0.20933	15849.2	0.21247
15849.2	0.23595	15849.2	0.20089	15849.4	0.19742
15849.4	0.24959	15849.4	0.2303	15849.6	0.21027
15849.6	0.24529	15849.6	0.23272	15849.8	0.23215
15849.8	0.26821	15849.8	0.2358	15850	0.23737
15850	0.25481	15850	0.23918	15850.2	0.24014
15850.2	0.26264	15850.2	0.24676	15850.4	0.25277
15850.4	0.2612	15850.4	0.25145	15850.6	0.2597
15850.6	0.25945	15850.6	0.258	15850.8	0.26289
15850.8	0.28213	15850.8	0.25573	15851	0.26257
15851	0.29402	15851	0.26247	15851.2	0.28182
15851.2	0.30091	15851.2	0.27776	15851.4	0.2817
15851.4	0.30428	15851.4	0.27458	15851.6	0.28273
15851.6	0.30779	15851.6	0.293	15851.8	0.28933
15851.8	0.31833	15851.8	0.29904	15852	0.30526
15852	0.30745	15852	0.29888	15852.2	0.30797
15852.2	0.31521	15852.2	0.31706	15852.4	0.30982
15852.4	0.32614	15852.4	0.31988	15852.6	0.31793
15852.6	0.34598	15852.6	0.31693	15852.8	0.32766
15852.8	0.35085	15852.8	0.34078	15853	0.34823
15853	0.33259	15853	0.35293	15853.2	0.34993
15853.2	0.35072	15853.2	0.35289	15853.4	0.36309
15853.4	0.37106	15853.4	0.35843	15853.6	0.36851
15853.6	0.3688	15853.6	0.36815	15853.8	0.37593
15853.8	0.37197	15853.8	0.37174	15854	0.39114
15854	0.38562	15854	0.38369	15854.2	0.39967
15854.2	0.39767	15854.2	0.40721	15854.4	0.40567
15854.4	0.39064	15854.4	0.41568	15854.6	0.42305
15854.6	0.40841	15854.6	0.43291	15854.8	0.44105
15854.8	0.41483	15854.8	0.43817	15855	0.4413
15855	0.43154	15855	0.45733	15855.2	0.45036
15855.2	0.45504	15855.2	0.47143	15855.4	0.47015
15855.4	0.47488	15855.4	0.48687	15855.6	0.48329
15855.6	0.47944	15855.6	0.48135	15855.8	0.49928
15855.8	0.49504	15855.8	0.49437	15856	0.52129
15856	0.51298	15856	0.517	15856.2	0.53147
15856.2	0.50461	15856.2	0.52952	15856.4	0.54229
15856.4	0.52319	15856.4	0.54168	15856.6	0.56129
15856.6	0.5431	15856.6	0.57538	15856.8	0.5838
15856.8	0.53641	15856.8	0.58715	15857	0.6039
15857	0.57395	15857	0.59166	15857.2	0.62429
15857.2	0.58263	15857.2	0.62619	15857.4	0.645
15857.4	0.59328	15857.4	0.64364	15857.6	0.66228
15857.6	0.62495	15857.6	0.67074	15857.8	0.68537
15857.8	0.63354	15857.8	0.67881	15858	0.69764
15858	0.66716	15858	0.68727	15858.2	0.71175
15858.2	0.66352	15858.2	0.71676	15858.4	0.73548
15858.4	0.67853	15858.4	0.74305	15858.6	0.76441
15858.6	0.695	15858.6	0.7619	15858.8	0.78255
15858.8	0.72095	15858.8	0.77393	15859	0.80355
15859	0.74703	15859	0.80575	15859.2	0.82234
15859.2	0.75165	15859.2	0.81818	15859.4	0.85606
15859.4	0.76279	15859.4	0.84256	15859.6	0.87228
15859.6	0.79323	15859.6	0.87752	15859.8	0.89345
15859.8	0.84211	15859.8	0.90008	15860	0.91249
15860	0.85196	15860	0.90802	15860.2	0.94116
15860.2	0.85872	15860.2	0.92975	15860.4	0.95736
15860.4	0.88829	15860.4	0.95676	15860.6	0.98401
15860.6	0.90713	15860.6	0.97369	15860.8	1.00443
15860.8	0.91448	15860.8	0.99896	15861	1.0334
15861	0.96641	15861	1.02549	15861.2	1.04825
15861.2	0.95962	15861.2	1.04822	15861.4	1.06987
15861.4	0.97351	15861.4	1.07507	15861.6	1.09167
15861.6	1.00619	15861.6	1.09553	15861.8	1.10903
15861.8	1.02977	15861.8	1.10811	15862	1.13588
15862	1.0304	15862	1.11665	15862.2	1.1408
15862.2	1.04999	15862.2	1.13637	15862.4	1.16359
15862.4	1.0853	15862.4	1.15353	15862.6	1.18391
15862.6	1.08719	15862.6	1.17742	15862.8	1.19701
15862.8	1.0908	15862.8	1.18347	15863	1.20811
15863	1.11902	15863	1.20171	15863.2	1.22702
15863.2	1.13025	15863.2	1.22576	15863.4	1.23999
15863.4	1.14877	15863.4	1.24635	15863.6	1.25356
15863.6	1.1533	15863.6	1.23333	15863.8	1.25458
15863.8	1.16272	15863.8	1.2398	15864	1.25799
15864	1.15413	15864	1.25587	15864.2	1.2723
15864.2	1.16293	15864.2	1.26523	15864.4	1.27877
15864.4	1.16844	15864.4	1.26205	15864.6	1.27885
15864.6	1.19524	15864.6	1.25951	15864.8	1.28046
15864.8	1.20509	15864.8	1.27322	15865	1.27929
15865	1.1791	15865	1.2751	15865.2	1.2869
15865.2	1.19776	15865.2	1.27895	15865.4	1.2838
15865.4	1.1827	15865.4	1.27174	15865.6	1.28735
15865.6	1.19104	15865.6	1.276	15865.8	1.28642
15865.8	1.19125	15865.8	1.27511	15866	1.27971
15866	1.1899	15866	1.2769	15866.2	1.28075
15866.2	1.19381	15866.2	1.27689	15866.4	1.27118
15866.4	1.18607	15866.4	1.26902	15866.6	1.26964
15866.6	1.17499	15866.6	1.25333	15866.8	1.25784
15866.8	1.17019	15866.8	1.25481	15867	1.25732
15867	1.16239	15867	1.25351	15867.2	1.24751
15867.2	1.15513	15867.2	1.24755	15867.4	1.23516
15867.4	1.14229	15867.4	1.23085	15867.6	1.2334
15867.6	1.15812	15867.6	1.21713	15867.8	1.22666
15867.8	1.14277	15867.8	1.20617	15868	1.21181
15868	1.12721	15868	1.20107	15868.2	1.19571
15868.2	1.1217	15868.2	1.19421	15868.4	1.19231
15868.4	1.10929	15868.4	1.19432	15868.6	1.18635
15868.6	1.10139	15868.6	1.18072	15868.8	1.17642
15868.8	1.09644	15868.8	1.173	15869	1.16496
15869	1.09017	15869	1.16695	15869.2	1.15335
15869.2	1.08304	15869.2	1.15299	15869.4	1.14891
15869.4	1.09209	15869.4	1.13908	15869.6	1.13181
15869.6	1.07871	15869.6	1.13696	15869.8	1.12759
15869.8	1.07686	15869.8	1.12845	15870	1.1207
15870	1.06716	15870	1.12418	15870.2	1.1049
15870.2	1.06027	15870.2	1.1189	15870.4	1.09371
15870.4	1.05999	15870.4	1.1101	15870.6	1.09471
15870.6	1.04562	15870.6	1.10007	15870.8	1.08961
15870.8	1.02686	15870.8	1.10386	15871	1.08629
15871	1.02501	15871	1.08542	15871.2	1.07242
15871.2	1.02498	15871.2	1.07138	15871.4	1.05482
15871.4	1.0204	15871.4	1.07382	15871.6	1.05745
15871.6	0.98861	15871.6	1.0676	15871.8	1.04613
15871.8	0.98338	15871.8	1.05885	15872	1.04001
15872	1.00471	15872	1.05125	15872.2	1.04849
15872.2	0.98362	15872.2	1.04751	15872.4	1.03798
15872.4	0.97672	15872.4	1.03451	15872.6	1.02526
15872.6	0.98574	15872.6	1.02805	15872.8	1.01935
15872.8	0.99072	15872.8	1.01603	15873	1.02668
15873	0.96307	15873	1.02113	15873.2	1.0135
15873.2	0.97077	15873.2	1.02373	15873.4	1.01097
15873.4	1.0025	15873.4	1.01512	15873.6	1.00492
15873.6	0.9807	15873.6	1.01863	15873.8	0.99741
15873.8	0.94427	15873.8	1.01562	15874	0.9913
15874	0.95093	15874	1.00329	15874.2	0.99056
15874.2	0.96426	15874.2	1.01376	15874.4	0.99082
15874.4	0.9632	15874.4	1.00076	15874.6	0.98566
15874.6	0.97843	15874.6	0.99959	15874.8	0.97806
15874.8	0.97831	15874.8	0.98306	15875	0.97492
15875	0.97233	15875	0.9933	15875.2	0.97329
15875.2	0.95434	15875.2	0.97772	15875.4	0.97339
15875.4	0.95759	15875.4	0.97431	15875.6	0.97647
15875.6	0.96194	15875.6	0.98061	15875.8	0.97227
15875.8	0.95683	15875.8	0.97383	15876	0.96623
15876	0.99208	15876	0.97674	15876.2	0.96638
15876.2	1.00819	15876.2	0.96741	15876.4	0.96552
15876.4	0.98086	15876.4	0.97455	15876.6	0.96596
15876.6	0.99533	15876.6	0.96141	15876.8	0.96038
15876.8	0.98318	15876.8	0.96295	15877	0.96325
15877	0.99566	15877	0.96618	15877.2	0.9621
15877.2	1.00933	15877.2	0.96308	15877.4	0.95179
15877.4	1.01227	15877.4	0.96894	15877.6	0.95655
15877.6	1.01097	15877.6	0.9594	15877.8	0.95126
15877.8	0.99931	15877.8	0.94797	15878	0.94336
15878	1.00887	15878	0.96126	15878.2	0.95158
15878.2	1.01854	15878.2	0.96315	15878.4	0.94941
15878.4	0.99442	15878.4	0.96339	15878.6	0.94808
15878.6	0.98493	15878.6	0.96133	15878.8	0.9509
15878.8	0.9923	15878.8	0.95831	15879	0.95276
15879	0.98117	15879	0.97139	15879.2	0.95241
15879.2	1.011	15879.2	0.96811	15879.4	0.95629
15879.4	1.00406	15879.4	0.96229	15879.6	0.95122
15879.6	0.98647	15879.6	0.95714	15879.8	0.9493
15879.8	0.98316	15879.8	0.96394	15880	0.9387
15880	0.97855	15880	0.96839	15880.2	0.94886
15880.2	1.01353	15880.2	0.96151	15880.4	0.94224
15880.4	0.99804	15880.4	0.94921	15880.6	0.94839
15880.6	0.97405	15880.6	0.95391	15880.8	0.94992
15880.8	0.97028	15880.8	0.95417	15881	0.9536
15881	0.97733	15881	0.96088	15881.2	0.95469
15881.2	0.99118	15881.2	0.95423	15881.4	0.95314
15881.4	0.97374	15881.4	0.95983	15881.6	0.944
15881.6	0.9405	15881.6	0.95693	15881.8	0.94712
15881.8	0.95051	15881.8	0.96456	15882	0.94314
15882	0.99455	15882	0.94056	15882.2	0.94809
15882.2	0.97768	15882.2	0.95593	15882.4	0.94418
15882.4	0.93945	15882.4	0.94852	15882.6	0.94555
15882.6	0.93712	15882.6	0.95253	15882.8	0.95408
15882.8	0.95239	15882.8	0.96128	15883	0.95596
15883	0.92545	15883	0.97213	15883.2	0.94445
15883.2	0.92776	15883.2	0.96169	15883.4	0.96182
15883.4	0.91641	15883.4	0.95912	15883.6	0.96317
15883.6	0.91847	15883.6	0.9584	15883.8	0.9553
15883.8	0.91899	15883.8	0.96883	15884	0.955
15884	0.91893	15884	0.96537	15884.2	0.96194
15884.2	0.90113	15884.2	0.97163	15884.4	0.96839
15884.4	0.90235	15884.4	0.9674	15884.6	0.96061
15884.6	0.9119	15884.6	0.97749	15884.8	0.95052
15884.8	0.90122	15884.8	0.97454	15885	0.95469
15885	0.90706	15885	0.96519	15885.2	0.96296
15885.2	0.90289	15885.2	0.96662	15885.4	0.9612
15885.4	0.90226	15885.4	0.96273	15885.6	0.96093
15885.6	0.90829	15885.6	0.97153	15885.8	0.96196
15885.8	0.89977	15885.8	0.97153	15886	0.97442
15886	0.91262	15886	0.98072	15886.2	0.96779
15886.2	0.91034	15886.2	0.98182	15886.4	0.96809
15886.4	0.92231	15886.4	0.96705	15886.6	0.97528
15886.6	0.92504	15886.6	0.96808	15886.8	0.97993
15886.8	0.93299	15886.8	0.97931	15887	0.97532
15887	0.92091	15887	0.98056	15887.2	0.97454
15887.2	0.93162	15887.2	0.96651	15887.4	0.97893
15887.4	0.91922	15887.4	0.97733	15887.6	0.98903
15887.6	0.92558	15887.6	0.98421	15887.8	0.98225
15887.8	0.92665	15887.8	0.98954	15888	0.9861
15888	0.94996	15888	0.98525	15888.2	0.97245
15888.2	0.95501	15888.2	0.98366	15888.4	0.97755
15888.4	0.93214	15888.4	0.98951	15888.6	0.98374
15888.6	0.94293	15888.6	0.97088	15888.8	0.98645
15888.8	0.93591	15888.8	0.98039	15889	0.96458
15889	0.95885	15889	0.98543	15889.2	0.98248
15889.2	0.93135	15889.2	0.98585	15889.4	0.99209
15889.4	0.93554	15889.4	0.99013	15889.6	1.00067
15889.6	0.96295	15889.6	0.99029	15889.8	0.98755
15889.8	0.93454	15889.8	0.98559	15890	0.98144
15890	0.95083	15890	0.99544	15890.2	0.99227
15890.2	0.96228	15890.2	0.98945	15890.4	0.98429
15890.4	0.97389	15890.4	0.99993	15890.6	0.99286
15890.6	0.96156	15890.6	0.98663	15890.8	0.99048
15890.8	0.94301	15890.8	0.97786	15891	0.99479
15891	0.94215	15891	1.00414	15891.2	0.98868
15891.2	0.94956	15891.2	1.02093	15891.4	0.99157
15891.4	0.95689	15891.4	1.00215	15891.6	0.97813
15891.6	0.96841	15891.6	0.99814	15891.8	0.99446
15891.8	0.96417	15891.8	0.984	15892	1.00005
15892	0.95297	15892	0.98585	15892.2	0.9976
15892.2	0.97651	15892.2	0.98497	15892.4	0.99555
15892.4	0.9849	15892.4	0.99707	15892.6	1.00143
15892.6	0.97442	15892.6	0.99805	15892.8	1.00048
15892.8	0.97758	15892.8	0.99951	15893	0.99427
15893	0.96878	15893	0.99314	15893.2	1.00735
15893.2	0.9874	15893.2	0.99435	15893.4	0.99003
15893.4	0.98855	15893.4	1.00008	15893.6	0.9927
15893.6	0.97522	15893.6	1.00493	15893.8	1.00122
15893.8	0.97367	15893.8	1.00781	15894	0.99495
15894	0.98955	15894	1.00229	15894.7	0.99571
15894.7	0.99003	15894.7	0.99829	15895.4	0.99808
15895.4	0.9925	15895.4	1.00626	15896.1	0.99875
15896.1	1.00623	15896.1	1.00731	15896.8	0.99379
15896.8	1.00277	15896.8	1.0012	15897.5	1.00155
15897.5	0.99381	15897.5	1.00157	15898.2	1.00279
15898.2	1.00535	15898.2	1.00727	15898.9	1.00474
15898.9	1.00438	15898.9	1.01246	15899.6	1.01055
15899.6	1.02125	15899.6	1.01345	15900.3	1.00782
15900.3	1.02195	15900.3	1.01591	15902	1.00602
15902	1.00449	15902	1.02203	15903	1.00615
15903	1.01137	15903	1.02065	15904	1.00661
15904	1.01214	15904	1.01487	15905	1.00544
15905	1.02077	15905	1.00937	15906.1	1.00313
15906.1	1.01864	15906.1	1.00691	15907.1	0.9963
15907.1	1.0169	15907.1	1.01322	15908.2	0.99107
15908.2	1.00899	15908.2	1.00846	15909.3	0.99312
15909.3	1.01608	15909.3	1.00415	15910.4	0.99205
15910.4	1.01295	15910.4	1.00402	15911.5	0.9887
15911.5	1.00768	15911.5	0.99964	15912.6	0.98585
15912.6	1.02432	15912.6	1.00379	15913.7	0.98326
15913.7	1.01272	15913.7	0.99223	15914.9	0.98429
15914.9	1.0231	15914.9	0.99328	15916	0.98074
15916	1.01703	15916	0.98398	15917.2	0.97699
15917.2	1.01561	15917.2	0.98637	15918.4	0.97541
15918.4	1.01637	15918.4	0.992	15919.6	0.9793
15919.6	1.01178	15919.6	0.98895	15920.8	0.97046
15920.8	1.02084	15920.8	0.98465	15922	0.97688
15922	1.01351	15922	0.98431	15923.2	0.9751
15923.2	1.02084	15923.2	0.98867	15924.4	0.97584
15924.4	1.01874	15924.4	0.98521	15925.7	0.98263
15925.7	1.01573	15925.7	0.98884	15926.9	0.98127
15926.9	1.01856	15926.9	0.98473	15928.2	0.98128
15928.2	1.0264	15928.2	0.98402	15929.5	0.98454
15929.5	1.03686	15929.5	0.98405	15930.8	0.98774
15930.8	1.02842	15930.8	0.9841	15932.1	0.98017
15932.1	1.03168	15932.1	0.98724	15933.4	0.98187
15933.4	1.04705	15933.4	0.9851	15934.8	0.97835
15934.8	1.0467	15934.8	0.984	15936.1	0.97977
15936.1	1.04953	15936.1	0.98268	15937.5	0.97906
15937.5	1.05078	15937.5	0.98675	15938.8	0.97453
15938.8	1.05949	15938.8	0.99194	15940.2	0.97497
15940.2	1.06145	15940.2	0.98649	15941.6	0.97683
15941.6	1.06581	15941.6	0.98403	15943	0.97818
15943	1.06779	15943	0.98796	15944.5	0.982
15944.5	1.04748	15944.5	0.98957	15945.9	0.9857
15945.9	1.01016	15945.9	0.9885	15947.3	0.98896
15947.3	1.0305	15947.3	0.99411	15948.8	0.98953
15948.8	1.06073	15948.8	0.99397	15950.3	0.9868
15950.3	1.0734	15950.3	0.98991	15951.7	0.98767
15951.7	1.11169	15951.7	0.98839	15953.2	0.98066
15953.2	1.17638	15953.2	0.99794	15954.7	0.98201
15954.7	1.23258	15954.7	0.99381	15956.3	0.98237
15956.3	1.2546	15956.3	0.99077	15957.8	0.98501
15957.8	1.24708	15957.8	0.98824	15959.3	0.98175
15959.3	1.21181	15959.3	0.99288	15960.9	0.98003
15960.9	1.14974	15960.9	0.99049	15962.5	0.97832
15962.5	1.11427	15962.5	0.99039	15964	0.9758
15964	1.11034	15964	0.98926	15965.6	0.97395
15965.6	1.11542	15965.6	0.98227	15967.2	0.97058
15967.2	1.12356	15967.2	0.9861	15968.8	0.97105
15968.8	1.12296	15968.8	0.98775	15970.5	0.9729
15970.5	1.12028	15970.5	0.98397	15972.1	0.96695
15972.1	1.1113	15972.1	0.98916	15973.8	0.96053
15973.8	1.11164	15973.8	0.9802	15975.4	0.96508
15975.4	1.12253	15975.4	0.98032	15977.1	0.96307
15977.1	1.1374	15977.1	0.9812	15978.8	0.96469
15978.8	1.14006	15978.8	0.97329	15980.5	0.96121
15980.5	1.12402	15980.5	0.97053	15982.2	0.96084
15982.2	1.13473	15982.2	0.97566	15983.9	0.9541
15983.9	1.14082	15983.9	0.97311	15985.7	0.95712
15985.7	1.1386	15985.7	0.9746	15987.4	0.95664
15987.4	1.11854	15987.4	0.97077	15989.2	0.95943
15989.2	1.08689	15989.2	0.97236	15990.9	0.95983
15990.9	1.12789	15990.9	0.9732	15992.7	0.96308
15992.7	1.1385	15992.7	0.97104	15994.5	0.95314
15994.5	1.15945	15994.5	0.97012	15996.3	0.95415
15996.3	1.16797	15996.3	0.97409	15998.2	0.95301
15998.2	1.18376	15998.2	0.97336	16000	0.95407
16000	1.18296	16000	0.9647	16001.8	0.95011
16001.8	1.19463	16001.8	0.97306	16003.7	0.94868
16003.7	1.21983	16003.7	0.9704	16005.6	0.94718
16005.6	1.21901	16005.6	0.97009	16007.5	0.95093
16007.5	1.21552	16007.5	0.96912	16009.4	0.94628
16009.4	1.21164	16009.4	0.96821	16011.3	0.94602
16011.3	1.21583	16011.3	0.97667	16013.2	0.95202
16013.2	1.21879	16013.2	0.97187	16015.1	0.94494
16015.1	1.22672	16015.1	0.96964	16017.1	0.94494
16017.1	1.23403	16017.1	0.97034	16019	0.95114
16019	1.22942	16019	0.96474	16021	0.94811
16021	1.23056	16021	0.9636	16023	0.94498
16023	1.23791	16023	0.96318	16025	0.94247
16025	1.25395	16025	0.96224	16027	0.94031
16027	1.24964	16027	0.95601	16029	0.94265
16029	1.24866	16029	0.95841	16031	0.94163
16031	1.25857	16031	0.9614	16033.1	0.93752
16033.1	1.26196	16033.1	0.96718	16035.1	0.93303
16035.1	1.27995	16035.1	0.95988	16037.2	0.93416
16037.2	1.28142	16037.2	0.9549	16039.3	0.92978
16039.3	1.28672	16039.3	0.95869	16041.4	0.93243
16041.4	1.27434	16041.4	0.95987	16043.5	0.93276
16043.5	1.2824	16043.5	0.95664	16045.6	0.93659
16045.6	1.29232	16045.6	0.95804	16047.7	0.92906
16047.7	1.29464	16047.7	0.95251	16049.8	0.9277
16049.8	1.31161	16049.8	0.95525	16052	0.93118
16052	1.30135	16052	0.96172	16054.2	0.93133
16054.2	1.30999	16054.2	0.9571	16056.3	0.92816
16056.3	1.31978	16056.3	0.95175	16058.5	0.92306
16058.5	1.31631	16058.5	0.95309	16060.7	0.92253
16060.7	1.31746	16060.7	0.94527	16062.9	0.92139
16062.9	1.3268	16062.9	0.95179	16065.2	0.9227
16065.2	1.33862	16065.2	0.95734	16067.4	0.92504
16067.4	1.34638	16067.4	0.95276	16069.6	0.92441
16069.6	1.3455	16069.6	0.94877	16071.9	0.92101
16071.9	1.33225	16071.9	0.9487	16074.2	0.91964
16074.2	1.35419	16074.2	0.94532	16076.5	0.9227
16076.5	1.36271	16076.5	0.95189	16078.8	0.92171
16078.8	1.37096	16078.8	0.95083	16081.1	0.92221
16081.1	1.37212	16081.1	0.94339	16083.4	0.92414
16083.4	1.38041	16083.4	0.94326	16085.7	0.92195
16085.7	1.38765	16085.7	0.94702	16088.1	0.91287
16088.1	1.4029	16088.1	0.94618	16090.4	0.91449
16090.4	1.40419	16090.4	0.94754	16092.8	0.91281
16092.8	1.41294	16092.8	0.94236	16095.2	0.9148
16095.2	1.41132	16095.2	0.942	16097.6	0.91147
16097.6	1.42723	16097.6	0.93812	16100	0.91593
16100	1.43216	16100	0.93428	16102.4	0.91227
16102.4	1.43228	16102.4	0.94081	16104.8	0.91402
16104.8	1.44395	16104.8	0.94417	16107.3	0.90759
16107.3	1.45742	16107.3	0.93572	16109.8	0.90232
16109.8	1.45905	16109.8	0.94251	16112.2	0.89957
16112.2	1.48108	16112.2	0.9352	16114.7	0.89997
16114.7	1.484	16114.7	0.93901	16117.2	0.90369
16117.2	1.49181	16117.2	0.9344	16119.7	0.90421
16119.7	1.49382	16119.7	0.93681	16122.2	0.90039
16122.2	1.49954	16122.2	0.93599	16124.7	0.902
16124.7	1.49965	16124.7	0.93594	16127.3	0.9046
16127.3	1.49828	16127.3	0.93697	16129.8	0.89973
16129.8	1.50583	16129.8	0.93341	16132.4	0.89977
16132.4	1.52644	16132.4	0.92435	16135	0.89815
16135	1.52577	16135	0.93179	16137.6	0.89482
16137.6	1.53566	16137.6	0.93161	16140.2	0.89529
16140.2	1.54897	16140.2	0.935	16142.8	0.88984
16142.8	1.5501	16142.8	0.92401	16145.4	0.89511
16145.4	1.55296	16145.4	0.92993	16148.1	0.89518
16148.1	1.56846	16148.1	0.93379	16150.7	0.88903
16150.7	1.58494	16150.7	0.92869	16153.4	0.88725
16153.4	1.58885	16153.4	0.92529	16156.1	0.89079
16156.1	1.59035	16156.1	0.92396	16158.7	0.88899
16158.7	1.5988	16158.7	0.92426	16161.4	0.88558
16161.4	1.59939	16161.4	0.92683	16164.2	0.88572
16164.2	1.60773	16164.2	0.91818	16166.9	0.88469
16166.9	1.62392	16166.9	0.91987	16169.6	0.88599
16169.6	1.62579	16169.6	0.91733	16172.4	0.8852
16172.4	1.63804	16172.4	0.91804	16175.1	0.8801
16175.1	1.64425	16175.1	0.91438	16177.9	0.87687
16177.9	1.64761	16177.9	0.91068	16180.7	0.87904
16180.7	1.66193	16180.7	0.91566	16183.5	0.87934
16183.5	1.67206	16183.5	0.92076	16186.3	0.8799
16186.3	1.66946	16186.3	0.92005	16189.1	0.87791
16189.1	1.68874	16189.1	0.92894	16192	0.87441
16192	1.70854	16192	0.91578	16194.8	0.87621
16194.8	1.70763	16194.8	0.91543	16197.7	0.87488
16197.7	1.72926	16197.7	0.91687	16200.5	0.8765
16200.5	1.73793	16200.5	0.91655	16203.4	0.8706
16203.4	1.75878	16203.4	0.91641	16206.3	0.87143
16206.3	1.75766	16206.3	0.91835	16209.2	0.87024
16209.2	1.77416	16209.2	0.90697	16212.1	0.87311
16212.1	1.78016	16212.1	0.9125	16215.1	0.8685
16215.1	1.78988	16215.1	0.91554	16218	0.87274
16218	1.79358	16218	0.91533	16221	0.86545
16221	1.80486	16221	0.91208	16223.9	0.86108
16223.9	1.82145	16223.9	0.91652	16226.9	0.8638
16226.9	1.83952	16226.9	0.91736	16229.9	0.87066
16229.9	1.84172	16229.9	0.91885	16232.9	0.86706
16232.9	1.8443	16232.9	0.91546	16235.9	0.8626
16235.9	1.84797	16235.9	0.91686	16239	0.86243
16239	1.8558	16239	0.91222	16242	0.86259
16242	1.87364	16242	0.90782	16245.1	0.86193
16245.1	1.87991	16245.1	0.91227	16248.1	0.85716
16248.1	1.87803	16248.1	0.91484	16251.2	0.86016
16251.2	1.88848	16251.2	0.9063	16254.3	0.8571
16254.3	1.90158	16254.3	0.90213	16257.4	0.85798
16257.4	1.92199	16257.4	0.90537	16260.5	0.8539
16260.5	1.94173	16260.5	0.90233	16263.6	0.85652
16263.6	1.9464	16263.6	0.90556	16266.8	0.85219
16266.8	1.94744	16266.8	0.90254	16269.9	0.85294
16269.9	1.96207	16269.9	0.9029	16273.1	0.85065
16273.1	1.97637	16273.1	0.89852	16276.3	0.84766
16276.3	1.99542	16276.3	0.89775	16279.5	0.85062
16279.5	2.00354	16279.5	0.88733	16282.7	0.84983
16282.7	2.01404	16282.7	0.88948	16285.9	0.84641
16285.9	2.03391	16285.9	0.89053	16289.1	0.844
16289.1	2.04575	16289.1	0.8884	16292.3	0.83915
16292.3	2.06226	16292.3	0.8858	16295.6	0.84017
16295.6	2.07713	16295.6	0.88492	16298.9	0.83828
16298.9	2.07182	16298.9	0.88629	16302.1	0.84027
16302.1	2.09187	16302.1	0.88325	16305.4	0.83541
16305.4	2.10292	16305.4	0.88341	16308.7	0.83085
16308.7	2.1245	16308.7	0.88252	16312	0.82708
16312	2.14788	16312	0.88103	16315.3	0.82585
16315.3	2.14899	16315.3	0.8782	16318.7	0.82363
16318.7	2.16178	16318.7	0.87305	16322	0.82055
16322	2.19145	16322	0.87171	16325.4	0.82551
16325.4	2.20056	16325.4	0.87128	16328.8	0.82288
16328.8	2.21503	16328.8	0.86735	16332.1	0.82273
16332.1	2.22665	16332.1	0.86594	16335.5	0.81613
16335.5	2.24437	16335.5	0.85999	16338.9	0.81371
16338.9	2.26494	16338.9	0.8598	16342.4	0.811
16342.4	2.276	16342.4	0.85979	16345.8	0.81488
16345.8	2.29225	16345.8	0.85643	16349.2	0.80619
16349.2	2.30713	16349.2	0.86061	16352.7	0.80595
16352.7	2.337	16352.7	0.85287	16356.2	0.80562
16356.2	2.35868	16356.2	0.84748	16359.6	0.80165
16359.6	2.36411	16359.6	0.85005	16363.1	0.8027
16363.1	2.37475	16363.1	0.85281	16366.6	0.80008
16366.6	2.38643	16366.6	0.8534	16370.2	0.79443
16370.2	2.39752	16370.2	0.84429	16373.7	0.79878
16373.7	2.40575	16373.7	0.84387	16377.2	0.79347
16377.2	2.41823	16377.2	0.84322	16380.8	0.79478
16380.8	2.43605	16380.8	0.8483	16384.3	0.7905
16384.3	2.46328	16384.3	0.83979	16387.9	0.79084
16387.9	2.48724	16387.9	0.83569	16391.5	0.79062
16391.5	2.50684	16391.5	0.83676	16395.1	0.78752
16395.1	2.51996	16395.1	0.83401	16398.7	0.78547
16398.7	2.53583	16398.7	0.83459	16402.4	0.78097
16402.4	2.55373	16402.4	0.83215	16406	0.7793
16406	2.5805	16406	0.83297	16409.7	0.77609
16409.7	2.59498	16409.7	0.83024	16413.3	0.77489
16413.3	2.61458	16413.3	0.82661	16417	0.77959
16417	2.63076	16417	0.8295	16420.7	0.77448
16420.7	2.6462	16420.7	0.82607	16424.4	0.77083
16424.4	2.66496	16424.4	0.82217	16428.1	0.76714
16428.1	2.68835	16428.1	0.82035	16431.8	0.77152
16431.8	2.70205	16431.8	0.81858	16435.6	0.7672
16435.6	2.72068	16435.6	0.81691	16439.3	0.76803
16439.3	2.7393	16439.3	0.81865	16443.1	0.76481
16443.1	2.76229	16443.1	0.82091	16446.8	0.76822
16446.8	2.78086	16446.8	0.82014	16450.6	0.76615
16450.6	2.80334	16450.6	0.8134	16454.4	0.75831
16454.4	2.82226	16454.4	0.81697	16458.2	0.75682
16458.2	2.84598	16458.2	0.81422	16462.1	0.75782
16462.1	2.87255	16462.1	0.80895	16465.9	0.75282
16465.9	2.89977	16465.9	0.80802	16469.7	0.75223
16469.7	2.90726	16469.7	0.80468	16473.6	0.75185
16473.6	2.92946	16473.6	0.80355	16477.5	0.74888
16477.5	2.95683	16477.5	0.80702	16481.3	0.74671
16481.3	2.98387	16481.3	0.80321	16485.2	0.74501
16485.2	2.99847	16485.2	0.7974	16489.2	0.74262
16489.2	3.03411	16489.2	0.80042	16493.1	0.73814
16493.1	3.06724	16493.1	0.79814	16497	0.73802
16497	3.08406	16497	0.79615	16500.9	0.73903
16500.9	3.1137	16500.9	0.79421	16504.9	0.73941
16504.9	3.13779	16504.9	0.7893	16508.9	0.73877
16508.9	3.16884	16508.9	0.78821	16512.9	0.73665
16512.9	3.18476	16512.9	0.7839	16516.8	0.73011
16516.8	3.20297	16516.8	0.78538	16520.8	0.72681
16520.8	3.23571	16520.8	0.78805	16524.9	0.72579
16524.9	3.25868	16524.9	0.78516	16528.9	0.72955
16528.9	3.27977	16528.9	0.78217	16532.9	0.72264
16532.9	3.30404	16532.9	0.78401	16537	0.72256
16537	3.33704	16537	0.77881	16541.1	0.71984
16541.1	3.3662	16541.1	0.77516	16545.1	0.72146
16545.1	3.38124	16545.1	0.78037	16549.2	0.72171
16549.2	3.40864	16549.2	0.77382	16553.3	0.71359
16553.3	3.42805	16553.3	0.77436	16557.4	0.71564
16557.4	3.43914	16557.4	0.76896	16561.6	0.71261
16561.6	3.43723	16561.6	0.77006	16565.7	0.70977
16565.7	3.45505	16565.7	0.76755	16569.9	0.70583
16569.9	3.47665	16569.9	0.76372	16574	0.70732
16574	3.50405	16574	0.76352	16578.2	0.7048
16578.2	3.53083	16578.2	0.75585	16582.4	0.70403
16582.4	3.55919	16582.4	0.75576	16586.6	0.69709
16586.6	3.58898	16586.6	0.75691	16590.8	0.69521
16590.8	3.61029	16590.8	0.75571	16595	0.6934
16595	3.6307	16595	0.75467	16599.3	0.69103
16599.3	3.65976	16599.3	0.75196	16603.5	0.6897
16603.5	3.67964	16603.5	0.7449	16607.8	0.6885
16607.8	3.70943	16607.8	0.74833	16612	0.68324
16612	3.73417	16612	0.74064	16616.3	0.67957
16616.3	3.76941	16616.3	0.73659	16620.6	0.68169
16620.6	3.79991	16620.6	0.74266	16624.9	0.68058
16624.9	3.81851	16624.9	0.73775	16629.3	0.67558
16629.3	3.84831	16629.3	0.73515	16633.6	0.67192
16633.6	3.87162	16633.6	0.72958	16637.9	0.66937
16637.9	3.90748	16637.9	0.72809	16642.3	0.66954
16642.3	3.9352	16642.3	0.72794	16646.7	0.67059
16646.7	3.9543	16646.7	0.72508	16651.1	0.66681
16651.1	3.98368	16651.1	0.72695	16655.5	0.66827
16655.5	4.01781	16655.5	0.72397	16659.9	0.66282
16659.9	4.05291	16659.9	0.72524	16664.3	0.66098
16664.3	4.08076	16664.3	0.71512	16668.7	0.66141
16668.7	4.11462	16668.7	0.71252	16673.2	0.65769
16673.2	4.14378	16673.2	0.71041	16677.6	0.65521
16677.6	4.17068	16677.6	0.71197	16682.1	0.65403
16682.1	4.20743	16682.1	0.71121	16686.6	0.6547
16686.6	4.24467	16686.6	0.70919	16691.1	0.65212
16691.1	4.28335	16691.1	0.70489	16695.6	0.64971
16695.6	4.32	16695.6	0.70194	16700.1	0.64747
16700.1	4.34791	16700.1	0.70294	16704.6	0.64604
16704.6	4.3802	16704.6	0.6989	16709.1	0.64294
16709.1	4.40176	16709.1	0.69624	16713.7	0.64154
16713.7	4.43148	16713.7	0.69491	16718.3	0.63543
16718.3	4.46402	16718.3	0.69345	16722.8	0.63459
16722.8	4.49457	16722.8	0.69592	16727.4	0.63476
16727.4	4.52447	16727.4	0.68968	16732	0.63475
16732	4.56114	16732	0.68724	16736.7	0.63172
16736.7	4.5922	16736.7	0.68671	16741.3	0.63135
16741.3	4.62995	16741.3	0.67934	16745.9	0.62882
16745.9	4.66026	16745.9	0.67786	16750.6	0.62559
16750.6	4.69802	16750.6	0.67715	16755.2	0.62532
16755.2	4.73378	16755.2	0.67428	16759.9	0.62167
16759.9	4.77029	16759.9	0.67115	16764.6	0.61749
16764.6	4.80296	16764.6	0.66992	16769.3	0.61789
16769.3	4.83716	16769.3	0.66874	16774	0.61488
16774	4.86664	16774	0.6659	16778.7	0.61414
16778.7	4.89743	16778.7	0.66559	16783.5	0.61492
16783.5	4.92974	16783.5	0.66061	16788.2	0.61269
16788.2	4.96191	16788.2	0.65835	16793	0.60972
16793	4.99507	16793	0.65561	16797.8	0.61063
16797.8	5.02516	16797.8	0.65382	16802.5	0.60934
16802.5	5.05636	16802.5	0.65674	16807.3	0.6087
16807.3	5.08921	16807.3	0.65313	16812.1	0.60789
16812.1	5.11108	16812.1	0.64941	16817	0.60623
16817	5.12434	16817	0.65609	16821.8	0.61703
16821.8	4.90327	16821.8	0.6699	16826.6	0.65126
16826.6	4.62256	16826.6	0.68189	16831.5	0.65334
16831.5	4.97272	16831.5	0.66352
