# Supplementary material for: Atomically dispersed Pb ionic sites in PbCdSe quantum dot gels enhance room-temperature NO2 sensing
Source: Nat Commun. 2021 Aug 12;12:4895. doi: 10.1038/s41467-021-25192-4 (PMC8361172; doi:10.1038/s41467-021-25192-4)
Supplement: Supplementary file 5 — Source Data [file 41467_2021_25192_MOESM5_ESM.zip › Source Data/Figure S9e.xlsx]

## Sheet: Sheet1
15013.8	-0.03549	15014.1	0.00511	15014	0.00365
15018.8	0.00952	15019.1	0.0045	15019	0.00374
15023.8	0.0066	15024.1	0.00428	15024	0.00387
15028.8	0.00797	15029.1	0.00384	15029	0.00355
15033.8	0.00872	15034.1	0.00415	15034	0.00293
15038.8	0.0056	15039.1	0.00309	15039	0.00244
15043.8	0.0062	15044.1	0.00242	15044	0.00164
15048.8	0.00422	15049.1	0.00212	15049	0.00193
15053.8	0.00228	15054.1	0.0015	15054	0.00194
15058.8	0.000474902	15059.1	0.0017	15059	0.00145
15063.8	-0.00412	15064.1	0.00144	15064	0.00124
15068.8	-0.0037	15069.1	0.00135	15069	0.000867916
15073.8	-7.39499e-05	15074.1	0.00061996	15074	0.000302517
15078.8	0.00485	15079.1	-0.000169967	15079	-0.000140979
15083.8	0.00703	15084.1	-0.000605761	15084	-0.000572944
15088.8	0.00405	15089.1	0.000169946	15089	-0.000340162
15093.8	0.000816002	15094.1	-0.000831685	15094	0.000335857
15098.8	0.00108	15099.1	-0.000336693	15099	-0.000110413
15103.8	-0.00106	15104.1	-0.000709319	15104	-0.000110563
15108.8	-0.00385	15109.1	-0.000967038	15109	-0.000443931
15113.8	-0.000125893	15114.1	-0.00234	15114	-0.00114
15118.8	-0.00166	15119.1	-0.00162	15119	-0.00117
15123.8	-0.00355	15124.1	-0.00131	15124	-0.0016
15128.8	-0.000908903	15129.1	-0.000275486	15129	-0.00201
15133.8	-0.00235	15134.1	-0.00020608	15134	-0.00129
15138.8	0.00061154	15139.1	-0.00141	15139	-0.00097236
15143.8	0.00239	15144.1	-0.000366516	15144	-8.85711e-05
15148.8	-0.00467	15149.1	9.94482e-05	15149	0.00031359
15153.8	-0.00237	15154.1	0.001	15154	0.000841594
15158.8	0.00207	15159.1	0.00157	15159	0.00158
15163.8	0.0026	15164.1	0.00319	15164	0.00307
15168.8	0.00295	15170	0.00614	15170	0.0051
15170	0.0126	15171	0.00592	15171	0.00481
15171	0.00981	15172	0.0072	15172	0.00588
15172	0.01217	15173	0.00665	15173	0.00685
15173	0.01462	15174	0.00757	15174	0.00862
15174	0.00788	15175	0.0098	15175	0.00917
15175	0.00676	15176	0.00931	15176	0.00924
15176	0.01236	15177	0.00982	15177	0.01092
15177	0.01619	15177.2	0.0094	15177.2	0.01029
15177.2	0.03101	15177.4	0.00885	15177.4	0.01063
15177.4	0.02704	15177.6	0.01337	15177.6	0.0091
15177.6	0.01426	15177.8	0.01314	15177.8	0.01168
15177.8	-0.00107	15178	0.01024	15178	0.011
15178	0.01481	15178.2	0.01305	15178.2	0.01255
15178.2	0.02767	15178.4	0.01964	15178.4	0.01236
15178.4	0.01688	15178.6	0.01393	15178.6	0.01107
15178.6	0.02224	15178.8	0.01211	15178.8	0.01003
15178.8	0.01859	15179	0.01565	15179	0.00951
15179	0.01486	15179.2	0.01597	15179.2	0.01404
15179.2	0.00401	15179.4	0.00862	15179.4	0.01425
15179.4	0.02082	15179.6	0.01194	15179.6	0.0118
15179.6	0.02821	15179.8	0.01238	15179.8	0.01183
15179.8	0.03758	15180	0.01447	15180	0.01349
15180	0.02176	15180.2	0.01434	15180.2	0.0147
15180.2	0.02887	15180.4	0.01221	15180.4	0.01368
15180.4	0.02685	15180.6	0.01476	15180.6	0.01639
15180.6	0.03519	15180.8	0.01323	15180.8	0.01522
15180.8	0.02428	15181	0.01417	15181	0.01479
15181	0.02254	15181.2	0.01362	15181.2	0.01276
15181.2	0.01721	15181.4	0.01584	15181.4	0.01453
15181.4	0.01493	15181.6	0.01627	15181.6	0.0151
15181.6	0.01163	15181.8	0.01613	15181.8	0.01764
15181.8	0.00823	15182	0.01502	15182	0.01564
15182	0.0075	15182.2	0.01952	15182.2	0.0149
15182.2	0.02431	15182.4	0.02119	15182.4	0.0158
15182.4	0.0184	15182.6	0.01764	15182.6	0.01463
15182.6	0.01392	15182.8	0.01229	15182.8	0.01827
15182.8	0.02909	15183	0.01843	15183	0.01603
15183	0.02745	15183.2	0.01435	15183.2	0.01596
15183.2	0.01175	15183.4	0.01776	15183.4	0.01751
15183.4	0.01041	15183.6	0.01753	15183.6	0.01639
15183.6	0.02504	15183.8	0.01896	15183.8	0.01735
15183.8	0.02317	15184	0.01702	15184	0.01921
15184	0.01699	15184.2	0.01978	15184.2	0.02055
15184.2	0.01034	15184.4	0.01785	15184.4	0.02009
15184.4	0.03585	15184.6	0.01849	15184.6	0.02088
15184.6	0.02967	15184.8	0.01795	15184.8	0.01999
15184.8	0.02931	15185	0.01935	15185	0.02103
15185	0.01549	15185.2	0.02195	15185.2	0.01912
15185.2	0.01237	15185.4	0.01986	15185.4	0.02143
15185.4	0.02395	15185.6	0.02005	15185.6	0.02163
15185.6	0.02704	15185.8	0.02687	15185.8	0.02167
15185.8	0.00578	15186	0.02403	15186	0.02178
15186	0.02382	15186.2	0.0217	15186.2	0.02046
15186.2	0.01128	15186.4	0.02282	15186.4	0.02423
15186.4	0.02687	15186.6	0.0258	15186.6	0.02168
15186.6	0.02773	15186.8	0.02646	15186.8	0.0238
15186.8	0.01626	15187	0.0254	15187	0.02562
15187	0.04097	15187.2	0.0273	15187.2	0.02428
15187.2	0.04395	15187.4	0.02724	15187.4	0.0252
15187.4	0.01526	15187.6	0.02986	15187.6	0.0248
15187.6	0.01715	15187.8	0.03196	15187.8	0.02744
15187.8	0.04083	15188	0.02595	15188	0.0271
15188	0.03364	15188.2	0.02772	15188.2	0.02611
15188.2	0.03989	15188.4	0.0299	15188.4	0.02953
15188.4	0.03376	15188.6	0.03455	15188.6	0.03084
15188.6	0.02416	15188.8	0.03035	15188.8	0.02927
15188.8	0.03714	15189	0.02934	15189	0.0297
15189	0.03736	15189.2	0.03015	15189.2	0.03002
15189.2	0.02931	15189.4	0.03322	15189.4	0.03176
15189.4	0.02572	15189.6	0.02951	15189.6	0.02882
15189.6	0.0359	15189.8	0.03602	15189.8	0.03081
15189.8	0.03724	15190	0.03737	15190	0.03489
15190	0.02407	15190.2	0.03464	15190.2	0.03556
15190.2	0.0359	15190.4	0.03656	15190.4	0.03366
15190.4	0.03546	15190.6	0.0355	15190.6	0.03118
15190.6	0.04374	15190.8	0.03783	15190.8	0.03272
15190.8	0.0286	15191	0.04052	15191	0.0347
15191	0.03446	15191.2	0.03597	15191.2	0.03848
15191.2	0.04166	15191.4	0.03764	15191.4	0.03766
15191.4	0.04822	15191.6	0.0404	15191.6	0.03872
15191.6	0.02974	15191.8	0.04201	15191.8	0.03847
15191.8	0.03503	15192	0.04392	15192	0.03939
15192	0.03793	15192.2	0.04216	15192.2	0.04277
15192.2	0.06757	15192.4	0.04217	15192.4	0.0394
15192.4	0.05213	15192.6	0.04505	15192.6	0.04323
15192.6	0.02838	15192.8	0.04802	15192.8	0.04796
15192.8	0.04404	15193	0.04881	15193	0.04611
15193	0.04732	15193.2	0.04724	15193.2	0.04495
15193.2	0.04549	15193.4	0.04955	15193.4	0.04486
15193.4	0.04454	15193.6	0.0542	15193.6	0.04833
15193.6	0.04835	15193.8	0.05078	15193.8	0.05031
15193.8	0.06802	15194	0.05281	15194	0.04897
15194	0.05175	15194.2	0.05596	15194.2	0.05147
15194.2	0.04316	15194.4	0.05627	15194.4	0.05364
15194.4	0.05237	15194.6	0.05864	15194.6	0.05461
15194.6	0.0529	15194.8	0.05837	15194.8	0.0556
15194.8	0.07105	15195	0.06458	15195	0.05774
15195	0.05525	15195.2	0.06197	15195.2	0.06131
15195.2	0.05661	15195.4	0.06374	15195.4	0.06448
15195.4	0.06526	15195.6	0.06381	15195.6	0.0637
15195.6	0.06311	15195.8	0.07077	15195.8	0.06388
15195.8	0.06069	15196	0.07097	15196	0.066
15196	0.06005	15196.2	0.07247	15196.2	0.06837
15196.2	0.05863	15196.4	0.0735	15196.4	0.06976
15196.4	0.06262	15196.6	0.07321	15196.6	0.07326
15196.6	0.0522	15196.8	0.0772	15196.8	0.07353
15196.8	0.06442	15197	0.07986	15197	0.07589
15197	0.06609	15197.2	0.08026	15197.2	0.07816
15197.2	0.07465	15197.4	0.08509	15197.4	0.07982
15197.4	0.06296	15197.6	0.0871	15197.6	0.08544
15197.6	0.07772	15197.8	0.08866	15197.8	0.08592
15197.8	0.08921	15198	0.09283	15198	0.08888
15198	0.07736	15198.2	0.09634	15198.2	0.09279
15198.2	0.06433	15198.4	0.09937	15198.4	0.0976
15198.4	0.08732	15198.6	0.1032	15198.6	0.09899
15198.6	0.09011	15198.8	0.10697	15198.8	0.10046
15198.8	0.08664	15199	0.11198	15199	0.10565
15199	0.09613	15199.2	0.11244	15199.2	0.11001
15199.2	0.08647	15199.4	0.11702	15199.4	0.11221
15199.4	0.08902	15199.6	0.12191	15199.6	0.11676
15199.6	0.09413	15199.8	0.12714	15199.8	0.12047
15199.8	0.0992	15200	0.13142	15200	0.12608
15200	0.08974	15200.2	0.13529	15200.2	0.13007
15200.2	0.10639	15200.4	0.14063	15200.4	0.13766
15200.4	0.10828	15200.6	0.14715	15200.6	0.14234
15200.6	0.11157	15200.8	0.15227	15200.8	0.14469
15200.8	0.12733	15201	0.15703	15201	0.15189
15201	0.13584	15201.2	0.16242	15201.2	0.1578
15201.2	0.11794	15201.4	0.16939	15201.4	0.16404
15201.4	0.12023	15201.6	0.17482	15201.6	0.1701
15201.6	0.13828	15201.8	0.18171	15201.8	0.17557
15201.8	0.15153	15202	0.18832	15202	0.18192
15202	0.15459	15202.2	0.19515	15202.2	0.18758
15202.2	0.14637	15202.4	0.20501	15202.4	0.19614
15202.4	0.15276	15202.6	0.21248	15202.6	0.20428
15202.6	0.1671	15202.8	0.22093	15202.8	0.21123
15202.8	0.16963	15203	0.2276	15203	0.22103
15203	0.17227	15203.2	0.23732	15203.2	0.22991
15203.2	0.18468	15203.4	0.24508	15203.4	0.23779
15203.4	0.18855	15203.6	0.25666	15203.6	0.24539
15203.6	0.19081	15203.8	0.26257	15203.8	0.25225
15203.8	0.20233	15204	0.27453	15204	0.26296
15204	0.2031	15204.2	0.28404	15204.2	0.27432
15204.2	0.21308	15204.4	0.29305	15204.4	0.2831
15204.4	0.21173	15204.6	0.30457	15204.6	0.29383
15204.6	0.22693	15204.8	0.3158	15204.8	0.30468
15204.8	0.22908	15205	0.32785	15205	0.31641
15205	0.24647	15205.2	0.33728	15205.2	0.32819
15205.2	0.25385	15205.4	0.35005	15205.4	0.33977
15205.4	0.26572	15205.6	0.36182	15205.6	0.35253
15205.6	0.27512	15205.8	0.37298	15205.8	0.36508
15205.8	0.27673	15206	0.39019	15206	0.37828
15206	0.3018	15206.2	0.40291	15206.2	0.38979
15206.2	0.31216	15206.4	0.41592	15206.4	0.40222
15206.4	0.32508	15206.6	0.42874	15206.6	0.41813
15206.6	0.32021	15206.8	0.44066	15206.8	0.43125
15206.8	0.33497	15207	0.45826	15207	0.44473
15207	0.35282	15207.2	0.47178	15207.2	0.45945
15207.2	0.37677	15207.4	0.48552	15207.4	0.47367
15207.4	0.38584	15207.6	0.5016	15207.6	0.49025
15207.6	0.40401	15207.8	0.51627	15207.8	0.50342
15207.8	0.4237	15208	0.5288	15208	0.51823
15208	0.44281	15208.2	0.54404	15208.2	0.53379
15208.2	0.45772	15208.4	0.55926	15208.4	0.54965
15208.4	0.46316	15208.6	0.57759	15208.6	0.56442
15208.6	0.48346	15208.8	0.59298	15208.8	0.58003
15208.8	0.49756	15209	0.61107	15209	0.59798
15209	0.51512	15209.2	0.6241	15209.2	0.61426
15209.2	0.53576	15209.4	0.63993	15209.4	0.63056
15209.4	0.55755	15209.6	0.6537	15209.6	0.64433
15209.6	0.56692	15209.8	0.66856	15209.8	0.66043
15209.8	0.5797	15210	0.68477	15210	0.67605
15210	0.59844	15210.2	0.69742	15210.2	0.69074
15210.2	0.61347	15210.4	0.71341	15210.4	0.70653
15210.4	0.63152	15210.6	0.72887	15210.6	0.72088
15210.6	0.65365	15210.8	0.74323	15210.8	0.73357
15210.8	0.66274	15211	0.75255	15211	0.74624
15211	0.67693	15211.2	0.76536	15211.2	0.76242
15211.2	0.6904	15211.4	0.77907	15211.4	0.77525
15211.4	0.70307	15211.6	0.79024	15211.6	0.78835
15211.6	0.71028	15211.8	0.80196	15211.8	0.80038
15211.8	0.72669	15212	0.81349	15212	0.81122
15212	0.75397	15212.2	0.82402	15212.2	0.82105
15212.2	0.76338	15212.4	0.83414	15212.4	0.83293
15212.4	0.77134	15212.6	0.84473	15212.6	0.84327
15212.6	0.78351	15212.8	0.85731	15212.8	0.85235
15212.8	0.78933	15213	0.86294	15213	0.86164
15213	0.79321	15213.2	0.87131	15213.2	0.86972
15213.2	0.81443	15213.4	0.87774	15213.4	0.87899
15213.4	0.82246	15213.6	0.88866	15213.6	0.8895
15213.6	0.82869	15213.8	0.89539	15213.8	0.89495
15213.8	0.84598	15214	0.90152	15214	0.90139
15214	0.85107	15214.2	0.91111	15214.2	0.90931
15214.2	0.85076	15214.4	0.91781	15214.4	0.91781
15214.4	0.8648	15214.6	0.92227	15214.6	0.92427
15214.6	0.8778	15214.8	0.92594	15214.8	0.92826
15214.8	0.88567	15215	0.93029	15215	0.93413
15215	0.88809	15215.2	0.93526	15215.2	0.94068
15215.2	0.89673	15215.4	0.94353	15215.4	0.94442
15215.4	0.91056	15215.6	0.94713	15215.6	0.94805
15215.6	0.92566	15215.8	0.95082	15215.8	0.95279
15215.8	0.92277	15216	0.95674	15216	0.95777
15216	0.92963	15216.2	0.96277	15216.2	0.9635
15216.2	0.93246	15216.4	0.96624	15216.4	0.96562
15216.4	0.94232	15216.6	0.96761	15216.6	0.96851
15216.6	0.92769	15216.8	0.97411	15216.8	0.97378
15216.8	0.93497	15217	0.97876	15217	0.97781
15217	0.94424	15217.2	0.97711	15217.2	0.97872
15217.2	0.95408	15217.4	0.98174	15217.4	0.98289
15217.4	0.94573	15217.6	0.98668	15217.6	0.98783
15217.6	0.95606	15217.8	0.98836	15217.8	0.99046
15217.8	0.95845	15218	0.98995	15218	0.99072
15218	0.95048	15218.2	0.99471	15218.2	0.9931
15218.2	0.96038	15218.4	0.99608	15218.4	0.99669
15218.4	0.96438	15218.6	1.00178	15218.6	0.99845
15218.6	0.95506	15218.8	1.00138	15218.8	1.00003
15218.8	0.97342	15219	1.00247	15219	1.00262
15219	0.96941	15219.2	1.00585	15219.2	1.00545
15219.2	0.96729	15219.4	1.00791	15219.4	1.00703
15219.4	0.97596	15219.6	1.00673	15219.6	1.00892
15219.6	0.97668	15219.8	1.00846	15219.8	1.01071
15219.8	0.97813	15220	1.01339	15220	1.01145
15220	0.99057	15220.2	1.01103	15220.2	1.01212
15220.2	0.99094	15220.4	1.01316	15220.4	1.01499
15220.4	0.99027	15220.6	1.01329	15220.6	1.01452
15220.6	0.99124	15220.8	1.01415	15220.8	1.01569
15220.8	0.98137	15221	1.01618	15221	1.01441
15221	0.98106	15221.2	1.01668	15221.2	1.01366
15221.2	0.97793	15221.4	1.01615	15221.4	1.01502
15221.4	0.97922	15221.6	1.01871	15221.6	1.01555
15221.6	0.97306	15221.8	1.01579	15221.8	1.01413
15221.8	0.99441	15222	1.01656	15222	1.01274
15222	0.98532	15222.2	1.01411	15222.2	1.01138
15222.2	0.9886	15222.4	1.01567	15222.4	1.01274
15222.4	0.98226	15222.6	1.01419	15222.6	1.01024
15222.6	0.97558	15222.8	1.01208	15222.8	1.01041
15222.8	0.98433	15223	1.00899	15223	1.00862
15223	0.98209	15223.2	1.01107	15223.2	1.00737
15223.2	0.97779	15223.4	1.0108	15223.4	1.00387
15223.4	0.98136	15223.6	1.00874	15223.6	1.00248
15223.6	0.97266	15223.8	1.00512	15223.8	1.00331
15223.8	0.98844	15224	1.00878	15224	1.00011
15224	0.97099	15224.2	1.00471	15224.2	0.99906
15224.2	0.97754	15224.4	1.00222	15224.4	0.99672
15224.4	0.98463	15224.6	1.00039	15224.6	0.99301
15224.6	0.98625	15224.8	1.00614	15224.8	0.99382
15224.8	0.96834	15225	0.99971	15225	0.9947
15225	0.97664	15225.2	0.99843	15225.2	0.99025
15225.2	0.97231	15225.4	0.9959	15225.4	0.98698
15225.4	0.96514	15225.6	0.99512	15225.6	0.98815
15225.6	0.96068	15225.8	0.99656	15225.8	0.98534
15225.8	0.9686	15226	0.99154	15226	0.98226
15226	0.96139	15226.2	0.99142	15226.2	0.9819
15226.2	0.94493	15226.4	0.98832	15226.4	0.98215
15226.4	0.94189	15226.6	0.98769	15226.6	0.9831
15226.6	0.95552	15226.8	0.98654	15226.8	0.97715
15226.8	0.96108	15227	0.98756	15227	0.97465
15227	0.9542	15227.2	0.98557	15227.2	0.97495
15227.2	0.94967	15227.4	0.98646	15227.4	0.97609
15227.4	0.96018	15227.6	0.98386	15227.6	0.97548
15227.6	0.95027	15227.8	0.98001	15227.8	0.97092
15227.8	0.95532	15228	0.98155	15228	0.97148
15228	0.94376	15228.2	0.98172	15228.2	0.97415
15228.2	0.92703	15228.4	0.98286	15228.4	0.97113
15228.4	0.94035	15228.6	0.98227	15228.6	0.97045
15228.6	0.95602	15228.8	0.97934	15228.8	0.96907
15228.8	0.93935	15229	0.98006	15229	0.97122
15229	0.93776	15229.2	0.97863	15229.2	0.97243
15229.2	0.93554	15229.4	0.97978	15229.4	0.97016
15229.4	0.93396	15229.6	0.97366	15229.6	0.96834
15229.6	0.93828	15229.8	0.97837	15229.8	0.97297
15229.8	0.93064	15230	0.98017	15230	0.97288
15230	0.92988	15230.2	0.97912	15230.2	0.97145
15230.2	0.9299	15230.4	0.97543	15230.4	0.97134
15230.4	0.92613	15230.6	0.97546	15230.6	0.97041
15230.6	0.91532	15230.8	0.97938	15230.8	0.97371
15230.8	0.93266	15231	0.98124	15231	0.9746
15231	0.92335	15231.2	0.97729	15231.2	0.97335
15231.2	0.94206	15231.4	0.97913	15231.4	0.97496
15231.4	0.94787	15231.6	0.9762	15231.6	0.9752
15231.6	0.91678	15231.8	0.97789	15231.8	0.9748
15231.8	0.92307	15232	0.98006	15232	0.97376
15232	0.92665	15232.2	0.97907	15232.2	0.9746
15232.2	0.92204	15232.4	0.97802	15232.4	0.98001
15232.4	0.91471	15232.6	0.98398	15232.6	0.97508
15232.6	0.91424	15232.8	0.98139	15232.8	0.97418
15232.8	0.91439	15233	0.98203	15233	0.97758
15233	0.92134	15233.7	0.984	15233.7	0.98038
15233.7	0.91641	15234.4	0.98499	15234.4	0.98072
15234.4	0.9229	15235.1	0.98462	15235.1	0.98249
15235.1	0.92133	15235.8	0.98548	15235.8	0.98391
15235.8	0.92565	15236.5	0.98685	15236.5	0.9853
15236.5	0.92407	15237.2	0.98546	15237.2	0.98594
15237.2	0.9272	15237.9	0.98748	15237.9	0.98559
15237.9	0.9435	15238.6	0.98702	15238.6	0.98664
15238.6	0.93537	15239.3	0.98803	15239.3	0.98673
15239.3	0.93917	15241	0.99105	15241	0.98878
15241	0.94063	15242	0.99119	15242	0.99
15242	0.95151	15243	0.99312	15243	0.99258
15243	0.96448	15244	0.99717	15244	0.99511
15244	0.9685	15245.1	0.99795	15245.1	0.99896
15245.1	0.9653	15246.1	1.00169	15246.1	1.00403
15246.1	0.96829	15247.2	1.00524	15247.2	1.00777
15247.2	0.97577	15248.3	1.00918	15248.3	1.01112
15248.3	0.98449	15249.4	1.01303	15249.4	1.01409
15249.4	0.98456	15250.5	1.01604	15250.5	1.01751
15250.5	0.98718	15251.6	1.01823	15251.6	1.02083
15251.6	0.98522	15252.7	1.0219	15252.7	1.02262
15252.7	0.9908	15253.9	1.0239	15253.9	1.02563
15253.9	0.99736	15255	1.02454	15255	1.02817
15255	1.00484	15256.2	1.02494	15256.2	1.0293
15256.2	1.0064	15257.4	1.02536	15257.4	1.02717
15257.4	1.00474	15258.6	1.02412	15258.6	1.02659
15258.6	0.99863	15259.8	1.0245	15259.8	1.02478
15259.8	1.00768	15261	1.02272	15261	1.0214
15261	1.00615	15262.2	1.02152	15262.2	1.01981
15262.2	1.00731	15263.4	1.01816	15263.4	1.01895
15263.4	1.01107	15264.7	1.01692	15264.7	1.0152
15264.7	1.01273	15265.9	1.01585	15265.9	1.01397
15265.9	1.01464	15267.2	1.0154	15267.2	1.011
15267.2	1.01032	15268.5	1.01425	15268.5	1.01096
15268.5	1.0084	15269.8	1.01359	15269.8	1.0112
15269.8	1.00377	15271.1	1.01474	15271.1	1.01163
15271.1	1.00493	15272.4	1.01565	15272.4	1.01136
15272.4	1.00897	15273.8	1.0136	15273.8	1.01193
15273.8	1.00957	15275.1	1.01498	15275.1	1.01179
15275.1	1.00972	15276.5	1.0122	15276.5	1.01259
15276.5	1.00746	15277.8	1.01252	15277.8	1.01369
15277.8	1.01494	15279.2	1.0117	15279.2	1.01234
15279.2	1.01561	15280.6	1.01381	15280.6	1.01088
15280.6	1.0172	15282	1.01097	15282	1.0098
15282	1.013	15283.5	1.00879	15283.5	1.00965
15283.5	1.01886	15284.9	1.00762	15284.9	1.00761
15284.9	1.02149	15286.3	1.00665	15286.3	1.00653
15286.3	1.02488	15287.8	1.00566	15287.8	1.00773
15287.8	1.02812	15289.3	1.00394	15289.3	1.00535
15289.3	1.02712	15290.7	1.00458	15290.7	1.006
15290.7	1.03242	15292.2	1.00499	15292.2	1.0056
15292.2	1.03328	15293.7	1.00502	15293.7	1.00636
15293.7	1.03418	15295.3	1.00757	15295.3	1.00854
15295.3	1.03324	15296.8	1.00707	15296.8	1.00931
15296.8	1.04363	15298.3	1.00744	15298.3	1.01011
15298.3	1.05019	15299.9	1.00935	15299.9	1.01225
15299.9	1.0478	15301.5	1.00981	15301.5	1.01332
15301.5	1.04964	15303	1.01123	15303	1.01284
15303	1.06286	15304.6	1.01328	15304.6	1.01349
15304.6	1.06973	15306.2	1.01372	15306.2	1.01527
15306.2	1.0643	15307.8	1.01384	15307.8	1.01733
15307.8	1.06531	15309.5	1.01496	15309.5	1.0165
15309.5	1.07126	15311.1	1.01556	15311.1	1.01748
15311.1	1.07896	15312.8	1.01543	15312.8	1.01778
15312.8	1.07978	15314.4	1.01526	15314.4	1.01701
15314.4	1.08183	15316.1	1.01604	15316.1	1.01697
15316.1	1.08508	15317.8	1.01636	15317.8	1.01615
15317.8	1.08063	15319.5	1.0156	15319.5	1.01628
15319.5	1.08769	15321.2	1.01555	15321.2	1.0156
15321.2	1.09871	15322.9	1.01637	15322.9	1.01465
15322.9	1.10393	15324.7	1.01605	15324.7	1.0153
15324.7	1.1041	15326.4	1.01547	15326.4	1.01581
15326.4	1.11053	15328.2	1.01335	15328.2	1.01342
15328.2	1.10852	15329.9	1.01304	15329.9	1.01276
15329.9	1.12264	15331.7	1.01243	15331.7	1.01245
15331.7	1.13338	15333.5	1.01155	15333.5	1.01056
15333.5	1.12819	15335.3	1.01265	15335.3	1.00859
15335.3	1.12584	15337.2	1.01004	15337.2	1.01006
15337.2	1.13676	15339	1.0113	15339	1.00986
15339	1.14024	15340.8	1.01001	15340.8	1.0096
15340.8	1.14759	15342.7	1.0094	15342.7	1.01014
15342.7	1.14375	15344.6	1.01065	15344.6	1.0086
15344.6	1.14896	15346.5	1.0117	15346.5	1.01214
15346.5	1.15382	15348.4	1.0102	15348.4	1.01115
15348.4	1.15823	15350.3	1.00964	15350.3	1.01004
15350.3	1.15805	15352.2	1.01068	15352.2	1.00999
15352.2	1.15655	15354.1	1.01182	15354.1	1.01123
15354.1	1.16261	15356.1	1.0106	15356.1	1.0124
15356.1	1.17383	15358	1.01168	15358	1.01211
15358	1.17876	15360	1.01338	15360	1.0124
15360	1.18132	15362	1.01333	15362	1.01169
15362	1.18714	15364	1.01313	15364	1.01227
15364	1.18666	15366	1.01305	15366	1.01355
15366	1.19383	15368	1.0137	15368	1.01391
15368	1.20122	15370	1.01344	15370	1.01411
15370	1.20866	15372.1	1.01499	15372.1	1.01593
15372.1	1.20874	15374.1	1.01498	15374.1	1.01593
15374.1	1.20574	15376.2	1.01562	15376.2	1.01379
15376.2	1.2184	15378.3	1.01515	15378.3	1.0134
15378.3	1.2219	15380.4	1.01444	15380.4	1.01346
15380.4	1.22774	15382.5	1.01505	15382.5	1.01461
15382.5	1.23193	15384.6	1.01574	15384.6	1.01291
15384.6	1.23386	15386.7	1.01654	15386.7	1.01447
15386.7	1.24143	15388.8	1.01644	15388.8	1.01531
15388.8	1.24683	15391	1.0153	15391	1.0147
15391	1.25333	15393.2	1.01545	15393.2	1.01417
15393.2	1.26229	15395.3	1.01592	15395.3	1.01443
15395.3	1.26607	15397.5	1.01686	15397.5	1.01523
15397.5	1.269	15399.7	1.01649	15399.7	1.016
15399.7	1.27825	15401.9	1.01627	15401.9	1.0163
15401.9	1.27707	15404.2	1.01733	15404.2	1.01558
15404.2	1.28917	15406.4	1.01815	15406.4	1.01688
15406.4	1.2906	15408.6	1.01655	15408.6	1.01612
15408.6	1.29167	15410.9	1.01719	15410.9	1.01657
15410.9	1.3054	15413.2	1.01917	15413.2	1.01659
15413.2	1.31224	15415.5	1.01884	15415.5	1.01564
15415.5	1.3208	15417.8	1.01863	15417.8	1.01742
15417.8	1.31791	15420.1	1.02078	15420.1	1.01907
15420.1	1.32917	15422.4	1.02176	15422.4	1.01866
15422.4	1.33409	15424.7	1.023	15424.7	1.01826
15424.7	1.34544	15427.1	1.02201	15427.1	1.01954
15427.1	1.35052	15429.4	1.02298	15429.4	1.01999
15429.4	1.36368	15431.8	1.02275	15431.8	1.02144
15431.8	1.37218	15434.2	1.0233	15434.2	1.02199
15434.2	1.37048	15436.6	1.02347	15436.6	1.02257
15436.6	1.38399	15439	1.02313	15439	1.02223
15439	1.40245	15441.4	1.02408	15441.4	1.02224
15441.4	1.39972	15443.8	1.02376	15443.8	1.02341
15443.8	1.39096	15446.3	1.02279	15446.3	1.02413
15446.3	1.40903	15448.8	1.02446	15448.8	1.0232
15448.8	1.42018	15451.2	1.02448	15451.2	1.02361
15451.2	1.43365	15453.7	1.02526	15453.7	1.02321
15453.7	1.44786	15456.2	1.02463	15456.2	1.0231
15456.2	1.45884	15458.7	1.02611	15458.7	1.022
15458.7	1.46984	15461.2	1.02638	15461.2	1.02181
15461.2	1.47281	15463.7	1.02576	15463.7	1.02275
15463.7	1.48307	15466.3	1.02658	15466.3	1.0235
15466.3	1.49582	15468.8	1.02624	15468.8	1.02339
15468.8	1.50963	15471.4	1.02557	15471.4	1.02429
15471.4	1.5178	15474	1.02612	15474	1.02574
15474	1.52596	15476.6	1.02627	15476.6	1.02513
15476.6	1.53044	15479.2	1.02653	15479.2	1.0261
15479.2	1.54567	15481.8	1.02513	15481.8	1.02573
15481.8	1.56034	15484.4	1.02634	15484.4	1.02577
15484.4	1.57025	15487.1	1.02836	15487.1	1.02503
15487.1	1.57563	15489.7	1.02967	15489.7	1.0252
15489.7	1.58749	15492.4	1.02763	15492.4	1.02667
15492.4	1.59517	15495.1	1.02826	15495.1	1.02713
15495.1	1.60389	15497.7	1.02891	15497.7	1.02616
15497.7	1.61904	15500.4	1.02942	15500.4	1.02625
15500.4	1.62486	15503.2	1.02938	15503.2	1.02743
15503.2	1.63064	15505.9	1.03	15505.9	1.02779
15505.9	1.64328	15508.6	1.02975	15508.6	1.02839
15508.6	1.65942	15511.4	1.03078	15511.4	1.02832
15511.4	1.67287	15514.1	1.03043	15514.1	1.02764
15514.1	1.68351	15516.9	1.0305	15516.9	1.0292
15516.9	1.70754	15519.7	1.03067	15519.7	1.02907
15519.7	1.718	15522.5	1.02963	15522.5	1.02774
15522.5	1.71924	15525.3	1.03205	15525.3	1.02836
15525.3	1.73624	15528.1	1.03456	15528.1	1.02856
15528.1	1.74676	15531	1.03211	15531	1.03023
15531	1.75744	15533.8	1.03222	15533.8	1.02923
15533.8	1.76941	15536.7	1.0332	15536.7	1.02929
15536.7	1.78179	15539.5	1.03235	15539.5	1.03103
15539.5	1.79228	15542.4	1.03251	15542.4	1.02995
15542.4	1.81545	15545.3	1.0318	15545.3	1.03037
15545.3	1.82051	15548.2	1.03274	15548.2	1.0308
15548.2	1.82952	15551.1	1.03254	15551.1	1.03069
15551.1	1.85168	15554.1	1.03186	15554.1	1.03088
15554.1	1.86283	15557	1.03238	15557	1.03074
15557	1.87922	15560	1.0338	15560	1.03002
15560	1.88916	15562.9	1.0339	15562.9	1.03066
15562.9	1.90502	15565.9	1.03509	15565.9	1.03277
15565.9	1.91023	15568.9	1.03414	15568.9	1.03293
15568.9	1.90842	15571.9	1.03483	15571.9	1.03183
15571.9	1.93304	15574.9	1.03482	15574.9	1.03333
15574.9	1.95652	15578	1.03521	15578	1.03307
15578	1.97421	15581	1.03511	15581	1.03305
15581	1.99266	15584.1	1.03606	15584.1	1.03366
15584.1	1.99976	15587.1	1.03589	15587.1	1.03328
15587.1	2.0057	15590.2	1.03743	15590.2	1.03345
15590.2	2.02994	15593.3	1.03862	15593.3	1.03366
15593.3	2.04207	15596.4	1.03701	15596.4	1.03372
15596.4	2.04968	15599.5	1.0391	15599.5	1.03351
15599.5	2.07198	15602.6	1.03851	15602.6	1.03422
15602.6	2.09084	15605.8	1.03906	15605.8	1.03546
15605.8	2.09895	15608.9	1.03873	15608.9	1.03479
15608.9	2.11348	15612.1	1.03872	15612.1	1.03601
15612.1	2.12205	15615.3	1.03893	15615.3	1.03653
15615.3	2.1379	15618.5	1.03935	15618.5	1.03574
15618.5	2.1457	15621.7	1.04035	15621.7	1.03658
15621.7	2.16728	15624.9	1.0407	15624.9	1.03665
15624.9	2.18215	15628.1	1.04086	15628.1	1.03695
15628.1	2.19847	15631.3	1.03871	15631.3	1.03703
15631.3	2.21099	15634.6	1.04049	15634.6	1.03716
15634.6	2.22788	15637.9	1.04195	15637.9	1.03836
15637.9	2.24619	15641.1	1.04159	15641.1	1.03875
15641.1	2.25779	15644.4	1.04168	15644.4	1.03984
15644.4	2.27248	15647.7	1.04277	15647.7	1.03949
15647.7	2.29367	15651	1.04282	15651	1.03953
15651	2.31302	15654.3	1.04175	15654.3	1.03885
15654.3	2.32914	15657.7	1.0431	15657.7	1.03937
15657.7	2.34426	15661	1.04246	15661	1.03978
15661	2.363	15664.4	1.04362	15664.4	1.04074
15664.4	2.37596	15667.8	1.04348	15667.8	1.04022
15667.8	2.39457	15671.1	1.04387	15671.1	1.04077
15671.1	2.40556	15674.5	1.04245	15674.5	1.04161
15674.5	2.42219	15677.9	1.04404	15677.9	1.04151
15677.9	2.43617	15681.4	1.04581	15681.4	1.03989
15681.4	2.45061	15684.8	1.0445	15684.8	1.04153
15684.8	2.47016	15688.2	1.04364	15688.2	1.04317
15688.2	2.49011	15691.7	1.04616	15691.7	1.04222
15691.7	2.49889	15695.2	1.04599	15695.2	1.04245
15695.2	2.5176	15698.6	1.04539	15698.6	1.04295
15698.6	2.54149	15702.1	1.04614	15702.1	1.04197
15702.1	2.56335	15705.6	1.04738	15705.6	1.04375
15705.6	2.58078	15709.2	1.04621	15709.2	1.04318
15709.2	2.59881	15712.7	1.04886	15712.7	1.04326
15712.7	2.61338	15716.2	1.04802	15716.2	1.04309
15716.2	2.62661	15719.8	1.04636	15719.8	1.04478
15719.8	2.64234	15723.3	1.04772	15723.3	1.04329
15723.3	2.66487	15726.9	1.0481	15726.9	1.04333
15726.9	2.68274	15730.5	1.04781	15730.5	1.04535
15730.5	2.70777	15734.1	1.04642	15734.1	1.04404
15734.1	2.72884	15737.7	1.04859	15737.7	1.04353
15737.7	2.74774	15741.4	1.04917	15741.4	1.04562
15741.4	2.76705	15745	1.0513	15745	1.04582
15745	2.78735	15748.7	1.05081	15748.7	1.04546
15748.7	2.80812	15752.3	1.05133	15752.3	1.04542
15752.3	2.85446	15756	1.04948	15756	1.04675
15756	2.89325	15759.7	1.05111	15759.7	1.04776
15759.7	2.91798	15763.4	1.0521	15763.4	1.04844
15763.4	2.91806	15767.1	1.05344	15767.1	1.04818
15767.1	2.91735	15770.8	1.05186	15770.8	1.04854
15770.8	2.93314	15774.6	1.05358	15774.6	1.04813
15774.6	2.95982	15778.3	1.05364	15778.3	1.05118
15778.3	2.97963	15782.1	1.05597	15782.1	1.05212
15782.1	2.99908	15785.8	1.0569	15785.8	1.05201
15785.8	3.02611	15789.6	1.05715	15789.6	1.05362
15789.6	3.05277	15793.4	1.05675	15793.4	1.05293
15793.4	3.07979	15797.2	1.05779	15797.2	1.05528
15797.2	3.09966	15801.1	1.0609	15801.1	1.05599
15801.1	3.12556	15804.9	1.06293	15804.9	1.05663
15804.9	3.15029	15808.7	1.06405	15808.7	1.05754
15808.7	3.17207	15812.6	1.06518	15812.6	1.06144
15812.6	3.20105	15816.5	1.06755	15816.5	1.06254
15816.5	3.22751	15820.3	1.06939	15820.3	1.06655
15820.3	3.2554	15824.2	1.07268	15824.2	1.06996
15824.2	3.28826	15828.2	1.07635	15828.2	1.07398
15828.2	3.31593	15832.1	1.08031	15832.1	1.07781
15832.1	3.34748	15836	1.08512	15836	1.08352
15836	3.37861	15839.9	1.09231	15839.9	1.09307
15839.9	3.42449	15843.9	1.10405	15843.9	1.10633
15843.9	3.46184	15847.9	1.12066	15847.9	1.12639
15847.9	3.51911	15851.9	1.15445	15851.9	1.16335
15851.9	3.60005	15855.8	1.21803	15855.8	1.23315
15855.8	3.72532	15859.9	1.32365	15859.9	1.35388
15859.9	3.924	15863.9	1.41629	15863.9	1.4609
15863.9	4.11391	15867.9	1.41396	15867.9	1.46116
15867.9	4.13551	15871.9	1.37379	15871.9	1.41341
15871.9	4.08619	15876	1.35197	15876	1.38771
15876	4.0988	15880.1	1.34493	15880.1	1.38133
15880.1	4.12108	15884.1	1.34836	15884.1	1.38411
15884.1	4.10613	15888.2	1.35462	15888.2	1.39128
15888.2	4.13759	15892.3	1.35761	15892.3	1.39624
15892.3	4.17455	15896.4	1.35975	15896.4	1.39967
15896.4	4.21632	15900.6	1.36158	15900.6	1.4025
15900.6	4.25268	15904.7	1.3624	15904.7	1.40142
15904.7	4.28127	15908.9	1.36062	15908.9	1.39974
15908.9	4.30392	15913	1.36058	15913	1.39772
15913	4.3332	15917.2	1.35814	15917.2	1.39551
15917.2	4.35814	15921.4	1.35831	15921.4	1.39517
15921.4	4.38448	15925.6	1.35806	15925.6	1.39648
15925.6	4.41071	15929.8	1.35828	15929.8	1.39929
15929.8	4.4465	15934	1.35763	15934	1.39821
15934	4.47604	15938.3	1.35802	15938.3	1.39739
15938.3	4.51027	15942.5	1.35903	15942.5	1.39831
15942.5	4.53789	15946.8	1.36032	15946.8	1.39751
15946.8	4.55391	15951	1.36073	15951	1.39921
15951	4.61666	15955.3	1.35986	15955.3	1.39922
15955.3	4.71092	15959.6	1.36171	15959.6	1.39975
15959.6	4.71619	15963.9	1.35976	15963.9	1.39945
15963.9	4.69795	15968.3	1.36151	15968.3	1.3978
15968.3	4.72336	15972.6	1.35992	15972.6	1.39762
15972.6	4.75325	15976.9	1.3591	15976.9	1.39707
15976.9	4.78686	15981.3	1.35963	15981.3	1.3962
15981.3	4.81752	15985.7	1.35831	15985.7	1.39568
15985.7	4.84237	15990.1	1.35906	15990.1	1.39666
15990.1	4.85614	15994.5	1.36034	15994.5	1.39663
15994.5	4.90629	15998.9	1.36106	15998.9	1.39701
15998.9	4.95291	16003.3	1.36073	16003.3	1.39857
16003.3	4.98091	16007.7	1.3606	16007.7	1.39778
16007.7	5.01134	16012.2	1.36018	16012.2	1.39791
16012.2	5.04325	16016.6	1.36013	16016.6	1.39831
16016.6	5.07398	16021.1	1.36057	16021.1	1.39877
16021.1	5.10432	16025.6	1.36078	16025.6	1.3973
16025.6	5.13373	16030.1	1.36141	16030.1	1.39809
16030.1	5.1675	16034.6	1.36153	16034.6	1.39726
16034.6	5.20338	16039.1	1.36228	16039.1	1.39783
16039.1	5.23901	16043.6	1.36204	16043.6	1.39712
16043.6	5.27082	16048.1	1.36083	16048.1	1.39825
16048.1	5.30189	16052.7	1.36122	16052.7	1.39822
16052.7	5.3402	16057.3	1.36184	16057.3	1.39925
16057.3	5.36994	16061.8	1.36304	16061.8	1.39916
16061.8	5.40575	16066.4	1.36157	16066.4	1.39905
16066.4	5.43361	16071	1.36311	16071	1.39947
16071	5.46491	16075.6	1.36289	16075.6	1.40054
16075.6	5.49607	16080.3	1.36367	16080.3	1.40059
16080.3	5.53576	16084.9	1.36341	16084.9	1.40016
16084.9	5.57379	16089.6	1.36405	16089.6	1.40014
16089.6	5.60648	16094.2	1.36454	16094.2	1.40053
16094.2	5.64161	16098.9	1.364	16098.9	1.40019
16098.9	5.67476	16103.6	1.364	16103.6	1.40045
16103.6	5.70868	16108.3	1.36489	16108.3	1.40037
16108.3	5.74425	16113	1.36427	16113	1.40013
16113	5.78729	16117.7	1.36424	16117.7	1.4009
16117.7	5.82336	16122.5	1.36541	16122.5	1.40116
16122.5	5.8501	16127.2	1.36664	16127.2	1.4016
16127.2	5.87797	16132	1.36654	16132	1.40202
16132	5.91423	16136.8	1.36653	16136.8	1.40238
16136.8	5.95012	16141.5	1.36676	16141.5	1.4025
16141.5	5.98649	16146.3	1.36723	16146.3	1.4031
16146.3	6.0208	16151.1	1.36731	16151.1	1.40356
16151.1	6.06037	16156	1.36781	16156	1.40419
16156	6.09405	16160.8	1.3691	16160.8	1.40524
16160.8	6.12475	16165.6	1.36876	16165.6	1.40556
16165.6	6.17794	16170.5	1.36717	16170.5	1.40549
16170.5	6.29257
