# Supplementary material for: Atomically dispersed Pb ionic sites in PbCdSe quantum dot gels enhance room-temperature NO2 sensing
Source: Nat Commun. 2021 Aug 12;12:4895. doi: 10.1038/s41467-021-25192-4 (PMC8361172; doi:10.1038/s41467-021-25192-4)
Supplement: Supplementary file 5 — Source Data [file 41467_2021_25192_MOESM5_ESM.zip › Source Data/Figure S9f.xlsx]

## Sheet: Sheet1
12848	-1.67531	12848	-0.00383	12848	0.01216
12853	-1.31263	12853	-0.00113	12853	0.01426
12858	-0.94665	12858	0.00722	12858	0.01636
12863	-0.40105	12863	0.01908	12863	0.01736
12868	0.16569	12868	0.03367	12868	0.01738
12873	0.7745	12873	0.04722	12873	0.01689
12878	1.15993	12878	0.05891	12878	0.01681
12883	1.42646	12883	0.06527	12883	0.01675
12888	1.35245	12888	0.06461	12888	0.01578
12893	1.00429	12893	0.0554	12893	0.01298
12898	0.47094	12898	0.03928	12898	0.00848
12903	-0.13185	12903	0.01818	12903	0.00353
12908	-0.78183	12908	-0.00104	12908	0.000121363
12913	-1.44092	12913	-0.01787	12913	-0.00198
12918	-1.7272	12918	-0.02976	12918	-0.00341
12923	-1.97996	12923	-0.03713	12923	-0.00439
12928	-1.97985	12928	-0.04153	12928	-0.00522
12933	-1.5231	12933	-0.03714	12933	-0.00637
12938	-1.3394	12938	-0.02966	12938	-0.00608
12943	-1.14423	12943	-0.01761	12943	-0.00574
12948	-0.44303	12948	-0.00618	12948	-0.00429
12953	0.3362	12953	0.00657	12953	-0.00274
12958	1.27126	12958	0.01624	12958	-0.00185
12963	1.03385	12963	0.02238	12963	-0.00159
12968	1.19356	12968	0.02536	12968	-0.000178803
12973	1.27802	12973	0.02446	12973	0.000217024
12978	1.18989	12978	0.01998	12978	0.00147
12983	0.93002	12983	0.01281	12983	0.00317
12988	0.70769	12988	0.00312	12988	0.00401
12993	0.36574	12993	-0.00796	12993	0.00468
12998	0.01347	12998	-0.0179	12998	0.00518
13003	-0.26582	13003	-0.0279	13003	0.00523
13005	-0.29875	13005	-0.03246	13005	0.00592
13006	-0.28405	13006	-0.03268	13006	0.00572
13007	-0.39268	13007	-0.03183	13007	0.00635
13008	-0.41874	13008	-0.03521	13008	0.00762
13009	-0.57185	13009	-0.03627	13009	0.0074
13010	-0.67103	13010	-0.0365	13010	0.00763
13011	-0.68652	13011	-0.03757	13011	0.00827
13012	-0.59366	13012	-0.03716	13012	0.00975
13012.2	-0.7176	13012.2	-0.03973	13012.2	0.0082
13012.4	-0.93296	13012.4	-0.03574	13012.4	0.00909
13012.6	-0.69225	13012.6	-0.03438	13012.6	0.00926
13012.8	-0.62102	13012.8	-0.0351	13012.8	0.00778
13013	-0.78036	13013	-0.03763	13013	0.00968
13013.2	-0.68245	13013.2	-0.03874	13013.2	0.01036
13013.4	-0.69114	13013.4	-0.03764	13013.4	0.00925
13013.6	-0.85	13013.6	-0.03938	13013.6	0.01
13013.8	-0.45897	13013.8	-0.03413	13013.8	0.01044
13014	-0.56592	13014	-0.03348	13014	0.01138
13014.2	-0.68825	13014.2	-0.03732	13014.2	0.01088
13014.4	-0.7472	13014.4	-0.03618	13014.4	0.01059
13014.6	-0.74136	13014.6	-0.03603	13014.6	0.01077
13014.8	-0.79043	13014.8	-0.03379	13014.8	0.0103
13015	-0.72454	13015	-0.03478	13015	0.01059
13015.2	-0.84124	13015.2	-0.03572	13015.2	0.01065
13015.4	-0.79704	13015.4	-0.03806	13015.4	0.01219
13015.6	-0.88693	13015.6	-0.03697	13015.6	0.01237
13015.8	-0.46945	13015.8	-0.03704	13015.8	0.01182
13016	-0.69575	13016	-0.03617	13016	0.01147
13016.2	-0.70024	13016.2	-0.04006	13016.2	0.0124
13016.4	-0.69277	13016.4	-0.03973	13016.4	0.01122
13016.6	-0.91034	13016.6	-0.04153	13016.6	0.01262
13016.8	-0.79528	13016.8	-0.03903	13016.8	0.01427
13017	-0.77382	13017	-0.03872	13017	0.0122
13017.2	-0.53221	13017.2	-0.0342	13017.2	0.01365
13017.4	-0.77181	13017.4	-0.03673	13017.4	0.0125
13017.6	-0.57648	13017.6	-0.03645	13017.6	0.01457
13017.8	-0.8602	13017.8	-0.03622	13017.8	0.01495
13018	-0.73949	13018	-0.03743	13018	0.01285
13018.2	-0.61369	13018.2	-0.03879	13018.2	0.01419
13018.4	-0.7226	13018.4	-0.03587	13018.4	0.0144
13018.6	-0.81312	13018.6	-0.0371	13018.6	0.01469
13018.8	-0.88489	13018.8	-0.03759	13018.8	0.0169
13019	-0.6944	13019	-0.03132	13019	0.01561
13019.2	-0.64755	13019.2	-0.03096	13019.2	0.01563
13019.4	-0.67144	13019.4	-0.03277	13019.4	0.01603
13019.6	-0.67329	13019.6	-0.03063	13019.6	0.01515
13019.8	-0.71743	13019.8	-0.03102	13019.8	0.01692
13020	-0.68436	13020	-0.0328	13020	0.01643
13020.2	-0.84176	13020.2	-0.03131	13020.2	0.01847
13020.4	-0.61374	13020.4	-0.03257	13020.4	0.01949
13020.6	-0.58962	13020.6	-0.0325	13020.6	0.01884
13020.8	-0.55058	13020.8	-0.0282	13020.8	0.01815
13021	-0.44229	13021	-0.03097	13021	0.02003
13021.2	-0.50308	13021.2	-0.02717	13021.2	0.021
13021.4	-0.45985	13021.4	-0.03075	13021.4	0.01989
13021.6	-0.5847	13021.6	-0.02958	13021.6	0.01981
13021.8	-0.54343	13021.8	-0.02856	13021.8	0.02127
13022	-0.23301	13022	-0.02682	13022	0.02115
13022.2	0.00554	13022.2	-0.02697	13022.2	0.02092
13022.4	-0.05029	13022.4	-0.03013	13022.4	0.02229
13022.6	-0.000322942	13022.6	-0.02722	13022.6	0.02265
13022.8	0.14881	13022.8	-0.02481	13022.8	0.02296
13023	0.26279	13023	-0.02035	13023	0.02298
13023.2	0.29138	13023.2	-0.02337	13023.2	0.0235
13023.4	0.3691	13023.4	-0.02265	13023.4	0.0259
13023.6	0.41936	13023.6	-0.02218	13023.6	0.02475
13023.8	0.5655	13023.8	-0.02035	13023.8	0.02568
13024	0.56757	13024	-0.02307	13024	0.02815
13024.2	0.69907	13024.2	-0.02165	13024.2	0.02697
13024.4	0.73173	13024.4	-0.02192	13024.4	0.02813
13024.6	0.58492	13024.6	-0.02117	13024.6	0.02917
13024.8	0.79228	13024.8	-0.01678	13024.8	0.02862
13025	0.8019	13025	-0.02068	13025	0.02869
13025.2	0.46182	13025.2	-0.01645	13025.2	0.03111
13025.4	0.63159	13025.4	-0.01388	13025.4	0.03136
13025.6	0.79374	13025.6	-0.01636	13025.6	0.03171
13025.8	0.44102	13025.8	-0.01551	13025.8	0.03313
13026	0.28619	13026	-0.01529	13026	0.03369
13026.2	0.44225	13026.2	-0.0143	13026.2	0.03468
13026.4	0.28841	13026.4	-0.01137	13026.4	0.0344
13026.6	0.1714	13026.6	-0.01261	13026.6	0.0355
13026.8	0.06771	13026.8	-0.01161	13026.8	0.03664
13027	-0.00147	13027	-0.00649	13027	0.03885
13027.2	-0.05322	13027.2	-0.00872	13027.2	0.03916
13027.4	-0.22493	13027.4	-0.00669	13027.4	0.04069
13027.6	-0.26033	13027.6	-0.00279	13027.6	0.04006
13027.8	-0.32317	13027.8	-0.00546	13027.8	0.04015
13028	-0.15084	13028	-0.00341	13028	0.04313
13028.2	-0.21744	13028.2	-0.00248	13028.2	0.04441
13028.4	-0.42813	13028.4	-0.00156	13028.4	0.04542
13028.6	-0.50682	13028.6	0.00183	13028.6	0.0454
13028.8	-0.38957	13028.8	0.00266	13028.8	0.04852
13029	-0.35599	13029	0.0045	13029	0.04947
13029.2	-0.31552	13029.2	0.00443	13029.2	0.0496
13029.4	-0.23169	13029.4	0.00597	13029.4	0.05147
13029.6	-0.18552	13029.6	0.00938	13029.6	0.05148
13029.8	-0.33178	13029.8	0.01045	13029.8	0.05214
13030	-0.2549	13030	0.01359	13030	0.05588
13030.2	-0.17474	13030.2	0.01301	13030.2	0.05645
13030.4	-0.28704	13030.4	0.01694	13030.4	0.05807
13030.6	-0.33686	13030.6	0.01828	13030.6	0.06055
13030.8	-0.14067	13030.8	0.01966	13030.8	0.05935
13031	-0.16854	13031	0.01958	13031	0.06266
13031.2	-0.24108	13031.2	0.02165	13031.2	0.06456
13031.4	-0.11092	13031.4	0.02213	13031.4	0.06853
13031.6	-0.23044	13031.6	0.02669	13031.6	0.06851
13031.8	-0.20733	13031.8	0.03264	13031.8	0.07138
13032	-0.0888	13032	0.03231	13032	0.07206
13032.2	-0.15811	13032.2	0.0353	13032.2	0.07382
13032.4	-0.20602	13032.4	0.03793	13032.4	0.07691
13032.6	-0.137	13032.6	0.0404	13032.6	0.07838
13032.8	0.03168	13032.8	0.04027	13032.8	0.08166
13033	-0.03202	13033	0.04425	13033	0.08589
13033.2	0.01019	13033.2	0.04953	13033.2	0.08647
13033.4	-0.00625	13033.4	0.05396	13033.4	0.08905
13033.6	-0.11152	13033.6	0.05453	13033.6	0.09396
13033.8	0.01616	13033.8	0.05789	13033.8	0.09586
13034	0.09945	13034	0.0621	13034	0.09769
13034.2	0.0351	13034.2	0.06521	13034.2	0.10313
13034.4	0.04756	13034.4	0.06727	13034.4	0.10618
13034.6	-0.15401	13034.6	0.07318	13034.6	0.11032
13034.8	-0.10971	13034.8	0.07823	13034.8	0.11406
13035	-0.04083	13035	0.08282	13035	0.11746
13035.2	0.11104	13035.2	0.08889	13035.2	0.12264
13035.4	0.09775	13035.4	0.09429	13035.4	0.12803
13035.6	0.15899	13035.6	0.09511	13035.6	0.13124
13035.8	0.20234	13035.8	0.1053	13035.8	0.13764
13036	0.19507	13036	0.10984	13036	0.14286
13036.2	0.29665	13036.2	0.11416	13036.2	0.1473
13036.4	0.12607	13036.4	0.11917	13036.4	0.15258
13036.6	0.17105	13036.6	0.12838	13036.6	0.15961
13036.8	0.34436	13036.8	0.1324	13036.8	0.16622
13037	0.34657	13037	0.14023	13037	0.17201
13037.2	0.34957	13037.2	0.14802	13037.2	0.18001
13037.4	0.2576	13037.4	0.15682	13037.4	0.18681
13037.6	0.27715	13037.6	0.16285	13037.6	0.19339
13037.8	0.48116	13037.8	0.17318	13037.8	0.20249
13038	0.57791	13038	0.18052	13038	0.2094
13038.2	0.58181	13038.2	0.18944	13038.2	0.21677
13038.4	0.73425	13038.4	0.19927	13038.4	0.22597
13038.6	0.70494	13038.6	0.20799	13038.6	0.23468
13038.8	0.56349	13038.8	0.217	13038.8	0.24233
13039	0.58876	13039	0.22707	13039	0.25294
13039.2	0.77506	13039.2	0.23925	13039.2	0.26268
13039.4	0.80943	13039.4	0.24809	13039.4	0.27292
13039.6	0.77124	13039.6	0.25926	13039.6	0.28211
13039.8	0.89447	13039.8	0.26857	13039.8	0.29181
13040	0.8001	13040	0.27778	13040	0.30228
13040.2	0.91337	13040.2	0.29098	13040.2	0.31238
13040.4	0.89811	13040.4	0.30334	13040.4	0.32432
13040.6	0.94214	13040.6	0.3134	13040.6	0.33567
13040.8	0.9609	13040.8	0.32486	13040.8	0.34653
13041	0.97975	13041	0.33905	13041	0.35873
13041.2	1.0415	13041.2	0.35138	13041.2	0.36992
13041.4	1.02165	13041.4	0.36347	13041.4	0.38274
13041.6	1.21793	13041.6	0.37796	13041.6	0.39432
13041.8	1.33828	13041.8	0.38948	13041.8	0.40602
13042	1.28704	13042	0.40333	13042	0.41887
13042.2	1.32992	13042.2	0.41694	13042.2	0.43142
13042.4	1.30562	13042.4	0.43067	13042.4	0.44485
13042.6	1.35399	13042.6	0.44794	13042.6	0.46009
13042.8	1.52042	13042.8	0.46158	13042.8	0.47325
13043	1.4787	13043	0.47852	13043	0.48823
13043.2	1.54599	13043.2	0.49208	13043.2	0.5024
13043.4	1.79742	13043.4	0.50545	13043.4	0.5164
13043.6	1.78671	13043.6	0.52355	13043.6	0.53211
13043.8	1.86496	13043.8	0.53876	13043.8	0.54668
13044	1.84493	13044	0.5551	13044	0.56195
13044.2	1.79187	13044.2	0.57104	13044.2	0.57807
13044.4	1.93485	13044.4	0.58605	13044.4	0.59236
13044.6	2.03079	13044.6	0.60155	13044.6	0.60719
13044.8	2.26243	13044.8	0.61713	13044.8	0.62273
13045	2.23355	13045	0.63159	13045	0.63829
13045.2	2.19686	13045.2	0.64767	13045.2	0.65291
13045.4	2.39347	13045.4	0.66313	13045.4	0.66844
13045.6	2.33765	13045.6	0.67933	13045.6	0.68205
13045.8	2.43973	13045.8	0.69462	13045.8	0.69678
13046	2.42594	13046	0.70921	13046	0.71106
13046.2	2.54375	13046.2	0.72454	13046.2	0.72546
13046.4	2.57767	13046.4	0.73751	13046.4	0.73763
13046.6	2.66418	13046.6	0.74914	13046.6	0.75275
13046.8	2.70725	13046.8	0.76187	13046.8	0.76525
13047	2.7222	13047	0.77698	13047	0.77616
13047.2	2.78269	13047.2	0.78932	13047.2	0.78864
13047.4	3.05323	13047.4	0.79943	13047.4	0.79978
13047.6	3.04154	13047.6	0.81202	13047.6	0.81169
13047.8	2.97333	13047.8	0.8213	13047.8	0.82229
13048	3.08917	13048	0.83312	13048	0.83353
13048.2	3.26715	13048.2	0.84518	13048.2	0.84401
13048.4	3.31027	13048.4	0.8529	13048.4	0.85257
13048.6	3.32885	13048.6	0.86202	13048.6	0.86095
13048.8	3.51818	13048.8	0.87095	13048.8	0.87008
13049	3.47729	13049	0.88146	13049	0.87871
13049.2	3.45616	13049.2	0.89142	13049.2	0.88576
13049.4	3.61085	13049.4	0.89786	13049.4	0.89363
13049.6	3.64112	13049.6	0.905	13049.6	0.90007
13049.8	3.75903	13049.8	0.91169	13049.8	0.90588
13050	3.79482	13050	0.91808	13050	0.91399
13050.2	3.76031	13050.2	0.92345	13050.2	0.92022
13050.4	3.62308	13050.4	0.93227	13050.4	0.92322
13050.6	3.69504	13050.6	0.93808	13050.6	0.92988
13050.8	3.77009	13050.8	0.94276	13050.8	0.93504
13051	3.76861	13051	0.94855	13051	0.93915
13051.2	3.92563	13051.2	0.9541	13051.2	0.9454
13051.4	3.94706	13051.4	0.96189	13051.4	0.94918
13051.6	3.84398	13051.6	0.96588	13051.6	0.95375
13051.8	3.8798	13051.8	0.96794	13051.8	0.95802
13052	3.8399	13052	0.96983	13052	0.96152
13052.2	4.12742	13052.2	0.97634	13052.2	0.96583
13052.4	4.10883	13052.4	0.98249	13052.4	0.9686
13052.6	4.1119	13052.6	0.98383	13052.6	0.97195
13052.8	4.10725	13052.8	0.98778	13052.8	0.9749
13053	3.97283	13053	0.99156	13053	0.97818
13053.2	3.96217	13053.2	0.99492	13053.2	0.98147
13053.4	4.17527	13053.4	0.99891	13053.4	0.98415
13053.6	4.41141	13053.6	1.00443	13053.6	0.98596
13053.8	4.31263	13053.8	1.00971	13053.8	0.98938
13054	4.21085	13054	1.00952	13054	0.99283
13054.2	4.26712	13054.2	1.0091	13054.2	0.99495
13054.4	4.26215	13054.4	1.01362	13054.4	0.99735
13054.6	4.3962	13054.6	1.0165	13054.6	0.99988
13054.8	4.39829	13054.8	1.01968	13054.8	1.00278
13055	4.38071	13055	1.02328	13055	1.00319
13055.2	4.39039	13055.2	1.02168	13055.2	1.00686
13055.4	4.36391	13055.4	1.02656	13055.4	1.00609
13055.6	4.44034	13055.6	1.0311	13055.6	1.00836
13055.8	4.31309	13055.8	1.02731	13055.8	1.01068
13056	4.38363	13056	1.03028	13056	1.01116
13056.2	4.44193	13056.2	1.03441	13056.2	1.01268
13056.4	4.40119	13056.4	1.03283	13056.4	1.01322
13056.6	4.46167	13056.6	1.03285	13056.6	1.01351
13056.8	4.39977	13056.8	1.03596	13056.8	1.01608
13057	4.69571	13057	1.03657	13057	1.01387
13057.2	4.53287	13057.2	1.03534	13057.2	1.0144
13057.4	4.61903	13057.4	1.03838	13057.4	1.01503
13057.6	4.71124	13057.6	1.03517	13057.6	1.01359
13057.8	4.75993	13057.8	1.03465	13057.8	1.01263
13058	4.70615	13058	1.0355	13058	1.01508
13058.2	4.90816	13058.2	1.03819	13058.2	1.01409
13058.4	5.14781	13058.4	1.0354	13058.4	1.01129
13058.6	5.14706	13058.6	1.03386	13058.6	1.01213
13058.8	4.93653	13058.8	1.03165	13058.8	1.01055
13059	5.18405	13059	1.03297	13059	1.00857
13059.2	5.24683	13059.2	1.03035	13059.2	1.00561
13059.4	5.48194	13059.4	1.03025	13059.4	1.00456
13059.6	5.44976	13059.6	1.03009	13059.6	1.00382
13059.8	5.51602	13059.8	1.02947	13059.8	1.00166
13060	5.66883	13060	1.02417	13060	1.00089
13060.2	5.52508	13060.2	1.02499	13060.2	0.99976
13060.4	5.54243	13060.4	1.02645	13060.4	0.99753
13060.6	5.77992	13060.6	1.02238	13060.6	0.99559
13060.8	5.69346	13060.8	1.01588	13060.8	0.99333
13061	5.38125	13061	1.01706	13061	0.99306
13061.2	5.29481	13061.2	1.01895	13061.2	0.99004
13061.4	5.49611	13061.4	1.01517	13061.4	0.98853
13061.6	5.29982	13061.6	1.016	13061.6	0.98662
13061.8	5.35559	13061.8	1.01122	13061.8	0.98357
13062	5.42259	13062	1.00964	13062	0.98177
13062.2	5.16873	13062.2	1.00966	13062.2	0.98286
13062.4	5.08398	13062.4	1.00851	13062.4	0.97893
13062.6	5.101	13062.6	1.00766	13062.6	0.98056
13062.8	4.78471	13062.8	1.00965	13062.8	0.97832
13063	4.74824	13063	1.00435	13063	0.978
13063.2	4.85041	13063.2	1.00291	13063.2	0.97631
13063.4	4.66243	13063.4	1.00225	13063.4	0.9756
13063.6	4.78026	13063.6	1.00038	13063.6	0.97397
13063.8	4.76002	13063.8	1.00234	13063.8	0.97476
13064	4.60634	13064	1.00136	13064	0.97372
13064.2	4.41289	13064.2	1.00238	13064.2	0.97338
13064.4	4.46178	13064.4	1.0018	13064.4	0.97373
13064.6	4.73734	13064.6	0.99847	13064.6	0.97021
13064.8	4.56051	13064.8	0.99855	13064.8	0.97197
13065	4.60266	13065	1.0003	13065	0.97256
13065.2	4.54108	13065.2	0.99976	13065.2	0.97193
13065.4	4.68829	13065.4	1.00156	13065.4	0.97294
13065.6	4.51344	13065.6	1.00243	13065.6	0.97276
13065.8	4.57861	13065.8	0.99772	13065.8	0.97552
13066	4.50015	13066	0.99515	13066	0.97328
13066.2	4.53253	13066.2	1.00135	13066.2	0.97252
13066.4	4.68308	13066.4	0.9987	13066.4	0.97233
13066.6	4.56787	13066.6	1.00224	13066.6	0.97335
13066.8	4.62855	13066.8	1.00157	13066.8	0.97493
13067	4.8253	13067	1.00165	13067	0.97371
13067.2	4.68089	13067.2	1.00291	13067.2	0.9739
13067.4	4.39525	13067.4	1.00164	13067.4	0.97365
13067.6	4.48025	13067.6	1.00507	13067.6	0.97632
13067.8	4.62931	13067.8	0.99938	13067.8	0.97686
13068	4.58953	13068	1.00034	13068	0.97748
13068.7	4.4199	13068.7	1.00385	13068.7	0.97806
13069.4	4.52532	13069.4	1.00513	13069.4	0.97944
13070.1	4.42556	13070.1	1.00355	13070.1	0.98118
13070.8	4.39096	13070.8	1.0046	13070.8	0.98218
13071.5	4.45645	13071.5	1.00446	13071.5	0.98385
13072.2	4.49669	13072.2	1.00302	13072.2	0.98408
13072.9	4.60712	13072.9	1.00442	13072.9	0.98423
13073.6	4.57456	13073.6	1.00388	13073.6	0.9841
13074.3	4.53767	13074.3	1.00206	13074.3	0.98446
13076	4.63694	13076	1.00295	13076	0.98398
13077	4.71697	13077	1.004	13077	0.98502
13078	4.6609	13078	1.00295	13078	0.98617
13079	4.62346	13079	1.00339	13079	0.98844
13080.1	4.65515	13080.1	1.00606	13080.1	0.99136
13081.1	4.7232	13081.1	1.00905	13081.1	0.99429
13082.2	4.6213	13082.2	1.00933	13082.2	0.99734
13083.3	4.60524	13083.3	1.01299	13083.3	1.00107
13084.4	4.60507	13084.4	1.01401	13084.4	1.00528
13085.5	4.63409	13085.5	1.01698	13085.5	1.00781
13086.6	4.59695	13086.6	1.01819	13086.6	1.01146
13087.7	4.52201	13087.7	1.01946	13087.7	1.0135
13088.9	4.59556	13088.9	1.02111	13088.9	1.01598
13090	4.52805	13090	1.02234	13090	1.0178
13091.2	4.50349	13091.2	1.02248	13091.2	1.01891
13092.4	4.42039	13092.4	1.01917	13092.4	1.02001
13093.6	4.34824	13093.6	1.01839	13093.6	1.01942
13094.8	4.30783	13094.8	1.01642	13094.8	1.01799
13096	4.34936	13096	1.01367	13096	1.0155
13097.2	4.1783	13097.2	1.01133	13097.2	1.01391
13098.4	4.23076	13098.4	1.00642	13098.4	1.01169
13099.7	4.18788	13099.7	1.00283	13099.7	1.00919
13100.9	4.22555	13100.9	1.00102	13100.9	1.00681
13102.2	4.17125	13102.2	0.99894	13102.2	1.0048
13103.5	4.06977	13103.5	0.99487	13103.5	1.00327
13104.8	4.0829	13104.8	0.99431	13104.8	1.00222
13106.1	4.05037	13106.1	0.99138	13106.1	1.00234
13107.4	4.03773	13107.4	0.99076	13107.4	1.00202
13108.8	4.05144	13108.8	0.98895	13108.8	1.00242
13110.1	4.09582	13110.1	0.98733	13110.1	1.00228
13111.5	3.9835	13111.5	0.98682	13111.5	1.00291
13112.8	4.0086	13112.8	0.98437	13112.8	1.0016
13114.2	3.92498	13114.2	0.98308	13114.2	1.00189
13115.6	3.80172	13115.6	0.9816	13115.6	1.0019
13117	3.7678	13117	0.97751	13117	1.00081
13118.5	3.90201	13118.5	0.97633	13118.5	1.00021
13119.9	3.86948	13119.9	0.97568	13119.9	0.99947
13121.3	3.86891	13121.3	0.97338	13121.3	0.99838
13122.8	3.89597	13122.8	0.97009	13122.8	0.99681
13124.3	3.85399	13124.3	0.96925	13124.3	0.99489
13125.7	3.92433	13125.7	0.96629	13125.7	0.9945
13127.2	3.93257	13127.2	0.96784	13127.2	0.99441
13128.7	3.98553	13128.7	0.96759	13128.7	0.99439
13130.3	4.01964	13130.3	0.96787	13130.3	0.99374
13131.8	4.2055	13131.8	0.96801	13131.8	0.99441
13133.3	4.18992	13133.3	0.96981	13133.3	0.9959
13134.9	4.19427	13134.9	0.97003	13134.9	0.99602
13136.5	4.20538	13136.5	0.97168	13136.5	0.99678
13138	4.29837	13138	0.97157	13138	0.99737
13139.6	4.37877	13139.6	0.97258	13139.6	0.99901
13141.2	4.51162	13141.2	0.97483	13141.2	0.99883
13142.8	4.57822	13142.8	0.97636	13142.8	0.99833
13144.5	4.64597	13144.5	0.97695	13144.5	0.99984
13146.1	4.62357	13146.1	0.9782	13146.1	0.99863
13147.8	4.79378	13147.8	0.97894	13147.8	0.99949
13149.4	4.95055	13149.4	0.9821	13149.4	0.99978
13151.1	4.9082	13151.1	0.98121	13151.1	0.99956
13152.8	5.05859	13152.8	0.98256	13152.8	1.00006
13154.5	5.11102	13154.5	0.98432	13154.5	0.99905
13156.2	5.17761	13156.2	0.98453	13156.2	0.99954
13157.9	5.35277	13157.9	0.98472	13157.9	0.99815
13159.7	5.38827	13159.7	0.98306	13159.7	0.9976
13161.4	5.54636	13161.4	0.98216	13161.4	0.99631
13163.2	5.57599	13163.2	0.9824	13163.2	0.99568
13164.9	5.748	13164.9	0.98312	13164.9	0.99502
13166.7	5.80589	13166.7	0.98212	13166.7	0.99455
13168.5	5.86483	13168.5	0.98283	13168.5	0.99318
13170.3	5.95995	13170.3	0.98327	13170.3	0.99395
13172.2	5.95722	13172.2	0.98238	13172.2	0.99354
13174	5.92828	13174	0.98206	13174	0.99247
13175.8	6.02258	13175.8	0.98162	13175.8	0.99207
13177.7	6.04874	13177.7	0.98065	13177.7	0.99134
13179.6	6.13129	13179.6	0.9826	13179.6	0.9916
13181.5	6.21265	13181.5	0.97972	13181.5	0.99081
13183.4	6.28532	13183.4	0.97872	13183.4	0.99178
13185.3	6.34652	13185.3	0.97823	13185.3	0.99221
13187.2	6.41479	13187.2	0.97827	13187.2	0.99288
13189.1	6.43573	13189.1	0.9755	13189.1	0.99168
13191.1	6.53177	13191.1	0.97451	13191.1	0.99229
13193	6.49576	13193	0.97296	13193	0.99189
13195	6.47939	13195	0.97306	13195	0.99242
13197	6.47052	13197	0.97221	13197	0.9929
13199	6.51032	13199	0.97167	13199	0.99251
13201	6.43777	13201	0.97169	13201	0.99379
13203	6.44024	13203	0.96888	13203	0.99366
13205	6.482	13205	0.96931	13205	0.9942
13207.1	6.51063	13207.1	0.96582	13207.1	0.99455
13209.1	6.51377	13209.1	0.96543	13209.1	0.99387
13211.2	6.49116	13211.2	0.96426	13211.2	0.99311
13213.3	6.48114	13213.3	0.96226	13213.3	0.99283
13215.4	6.53998	13215.4	0.96121	13215.4	0.99215
13217.5	6.61459	13217.5	0.95738	13217.5	0.99195
13219.6	6.55914	13219.6	0.9558	13219.6	0.99152
13221.7	6.55602	13221.7	0.95474	13221.7	0.99029
13223.8	6.60805	13223.8	0.95261	13223.8	0.99063
13226	6.66085	13226	0.95011	13226	0.99152
13228.2	6.65377	13228.2	0.94812	13228.2	0.99026
13230.3	6.52683	13230.3	0.94894	13230.3	0.99019
13232.5	6.59177	13232.5	0.9472	13232.5	0.98985
13234.7	6.67919	13234.7	0.94408	13234.7	0.98986
13236.9	6.71483	13236.9	0.94454	13236.9	0.98897
13239.2	6.76097	13239.2	0.94355	13239.2	0.98988
13241.4	6.84206	13241.4	0.94373	13241.4	0.98993
13243.6	6.92454	13243.6	0.94233	13243.6	0.98901
13245.9	6.94859	13245.9	0.94161	13245.9	0.98907
13248.2	7.0048	13248.2	0.9399	13248.2	0.98872
13250.5	7.12565	13250.5	0.93979	13250.5	0.98782
13252.8	7.23968	13252.8	0.9388	13252.8	0.98807
13255.1	7.26461	13255.1	0.94005	13255.1	0.98824
13257.4	7.32601	13257.4	0.94236	13257.4	0.98955
13259.7	7.39707	13259.7	0.94152	13259.7	0.98854
13262.1	7.49507	13262.1	0.94092	13262.1	0.98856
13264.4	7.5418	13264.4	0.94137	13264.4	0.98866
13266.8	7.75998	13266.8	0.94045	13266.8	0.98851
13269.2	7.84263	13269.2	0.94147	13269.2	0.98878
13271.6	7.92499	13271.6	0.94233	13271.6	0.9889
13274	7.94343	13274	0.94107	13274	0.98799
13276.4	8.11157	13276.4	0.94099	13276.4	0.98839
13278.8	8.23934	13278.8	0.94342	13278.8	0.98731
13281.3	8.41006	13281.3	0.94293	13281.3	0.98711
13283.8	8.52345	13283.8	0.94168	13283.8	0.98647
13286.2	8.63455	13286.2	0.94341	13286.2	0.98718
13288.7	8.74996	13288.7	0.94243	13288.7	0.98651
13291.2	8.84201	13291.2	0.93962	13291.2	0.9859
13293.7	8.84404	13293.7	0.94193	13293.7	0.98528
13296.2	9.05721	13296.2	0.94174	13296.2	0.98566
13298.7	9.24329	13298.7	0.94001	13298.7	0.98591
13301.3	9.2281	13301.3	0.9409	13301.3	0.98447
13303.8	9.26086	13303.8	0.93902	13303.8	0.98405
13306.4	9.37488	13306.4	0.93807	13306.4	0.98446
13309	9.45643	13309	0.93873	13309	0.98456
13311.6	9.58065	13311.6	0.93783	13311.6	0.98397
13314.2	9.61685	13314.2	0.93633	13314.2	0.98415
13316.8	9.73807	13316.8	0.93625	13316.8	0.98348
13319.4	9.79199	13319.4	0.93454	13319.4	0.98311
13322.1	9.86487	13322.1	0.93281	13322.1	0.98347
13324.7	9.92669	13324.7	0.93324	13324.7	0.98397
13327.4	9.98193	13327.4	0.93075	13327.4	0.98336
13330.1	10.0242	13330.1	0.93047	13330.1	0.98255
13332.7	10.1551	13332.7	0.9295	13332.7	0.98319
13335.4	10.2309	13335.4	0.92928	13335.4	0.98301
13338.2	10.2183	13338.2	0.92721	13338.2	0.98346
13340.9	10.2669	13340.9	0.92601	13340.9	0.98336
13343.6	10.2969	13343.6	0.92533	13343.6	0.98385
13346.4	10.3367	13346.4	0.92446	13346.4	0.98391
13349.1	10.4447	13349.1	0.92322	13349.1	0.98364
13351.9	10.5189	13351.9	0.92363	13351.9	0.98328
13354.7	10.5418	13354.7	0.92023	13354.7	0.98387
13357.5	10.6188	13357.5	0.91814	13357.5	0.98238
13360.3	10.7239	13360.3	0.91803	13360.3	0.98213
13363.1	10.8315	13363.1	0.91865	13363.1	0.98246
13366	10.923	13366	0.91691	13366	0.98228
13368.8	11.0429	13368.8	0.91619	13368.8	0.98315
13371.7	11.0473	13371.7	0.91488	13371.7	0.98214
13374.5	11.0871	13374.5	0.91489	13374.5	0.98206
13377.4	11.2182	13377.4	0.91357	13377.4	0.98231
13380.3	11.3079	13380.3	0.91356	13380.3	0.98172
13383.2	11.4692	13383.2	0.91234	13383.2	0.98099
13386.1	11.594	13386.1	0.91194	13386.1	0.98011
13389.1	11.6913	13389.1	0.91195	13389.1	0.98009
13392	11.8046	13392	0.91096	13392	0.98109
13395	11.8838	13395	0.9114	13395	0.9793
13397.9	12.0445	13397.9	0.90961	13397.9	0.97875
13400.9	12.1905	13400.9	0.90831	13400.9	0.97919
13403.9	12.3004	13403.9	0.90972	13403.9	0.97872
13406.9	12.4587	13406.9	0.90839	13406.9	0.97843
13409.9	12.5838	13409.9	0.906	13409.9	0.97789
13413	12.6953	13413	0.90793	13413	0.97767
13416	12.8156	13416	0.9072	13416	0.9777
13419.1	12.9705	13419.1	0.90682	13419.1	0.97677
13422.1	13.1561	13422.1	0.90815	13422.1	0.97707
13425.2	13.238	13425.2	0.90893	13425.2	0.97708
13428.3	13.3286	13428.3	0.90614	13428.3	0.97597
13431.4	13.5051	13431.4	0.90569	13431.4	0.97528
13434.5	13.6485	13434.5	0.90534	13434.5	0.97616
13437.6	13.8124	13437.6	0.90545	13437.6	0.97579
13440.8	13.9163	13440.8	0.90456	13440.8	0.97596
13443.9	14.0014	13443.9	0.90344	13443.9	0.9746
13447.1	14.0961	13447.1	0.90271	13447.1	0.97555
13450.3	14.2679	13450.3	0.90316	13450.3	0.97416
13453.5	14.3564	13453.5	0.9024	13453.5	0.97463
13456.7	14.4717	13456.7	0.90087	13456.7	0.97415
13459.9	14.5739	13459.9	0.89972	13459.9	0.97384
13463.1	14.6963	13463.1	0.89859	13463.1	0.97353
13466.3	14.8299	13466.3	0.89755	13466.3	0.97221
13469.6	14.8893	13469.6	0.8963	13469.6	0.97251
13472.9	15.0409	13472.9	0.89484	13472.9	0.97183
13476.1	15.119	13476.1	0.89487	13476.1	0.97182
13479.4	15.2767	13479.4	0.89354	13479.4	0.97181
13482.7	15.3597	13482.7	0.89282	13482.7	0.97154
13486	15.4824	13486	0.89126	13486	0.97214
13489.3	15.8267	13489.3	0.88947	13489.3	0.97158
13492.7	15.8081	13492.7	0.88806	13492.7	0.97088
13496	15.8029	13496	0.88835	13496	0.97094
13499.4	15.845	13499.4	0.888	13499.4	0.97115
13502.8	16.0448	13502.8	0.88491	13502.8	0.97152
13506.1	16.2059	13506.1	0.88448	13506.1	0.97141
13509.5	16.2536	13509.5	0.88396	13509.5	0.97076
13512.9	16.4232	13512.9	0.88409	13512.9	0.96995
13516.4	16.4778	13516.4	0.88186	13516.4	0.97031
13519.8	16.6739	13519.8	0.88218	13519.8	0.97155
13523.2	16.81	13523.2	0.88126	13523.2	0.97047
13526.7	16.9575	13526.7	0.88081	13526.7	0.96977
13530.2	17.04	13530.2	0.87968	13530.2	0.9691
13533.6	17.0778	13533.6	0.88116	13533.6	0.96927
13537.1	17.2198	13537.1	0.8786	13537.1	0.9694
13540.6	17.5164	13540.6	0.87818	13540.6	0.9702
13544.2	17.7398	13544.2	0.87861	13544.2	0.96992
13547.7	17.8478	13547.7	0.87912	13547.7	0.96934
13551.2	17.9881	13551.2	0.87877	13551.2	0.96987
13554.8	17.9018	13554.8	0.87859	13554.8	0.97038
13558.3	18.2102	13558.3	0.87748	13558.3	0.97013
13561.9	18.5499	13561.9	0.87787	13561.9	0.96833
13565.5	18.5876	13565.5	0.87702	13565.5	0.96888
13569.1	18.8049	13569.1	0.87606	13569.1	0.97064
13572.7	18.9509	13572.7	0.87666	13572.7	0.96899
13576.4	18.889	13576.4	0.87385	13576.4	0.96865
13580	19.1055	13580	0.87658	13580	0.9702
13583.7	19.4486	13583.7	0.87502	13583.7	0.96811
13587.3	19.5839	13587.3	0.8755	13587.3	0.96613
13591	19.7562	13591	0.87512	13591	0.96658
13594.7	19.9138	13594.7	0.87273	13594.7	0.9663
13598.4	19.9585	13598.4	0.87312	13598.4	0.96496
13602.1	20.2805	13602.1	0.87054	13602.1	0.96617
13605.8	20.4575	13605.8	0.86976	13605.8	0.96507
13609.6	20.6399	13609.6	0.86842	13609.6	0.96434
13613.3	20.6884	13613.3	0.86828	13613.3	0.96397
13617.1	20.8494	13617.1	0.86705	13617.1	0.96314
13620.8	21.1545	13620.8	0.86437	13620.8	0.96233
13624.6	21.4365	13624.6	0.8619	13624.6	0.96201
13628.4	21.8981	13628.4	0.86277	13628.4	0.96082
13632.2	22.4124	13632.2	0.8604	13632.2	0.96044
13636.1	22.9058	13636.1	0.85809	13636.1	0.9605
13639.9	23.1359	13639.9	0.85656	13639.9	0.95998
13643.7	23.2494	13643.7	0.85654	13643.7	0.9597
13647.6	23.4481	13647.6	0.85537	13647.6	0.95825
13651.5	23.4066	13651.5	0.85376	13651.5	0.95801
13655.3	23.5249	13655.3	0.85285	13655.3	0.95816
13659.2	23.5783	13659.2	0.85201	13659.2	0.95768
13663.2	23.6489	13663.2	0.84944	13663.2	0.95737
13667.1	23.7095	13667.1	0.84883	13667.1	0.95668
13671	23.7435	13671	0.84664	13671	0.9567
13674.9	23.7283	13674.9	0.84694	13674.9	0.95545
13678.9	23.6704	13678.9	0.84617	13678.9	0.95531
13682.9	23.7408	13682.9	0.84591	13682.9	0.95521
13686.9	23.8424	13686.9	0.84385	13686.9	0.95494
13690.8	23.9503	13690.8	0.84304	13690.8	0.95448
13694.9	24.1548	13694.9	0.84241	13694.9	0.95405
13698.9	24.2611	13698.9	0.84093	13698.9	0.95298
13702.9	24.4199	13702.9	0.84041	13702.9	0.95329
13706.9	24.59	13706.9	0.83988	13706.9	0.9529
13711	24.7666	13711	0.83948	13711	0.95286
13715.1	24.8844	13715.1	0.83959	13715.1	0.9528
13719.1	25.0892	13719.1	0.83879	13719.1	0.95199
13723.2	25.2939	13723.2	0.83871	13723.2	0.95151
13727.3	25.433	13727.3	0.83647	13727.3	0.95025
13731.4	25.6158	13731.4	0.83708	13731.4	0.95067
13735.6	25.7605	13735.6	0.83676	13735.6	0.95138
13739.7	25.8647	13739.7	0.83582	13739.7	0.95017
13743.9	26.1108	13743.9	0.83683	13743.9	0.94991
13748	26.3009	13748	0.83439	13748	0.95037
13752.2	26.4186	13752.2	0.83511	13752.2	0.9489
13756.4	26.5786	13756.4	0.83303	13756.4	0.94877
13760.6	26.794	13760.6	0.83217	13760.6	0.94836
13764.8	27.0195	13764.8	0.83227	13764.8	0.9488
13769	27.1623	13769	0.83082	13769	0.94853
13773.3	27.247	13773.3	0.83075	13773.3	0.9488
13777.5	27.4418	13777.5	0.82908	13777.5	0.94791
13781.8	27.6171	13781.8	0.82948	13781.8	0.94722
13786	27.7924	13786	0.82775	13786	0.94653
13790.3	27.9958	13790.3	0.82602	13790.3	0.94618
13794.6	28.1748	13794.6	0.82589	13794.6	0.94618
13798.9	28.344	13798.9	0.82471	13798.9	0.946
13803.3	28.7144	13803.3	0.82382	13803.3	0.94629
13807.6	29.1841	13807.6	0.8222	13807.6	0.94479
13811.9	29.1376	13811.9	0.82128	13811.9	0.94342
13816.3	29.0227	13816.3	0.82087	13816.3	0.94322
13820.7	29.1693	13820.7	0.81858	13820.7	0.94254
13825.1	29.4106	13825.1	0.81793	13825.1	0.94193
13829.5	29.569	13829.5	0.81601	13829.5	0.94126
13833.9	29.7478	13833.9	0.81332	13833.9	0.94114
13838.3	29.9463	13838.3	0.81162	13838.3	0.93995
13842.7	30.0902	13842.7	0.8111	13842.7	0.94029
13847.2	30.2298	13847.2	0.80987	13847.2	0.93953
13851.6	30.4588	13851.6	0.8091	13851.6	0.93885
13856.1	30.6632	13856.1	0.80889	13856.1	0.93786
13860.6	30.9683	13860.6	0.8064	13860.6	0.93814
13865.1	31.1032	13865.1	0.80492	13865.1	0.9381
13869.6	31.2088	13869.6	0.80393	13869.6	0.93744
13874.1	31.3721	13874.1	0.8042	13874.1	0.93712
13878.6	31.5707	13878.6	0.80274	13878.6	0.93622
13883.1	31.7587	13883.1	0.80103	13883.1	0.93635
13887.7	31.9383	13887.7	0.801	13887.7	0.9364
13892.3	32.139	13892.3	0.79931	13892.3	0.93508
13896.8	32.3508	13896.8	0.79849	13896.8	0.93416
13901.4	32.4865	13901.4	0.7967	13901.4	0.93361
13906	32.7014	13906	0.79584	13906	0.93308
13910.6	32.9058	13910.6	0.79623	13910.6	0.93216
13915.3	33.1145	13915.3	0.79531	13915.3	0.93156
13919.9	33.344	13919.9	0.79285	13919.9	0.93129
13924.6	33.5323	13924.6	0.79172	13924.6	0.93102
13929.2	33.6998	13929.2	0.79086	13929.2	0.93068
13933.9	33.9587	13933.9	0.79066	13933.9	0.92983
13938.6	34.1982	13938.6	0.78929	13938.6	0.92938
13943.3	34.3148	13943.3	0.78789	13943.3	0.92865
13948	34.5146	13948	0.78667	13948	0.92773
13952.7	34.6917	13952.7	0.7854	13952.7	0.92696
13957.5	34.8965	13957.5	0.78437	13957.5	0.9262
13962.2	35.0799	13962.2	0.78258	13962.2	0.92568
13967	35.235	13967	0.78203	13967	0.92588
13971.8	35.4181	13971.8	0.78173	13971.8	0.92506
13976.5	35.6436	13976.5	0.78016	13976.5	0.92458
13981.3	35.8143	13981.3	0.7793	13981.3	0.92448
13986.1	36.0073	13986.1	0.77804	13986.1	0.92409
13991	36.1813	13991	0.77739	13991	0.9241
13995.8	36.3591	13995.8	0.77671	13995.8	0.92374
14000.6	36.5975	14000.6	0.77533	14000.6	0.92336
14005.5	37.072	14005.5	0.77113	14005.5	0.92229
